# Supplementary material for: Exploration of the Shared Gene and Molecular Mechanisms Between Endometriosis and Recurrent Pregnancy Loss
Source: Front Vet Sci. 2022 May 6;9:867405. doi: 10.3389/fvets.2022.867405 (PMC9120926; doi:10.3389/fvets.2022.867405)
Supplement: Supplementary Table 1 — Four gene modules associated with EMs. [file Table_1.XLSX]

## Sheet: blue
AASDHPPT
AATK
ABCB10
ABCC10
ABCE1
ABCG2
ABHD4
ABHD8
ABTB1
ACAP3
ACAT2
ACBD3
ACP1
ACTR10
ADAM8
ADAP1
ADCK1
ADCK3
ADH5
ADK
ADNP
ADSL
AGA
AGFG2
AGPS
AHSA1
AIDA
AIFM1
AKIRIN1
AKNA
AKT1S1
AKT2
ALDH5A1
AMMECR1L
AMPD2
AMZ2
AMZ2P1
ANKRD13C
ANKRD13D
ANKRD17
ANKRD27
ANP32A
ANXA5
APBA3
APOE
ARFGAP1
ARFIP1
ARHGEF10L
ARHGEF2
ARHGEF40
ARID5A
ARL1
ARL6IP1
ARL6IP5
ARL8B
ARMC1
ARMC10
ARPC3
ARPP19
ASAP3
ASCC1
ASF1A
ASH2L
ASNSD1
ATF5
ATG5
ATIC
ATOH8
ATP1B2
ATP2C1
ATP6V1E1
ATRN
ATXN10
AXIN1
AZIN1
BBS2
BCAS2
BCCIP
BET1
BET1L
BIRC6
BLMH
BLOC1S2
BNIP3L
BOC
BRAT1
BRD7
BRI3BP
BRPF1
BTBD1
BTBD10
BTBD19
BTN3A2
C11orf73
C11orf74
C11orf84
C12orf29
C12orf4
C14orf119
C14orf142
C14orf166
C16orf70
C16orf72
C17orf96
C19orf43
C19orf66
C1orf159
C2orf43
C4orf3
C4orf46
C5orf56
C6orf62
C7orf26
C8orf58
CACNB3
CACYBP
CAMK2D
CAPN5
CAT
CBX1
CBX7
CBX8
CC2D1A
CCBL2
CCDC104
CCDC130
CCDC24
CCDC25
CCDC28A
CCDC47
CCDC59
CCDC71
CCNG1
CCT5
CCT6A
CD276
CDC123
CDC16
CDC26
CDC7
CDC73
CDK10
CDK18
CDK7
CDK8
CEBPG
CEBPZ
CEP57
CEP63
CERCAM
CETN2
CHKB
CLCC1
CLCN2
CLCN3
CLDN15
CLIP3
CMIP
CNKSR1
CNOT10
COG5
COL4A3BP
COL5A2
COL5A3
COMMD3
COMMD8
COPS3
COPS5
CPLX1
CPSF3
CREBL2
CRK
CRY2
CSDC2
CSDE1
CSE1L
CSPG4
CTCF
CTIF
CTR9
CWC15
CXXC1
CYFIP1
CYP46A1
CYTH2
D2HGDH
DACT3
DBF4
DBI
DCAF6
DDX1
DDX20
DDX24
DECR1
DEF6
DGKQ
DGKZ
DHX15
DIO3OS
DIS3L
DLGAP4
DMPK
DNAJA1
DNAJB14
DND1
DOT1L
DPH5
DPM1
DPY30
DRAM2
DROSHA
DSG2
DUSP12
DVL2
DYNC1LI1
DYNLT1
E2F5
EAPP
EBF4
ECD
ECE1
EEF1A1
EEF1E1
EFTUD1
EGFL7
EID1
EIF1AX
EIF2A
EIF2B1
EIF2S1
EIF3A
EIF3D
EIF3J
ENOPH1
ENTPD2
EPCAM
EPHB6
EPRS
EPS8L1
ERCC5
ERF
ERMP1
ESD
ESRP1
ESRRA
ETFA
EXOC1
EXOC5
EZH2
FAH
FAHD2A
FAIM
FAM114A1
FAM131A
FAM160A2
FAM175B
FAM206A
FAM32A
FAM35A
FAM43A
FAM43B
FAM92A1
FASTKD5
FBRSL1
FBXL5
FCGRT
FGD1
FGD3
FH
FHOD1
FMNL1
FMR1
FOPNL
FOXP4
FOXRED1
FOXS1
FRMD8
FTSJ3
FUCA2
FXYD6
FZD6
FZR1
GALNT1
GALT
GARS
GBAS
GDE1
GDI2
GGA1
GGCT
GGT7
GHITM
GLIS3
GLOD4
GLT8D1
GLUD1
GMIP
GNAI3
GNB1L
GNG7
GNL2
GNPAT
GOLGA5
GOLPH3L
GPBP1
GPHN
GPN1
GPSM1
GPSM3
GRAMD1A
GTF2B
GTF2E1
GTF2E2
GTF2H1
GTPBP1
GUF1
H2AFV
HAAO
HADHA
HADHB
HAMP
HAPLN3
HAT1
HAUS5
HDAC1
HDAC5
HDDC2
HDGFRP2
HELQ
HERPUD2
HEXB
HEXDC
HGS
HIBCH
HIC1
HIGD1A
HINT1
HMGB1
HMGN1
HMGN3
HMGN4
HNRNPH3
HNRNPK
HNRNPR
HPS1
HRSP12
HSBP1
HSD11B1L
HSP90AA1
HSPA14
HSPA5
HSPE1
HTRA3
IARS
IARS2
IDE
IDI1
IER5L
IFFO1
IGDCC3
IK
IKBKAP
IL13RA1
IL18BP
IL32
ILF2
IMMT
INTS12
IPO7
IRF5
ISCA1
ITGB4
ITPKB
JDP2
KANK2
KANK3
KARS
KAT8
KATNA1
KDELC2
KDELR2
KDM6B
KIAA0368
KIAA2013
KIF2A
KIF3B
KIF7
KIFAP3
KLC2
KLC4
KLF16
KLF2
KLHDC2
KLHL17
KLHL22
KLK10
KPNA2
KPNA3
KPNB1
LAMA5
LAP3
LAPTM4B
LAT2
LCAT
LDHB
LEO1
LGALS8
LIMA1
LIMK1
LIN37
LMBR1L
LMF1
LOC100289019
LOXL3
LPCAT4
LPHN1
LPIN1
LRIF1
LRP11
LRP5
LRRC45
LRRC61
LSM1
LSM14A
LST1
LTB
LTBR
LY6E
LYN
LYPLA1
LYSMD3
LZTS2
MADCAM1
MAK16
MAMSTR
MAN2A1
MAP2K7
MAPKAPK5
2022-03-09
MBOAT7
MDH1
MED26
MED9
MEF2D
MEIS3
METAP1
METAP2
METRNL
METTL8
MFAP1
MFI2-AS1
MFNG
MIB2
MIER2
MINA
MIPEP
MITD1
MLH1
MMADHC
MMGT1
MMP15
MNAT1
MORF4L1
MRC2
MRFAP1
MRFAP1L1
MRI1
MRPL1
MRPL13
MRPL15
MRPL18
MRPL32
MRPL35
MRPL42
MRPL45
MRPL48
MRPL50
MRPS10
MRPS14
MRPS22
MRPS33
MRPS36
MRPS9
MRRF
MSH2
MTHFD1
MTHFR
MTIF2
MTO1
MTPAP
MTSS1L
MUS81
MYL12B
MYO1F
MYO6
MYPOP
MZF1
NAA50
NAB2
NAE1
NAP1L1
NARS
NAT1
NAT14
NCBP1
NCBP2
NCKAP5L
NCKIPSD
NCOA4
NDST2
NDUFA6
NDUFB5
NEK7
NEK8
NFATC1
NFATC4
NFKB2
NFKBIB
NFU1
NFYB
NIF3L1
NIP7
NIT2
NKIRAS1
NMB
NMI
NNT
NOC2L
NOL11
NOL7
NOP58
NOTCH1
NOTCH3
NPM1
NPTXR
NRAS
NRBF2
NRGN
NRM
NSA2
NSF
NSMCE2
NUCB2
NUDT11
NUDT5
NUDT9
NUP107
NUP85
OBSL1
ODC1
OGG1
OMA1
ORC3
OSBPL11
OSBPL9
OSTC
OXNAD1
OXSM
PABPC3
PAPOLA
PAQR7
PARK7
PARN
PARVG
PCBP4
PCGF2
PCGF6
PCIF1
PCMT1
PCYOX1
PDCL
PDE4A
PDHA1
PDHB
PDHX
PDIA6
PDLIM2
PDLIM4
PDZD4
PDZD8
PEPD
PEX14
PGGT1B
PGM3
PGPEP1
PGRMC2
PHF1
PHF10
PHKB
PHYH
PIBF1
PIGC
PIGN
PIGQ
PLA2G7
PLCB3
PLEKHA1
PLEKHG2
PLEKHG3
PLK3
PLRG1
PLS3
PLTP
PLVAP
PML
PNPT1
PNRC1
POLE3
POLL
POLR1C
POLR2K
POLR3C
POLR3F
POMP
POMT1
POP5
PPA1
PPID
PPIL1
PPM1A
PPM1F
PPP1R8
PPP2R5E
PPP6R2
PPT1
PQLC2
PRDX1
PRKAB2
PRKRIR
PRR5
PRRT2
PSIP1
PSMA1
PSMA2
PSMC1
PSMC2
PSMC5
PSMD1
PSMD10
PSMD7
PSMG1
PSMG2
PTGES3
PTGFRN
PTOV1
PTP4A3
PTRH2
PUM1
PUS3
PWP1
RAB11FIP3
RAB14
RAB28
RAB2A
RAB43
RABEP2
RAD9A
RALA
RALBP1
RALGDS
RAN
RARS
RASA1
RASL12
RBBP8
RBM12
RBM14
RBM38
RBM8A
RBMS1
RBMXL1
RBPMS
RBX1
RCN2
RCN3
RDH13
RDH5
RFC4
RGS19
RHBDF1
RHOT2
RIN3
RIPK2
RNASEH1
RNF14
RNF149
RNF166
RNF170
RNF180
RNF219
RNF44
RNPEPL1
ROBO4
RPA1
RPA2
RPE
RPL11
RPL22
RPL22L1
RPL26L1
RPL36AL
RPL6
RPL7L1
RPN2
RPS24
RPS25
RPS6KA4
RPS7
RPUSD1
RRAS2
RSL1D1
RSL24D1
RSPRY1
RTEL1
RTN2
RUSC2
RUVBL1
RWDD2B
S100PBP
SACM1L
SAP18
SARNP
SASH3
SCARF1
SCFD2
SCO1
SCP2
SCRN1
SCRN2
SDCBP
SEC11A
SEC23B
SEC31A
SEC62
SECISBP2
SELT
SEMA3F
SEMA7A
SENP3
2022-09-15
SEPHS1
SEPHS2
SERBP1
SESN2
SEZ6L2
SFXN3
SGCB
SH3BGRL
SHANK3
SHFM1
SIN3B
SIPA1L2
SIRT2
SIRT3
SIX5
SKP1
SLBP
SLC22A17
SLC25A23
SLC25A28
SLC25A35
SLC26A11
SLC26A6
SLC27A1
SLC35A3
SLC35A5
SLC38A7
SLC39A13
SLC48A1
SLC4A1AP
SLC6A16
SLC9A1
SMARCA5
SMARCD3
SMYD3
SNAPC4
SNRPD1
SNRPD3
SNW1
SNX1
SNX11
SNX14
SNX2
SNX4
SNX6
SOD1
SOX12
SPNS2
SPPL2A
SPSB3
SRP14
SRP54
SRP72
SRP9
SRPK3
SRPRB
SRR
SRSF10
SS18L2
SSR1
SSR3
ST13
ST3GAL2
STAU1
STGC3
STK40
STT3A
STX1A
SUB1
SUCLG2
SUMO1
SUPV3L1
SYAP1
SYDE1
SYMPK
SYNGAP1
SYNPO
TADA3
TAF12
TAF1B
TAF7
TAOK2
TAPBP
TATDN1
TAX1BP1
TAZ
TBCE
TCEAL8
TEAD3
THOC7
THRA
THYN1
TIE1
TIMMDC1
TJAP1
TM2D2
TM9SF2
TMCO1
TMED2
TMEM167A
TMEM167B
TMEM39B
TMEM5
TMEM60
TMEM88
TMEM91
TMTC4
TMX1
TNFRSF14
TNFRSF25
TNIP1
TNPO3
TNRC18
TOM1L1
TOMM20
TOMM70A
TOPBP1
TPRKB
TRAPPC6B
TRIAP1
TRIM11
TRIM3
TRIP4
TRMT5
TSC22D4
TSN
TSNARE1
TTC1
TXNDC12
TXNDC9
TYMP
TYW1
UBA2
UBA5
UBE2I
UBE2K
UBE2O
UBE2Q2
UBE4A
UBE4B
UBR7
UBXN1
UCHL3
UFC1
UFSP2
UGT8
ULK3
UNC13B
UNKL
UPF2
URGCP
USP1
USP14
USP16
USP20
USP38
UTP18
UTP3
VAMP7
VASH1
VBP1
VDAC3
VKORC1L1
VPS35
VPS37C
VTA1
VTI1B
VWA1
WAS
WDR82
WIBG
WLS
WSB2
XKR8
XPO5
XPOT
YARS2
YIPF5
YPEL3
YWHAQ
ZADH2
ZBTB17
ZBTB47
ZBTB48
ZCCHC9
ZCRB1
ZDHHC1
ZDHHC18
ZFYVE27
ZMAT2
ZMPSTE24
ZMYM3
ZNF165
ZNF22
ZNF32
ZNF362
ZNF408
ZNF467
ZNF48
ZNF512B
ZNF513
ZNF57
ZNF579
ZNF592
ZNF668
ZNF703
ZNF777
ZNF823
ZNF830
ZNHIT3
ZSCAN18
ZSCAN21
ZW10

## Sheet: brown
A4GALT
AAAS
AAMP
AASDH
ABCA2
ABCA7
ABCB6
ABCB7
ABCB8
ABCB9
ABCC5
ABCD1
ABHD10
ABHD12
ABHD14B
ABHD16A
ABHD2
ABI3
ABT1
ACAD8
ACADM
ACADS
ACAP1
ACBD4
ACBD5
ACD
ACER3
ACN9
ACOT11
ACOT13
ACOT8
ACP2
ACRBP
ACTL6A
ACTN4
ACTR1B
ACVRL1
ADAD2
ADAM11
ADAM15
ADAMTS10
ADAT1
ADAT2
ADAT3
ADCK2
ADCK4
ADCK5
ADNP2
ADPRHL2
ADRA2C
ADRM1
AES
AFG3L2
AFMID
AGGF1
AGL
AGPAT1
AGPAT2
AGRN
AGTRAP
AHCTF1
AHCYL1
AIP
AK1
AK3
AK8
AKR7A3
AKT1
ALDH16A1
ALDH1A1
ALDH3A1
ALDH3A2
ALDH3B1
ALDH4A1
ALDH7A1
ALDH9A1
ALDOA
ALG12
ALG3
ALKBH4
ALKBH6
ALKBH7
ALPPL2
ALS2
AMN
AMN1
ANAPC10
ANAPC2
ANAPC7
ANGEL2
ANKIB1
ANKMY2
ANKRD12
ANKRD13B
ANKRD32
ANKRD50
ANKRD53
ANKRD6
ANO9
ANXA7
AP1B1
AP1M1
AP1M2
AP2A1
AP3B1
AP3M1
APBB1
APBB2
APEH
APEX2
APH1A
API5
APOA1BP
APOA4
APOBEC3C
APOC1
APOM
APOOL
APPL1
APRT
AQP1
ARAF
ARAP1
ARF3
ARFGAP3
ARFGEF1
ARFIP2
ARFRP1
ARGLU1
ARHGAP1
ARHGAP18
ARHGAP23
ARHGAP30
ARHGAP32
ARHGAP39
ARHGAP4
ARHGDIA
ARHGEF16
ARHGEF17
ARHGEF3
ARHGEF9
ARID3B
ARID4A
ARIH1
ARIH2
ARL2
ARL4D
ARL5B
ARL6
ARL6IP4
ARL8A
ARMC5
ARMC6
ARMC7
ARMC8
ARMCX1
ARMCX2
ARMCX3
ARMCX5
ARPC2
ARPC4
ARRB2
ARRDC1
ARRDC2
ARSA
ARSJ
ARTN
ARVCF
ASAP1
ASAP2
ASB6
ASCL2
ASMTL
ASNA1
ASTE1
ATAD1
ATAD3A
ATAD3B
ATAD3C
ATF1
ATF6
ATG12
ATG13
ATG2A
ATG2B
ATG4C
ATG4D
ATG9A
ATMIN
ATP13A1
ATP13A2
ATP1B3
ATP2B1
ATP5D
ATP5F1
ATP5SL
ATP6AP1
ATP6V0A1
ATP6V0B
ATP6V0C
ATP6V0D1
ATP6V1C1
ATPAF1
ATRX
ATXN2L
ATXN7L3
AUP1
AURKAIP1
AVPI1
AZI2
B2M
B3GALNT1
B3GALT4
B3GALT6
B3GALTL
B3GAT3
B3GNT1
B3GNT7
B3GNT8
BAD
BAG5
BAG6
BAHD1
BAI1
BAIAP2
BANF1
BATF
BATF2
BAZ1A
BAZ2A
BAZ2B
BBS12
BBS4
BBS7
BCAM
BCAR1
BCAS4
BCAT2
BCKDHA
BCKDK
BCL2L1
BCL7B
BCL7C
BCL9L
BCLAF1
BCS1L
BDH2
BEX4
BHLHB9
BICD2
BIN1
BIN3
BIRC7
BIVM
BLOC1S1
BLOC1S3
BMP1
BMPR1A
BMPR2
BMS1
BNIP2
BOD1
BPGM
BPTF
BRAP
BRCC3
BRD4
BRF1
BRI3
BRMS1
BRMS1L
BRWD1
BSG
BSPRY
BTBD2
BTBD6
BTBD7
BTC
BUB3
BZW1
BZW2
C10orf32
C10orf54
C11orf57
C11orf68
C11orf83
C12orf10
C12orf5
C14orf79
C15orf39
C16orf13
C16orf58
C16orf86
C16orf87
C17orf59
C17orf62
C17orf70
C17orf75
C17orf80
C17orf85
C19orf10
C19orf24
C19orf25
C19orf53
C19orf54
C19orf60
C19orf70
C1D
C1GALT1
C1GALT1C1
C1QA
C1QC
C1QTNF1
C1orf109
C1orf131
C1orf174
C1orf35
C1orf56
C1orf86
C20orf27
C21orf2
C2CD2
C2orf49
C2orf69
C2orf81
C3orf38
C5orf22
C5orf24
C5orf34
C6orf1
C6orf120
C6orf136
C6orf203
C6orf211
C7orf43
C7orf50
C7orf60
C8orf59
C8orf76
C8orf82
C9orf142
C9orf16
C9orf37
C9orf69
C9orf78
C9orf89
CABIN1
CALHM2
CALU
CAMSAP2
CAMSAP3
CAMTA2
CANT1
CAP2
CAPN1
CAPN10
CAPN7
CAPNS1
CARD11
CARM1
CASKIN2
CASP3
CASP6
CASP7
CBLL1
CBLN3
CBX3
CBX4
CBX6
CCAR1
CCDC101
CCDC106
CCDC107
CCDC113
CCDC124
CCDC151
CCDC157
CCDC159
CCDC22
CCDC42B
CCDC43
CCDC50
CCDC64B
CCDC85B
CCDC86
CCDC9
CCDC92
CCDC93
CCDC94
CCDC97
CCM2
CCNB1IP1
CCND3
CCNG2
CCNJ
CCNYL1
CCR10
CCT2
CCT6B
CD151
CD248
CD27
CD2BP2
CD37
CD4
CD40
CD7
CD74
CD79B
CD97
CD99
CDC23
CDC27
CDC34
CDC37L1
CDC40
CDC42EP1
CDC42EP2
CDC42EP4
CDC42EP5
CDC5L
CDH11
CDIPT
CDK16
CDK2AP2
CDKN1A
CDKN1C
CDR2L
CEBPA
CEBPB
CENPB
CENPBD1
CENPJ
CEP192
CEP290
CEP70
CEP76
CERS2
CERS4
CERS6
CETN3
CFI
CHADL
CHCHD10
CHCHD5
CHID1
CHMP1A
CHMP2B
CHMP5
CHMP6
CHN1
CHPF
CHPF2
CHRNA2
CHRNB2
CHST12
CHST7
CHSY1
CHTF8
CHURC1
CIC
CIDEB
CIR1
CISD3
CITED4
CIZ1
CKAP5
CLCN7
CLDN3
CLDN5
CLDN7
CLN3
CLN5
CLPB
CLPP
CLPTM1
CLPX
CLTB
CLUAP1
CMTM6
CMTM7
CNN2
CNN3
CNNM3
CNOT3
CNOT6
CNOT7
CNOT8
CNP
CNPPD1
CNPY3
CNTRL
COA5
COASY
COG2
COG6
COIL
COL18A1
COL6A1
COL6A2
COMMD2
COMMD5
COMT
COMTD1
COPE
COPG2
COPS7A
COPZ2
COQ3
COQ5
CORO1A
CORO1B
CORO7
COX11
COX15
COX16
COX7B
CPNE2
CPOX
CPSF2
CPSF3L
CPSF4
CPSF6
CRAT
CRB3
CREB1
CREB3
CREB3L1
CRIP2
CRNKL1
CROCC
CRTC1
CRTC2
CRY1
CSF1R
CSK
CSNK1E
CSNK1G3
CSNK2A1
CSNK2B
CSRNP1
CSRP1
CST2
CSTF1
CSTF2
CSTF2T
CSTF3
CTBS
CTDNEP1
CTDP1
CTDSP1
CTDSPL2
CTF1
CTNNB1
CTNNBIP1
CTNS
CTPS2
CTSD
CTSO
CTTNBP2NL
CTU2
CTXN1
CUEDC2
CUL2
CUL3
CUL4B
CUL7
CUTA
CUTC
CWC22
CWC27
CXorf23
CXorf38
CYB561D2
CYB5D1
CYB5R3
CYBA
CYC1
CYCS
CYHR1
CYP27A1
CYYR1
DAB2IP
DAK
DALRD3
DAP
DARS
DAXX
DBNDD1
DBR1
DCAF10
DCAF11
DCAF12
DCAF15
DCAF16
DCAF17
DCBLD1
DCDC2
DCK
DCLRE1A
DCTN1
DCTN3
DCTN4
DCTN6
DCUN1D4
DDA1
DDHD1
DDHD2
DDX10
DDX18
DDX21
DDX26B
DDX46
DDX49
DDX54
DDX55
DDX60
DDX60L
DEAF1
DECR2
DEDD2
DEF8
DEK
DENND4A
DENND4B
DENND4C
DENND5A
DENR
DERL3
DGAT1
DGCR14
DGCR2
DHDDS
DHFRL1
DHPS
DHRS13
DHX29
DHX34
DHX37
DHX40
DHX57
DIEXF
DIRAS1
DIS3
DLL4
DMWD
DNAAF2
DNAJA2
DNAJB11
DNAJB12
DNAJB2
DNAJB6
DNAJC10
DNAJC16
DNAJC27
DNAJC30
DNAJC4
DNM1L
DNM2
DNM3OS
DNPEP
DOHH
DOK1
DOK2
DOLPP1
DONSON
DPAGT1
DPF1
DPH2
DPM2
DPM3
DPP7
DPP8
DPY19L3
DPY19L4
DRAP1
DRG2
DSPP
DSTYK
DTX1
DUS1L
DUS3L
DUS4L
DUSP11
DUSP23
DUSP26
DVL1
DVL3
DYNC1LI2
DYX1C1
DZIP1
DZIP3
E2F6
E4F1
EAF1
EBAG9
ECE2
ECH1
ECHDC1
ECHDC3
ECSIT
EDC4
EDEM1
EDEM3
EDNRA
EEFSEC
EFCAB4A
EFCAB7
EFHD1
EFHD2
EFNB1
EFNB2
EFR3A
EHBP1
EHD1
EHD2
EHHADH
EIF2AK1
EIF2AK4
EIF2B3
EIF3E
EIF3G
EIF3H
EIF3L
EIF4G3
EIF5B
ELAVL3
ELF1
ELF4
ELK1
ELL
ELMO3
ELN
ELOF1
ELOVL6
ELP2
ELP4
EMD
EML1
EML3
EMP3
ENDOV
ENPP2
ENPP4
ENPP5
ENTPD6
ENY2
EPB41L2
EPB41L3
EPB41L5
EPC1
EPC2
EPHB4
EPHX1
EPM2AIP1
EPN1
EPPK1
ERAL1
ERAP1
ERCC1
ERCC2
ERCC3
ERGIC2
ERI1
ERI3
ERLIN2
ERMAP
ERN2
ESAM
ESF1
ETAA1
ETF1
ETFDH
ETHE1
ETV2
EVPL
EXD3
EXOC2
EXOC3L2
EXOC6B
EXOSC3
EXOSC9
EXT1
EXT2
EXTL2
F10
F8
FAAH
FADS2
FADS3
FAIM3
FAM102A
FAM109A
FAM109B
FAM110A
FAM114A2
FAM115A
FAM117A
FAM122B
FAM127B
FAM129B
FAM131B
FAM132A
FAM134A
FAM134C
FAM13B
FAM149B1
FAM155A
FAM172A
FAM173A
FAM175A
FAM178B
FAM179B
FAM181B
FAM188A
FAM189B
FAM195A
FAM195B
FAM200B
FAM204A
FAM207A
FAM20B
FAM20C
FAM3A
FAM53B
FAM65A
FAM73B
FAM76A
FAM76B
FAM83E
FAM83F
FAM83G
FAM83H
FAM86C1
FAM89B
FAM8A1
FAM96A
FAM96B
FAM98B
FAM98C
FANCL
FAR1
FARSA
FASN
FASTK
FASTKD1
FASTKD3
FBLL1
FBN1
FBRS
FBXL18
FBXL19
FBXL2
FBXL4
FBXL6
FBXO11
FBXO31
FBXO33
FBXO44
FBXO46
FBXO9
FBXW4
FBXW9
FCGBP
FDX1L
FEM1A
FEM1C
FER
FERMT3
FES
FGF6
FGFR1OP
FGFR1OP2
FGFRL1
FHL3
FIG4
FIP1L1
FIS1
FIZ1
FKBP14
FKBP7
FKBP8
FKRP
FKTN
FLAD1
FLJ20021
FLJ46875
FLOT2
FLT3LG
FLVCR1
FLYWCH1
FNBP1L
FNDC4
FOLR2
FPGS
FPGT
FRS3
FSTL3
FUK
FUNDC1
FURIN
FUT2
FUT5
FUZ
FXR1
FXR2
FXYD1
FXYD5
FYTTD1
FZD3
G2E3
G3BP2
G6PC3
G6PD
GAA
GABARAP
GABPA
GABPB1
GAK
GAL3ST1
GAL3ST4
GALC
GALE
GALNT7
GAN
GAPVD1
GAS2L1
GATSL3
GBE1
GBGT1
GCA
GDPD5
GEMIN2
GEMIN5
GEMIN7
GEN1
GET4
GFM1
GFM2
GGPS1
GGT5
GHDC
GIGYF1
GIMAP7
GIPC1
GIT1
GJC2
GLCE
GLG1
GLIS2
GLMN
GLRB
GLTSCR1
GLTSCR2
GMCL1
GMEB2
GMPS
GNA11
GNA15
GNAQ
GNB2
GNB3
GNG10
GNG12
GNPDA2
GOLGA1
GOLGA7
GOLIM4
GOPC
GPAA1
GPAM
GPANK1
GPATCH1
GPATCH2
GPATCH3
GPC1
GPD2
GPI
GPM6B
GPN3
GPR144
GPR146
GPR153
GPR157
GPR162
GPR4
GPR68
GPRC5C
GPS1
GPS2
GPX1
GPX8
GRASP
GRINA
GRK6
GRWD1
GSDMD
GSK3A
GSPT2
GSTP1
GTF2F2
GTF2IRD1
GTF3C3
GTF3C5
GTPBP2
GTPBP3
GTPBP4
GTPBP6
GUK1
GXYLT1
GYLTL1B
GYS1
GZF1
GZMH
GZMM
H1FX
HAB1
HACL1
HAGH
HAGHL
HARS2
HAUS3
HAUS6
HAX1
HBS1L
HCFC1
HCST
HDAC10
HDAC11
HDAC7
HDGF
HDGFRP3
HDHD2
HDHD3
HEATR5A
HEATR5B
HEATR6
HECTD3
HENMT1
HHLA3
HIBADH
HIC2
HIGD2A
HIP1
HIP1R
HIST1H4I
HIST3H2A
HLA-A
HLA-DMA
HLA-J
HLTF
HMG20A
HMGA1
HMGXB3
HMGXB4
HMHA1
HMOX2
HNRNPA0
HNRNPA3
HOMER3
HOXB2
HOXB4
HOXD9
HPS5
HPS6
HR
HRAS
HS2ST1
HSD17B1
HSD3B7
HSDL1
HSDL2
HSF1
HSF2
HSF4
HSP90AB1
HSP90B1
HSPA4
HSPA9
HSPB1
HSPB2
HSPB6
HSPBAP1
HSPBP1
HSPG2
HSPH1
HTATSF1
HTRA2
HYI
IBA57
ICOSLG
IDH3G
IDUA
IFI16
IFI27L1
IFI44
IFIT3
IFIT5
IFITM3
IFRD2
IFT20
IFT52
IFT57
IFT74
IFT88
IGF2R
IGFLR1
IGSF22
IGSF8
IKBIP
IKBKG
IL13
IL17C
IL17RC
IL2RG
IL33
ILK
ILVBL
IMP3
IMP4
IMPACT
IMPDH1
INF2
ING2
INO80B
INO80E
INPP5E
INPP5K
INPPL1
INTS1
INTS2
INTS5
INTS6
INTS7
INTS8
INTU
IP6K1
IPO13
IPO4
IPO5
IQCB1
IQCG
IQGAP1
IQSEC2
IRAK1
IRAK1BP1
IRF2BP1
IRF2BPL
IRF3
IRF7
ISOC1
ISYNA1
ITCH
ITFG1
ITFG3
ITGA5
ITGA6
ITGB2
ITGB7
ITPA
ITPKC
ITPR2
ITPRIPL2
IWS1
IZUMO4
JAG1
JAG2
JAGN1
JAK1
JAK3
JKAMP
JMJD8
JOSD2
JPX
JUND
KANSL2
KAT5
KAT6B
KBTBD2
KBTBD6
KBTBD7
KCNAB2
KCNC4
KCTD13
KCTD20
KCTD6
KCTD9
KDELC1
KDELR1
KDM1A
KDM5A
KDM6A
KDSR
KHDRBS1
KIAA0232
KIAA0753
KIAA1429
KIAA1468
KIAA1522
KIAA1549
KIAA1586
KIAA1715
KIF1C
KIF21A
KIF3A
KIF5B
KIN
KLF15
KLHDC10
KLHDC3
KLHL21
KLHL25
KLHL26
KLHL5
KLHL7
KLHL8
KNTC1
KPNA1
KPTN
KRBA1
KRIT1
KRT18
KTN1
L3MBTL3
LAD1
LAMC3
LAMTOR3
LAT
LCLAT1
LDHD
LDLRAP1
LDOC1
LEMD2
LENG1
LETM1
LGALS3BP
LGI4
LHFPL2
LIAS
LILRB3
LIMCH1
LIMD2
LIME1
LIMS2
LIN52
LINC00184
LIPA
LIPE
LLGL2
LLPH
LMBR1
LMF2
LMNA
LOC100130285
LOC100130370
LOC100507501
LOC100507507
LOC100507520
LOC100507630
LOC286272
LOC339988
LOC389765
LOC648987
LOC728819
LOC729887
LOC730102
LOC93622
LONP1
LPGAT1
LPPR2
LPPR4
LRCH4
LRFN4
LRP1
LRP12
LRP3
LRPPRC
LRRC10B
LRRC14
LRRC16B
LRRC41
LRRC49
LRRC56
LRRC6
LRRC8D
LSG1
LSP1
LTBP3
LTBP4
LY6G5C
LY86
LYAR
LYL1
LYPLA2
LYRM1
LYRM2
LYRM7
LZIC
LZTR1
M6PR
MAF1
MAFF
MAFG
MAFK
MAGI2-AS3
MAGT1
MAN1B1
MAN2B1
MANBA
MAP1LC3A
MAP1S
MAP2K2
MAP2K4
MAP3K1
MAP3K10
MAP3K11
MAP3K7
MAP4K2
MAP4K3
MAP4K5
MAP9
MAPK12
MAPK3
MAPK7
MAPK8IP2
MAPK9
MAPKAP1
MAPKAPK2
MAPRE3
2022-03-02
2022-03-05
MARCKS
MARK1
MARK2
MARK4
MAST3
MASTL
MATK
MAZ
MBD3
MBD4
MBD6
MBLAC1
MBOAT1
MC1R
MCC
MCM3
MCOLN1
MCRS1
MDFI
MDM1
ME1
MED1
MED15
MED16
MED22
MED23
MED4
MED6
MED8
MEF2A
MEF2BNB
MEF2C
MEN1
MEPCE
MESDC1
MESP1
METRN
METTL14
METTL18
METTL4
METTL9
MFAP3
MFGE8
MFN1
MFSD10
MFSD5
MGA
MGAT1
MGC10814
MGRN1
MIA
MIB1
MICALL2
MID1IP1
MIEN1
MIIP
MINK1
MIRLET7BHG
MIS12
MIS18A
MIS18BP1
MKKS
MKLN1
MLEC
MLF1
MLF2
MLH3
MLLT6
MLST8
MLX
MMP25
MNS1
MOB1A
MOB1B
MOB2
MOB3A
MOCS1
MOGS
MON1A
MORC4
MOSPD1
MOSPD2
MOSPD3
MPDU1
MPDZ
MPG
MPHOSPH9
MPP5
MRM1
MRPL10
MRPL12
MRPL14
MRPL19
MRPL2
MRPL22
MRPL23
MRPL24
MRPL28
MRPL30
MRPL38
MRPL4
MRPL41
MRPL49
MRPL55
MRPS21
MRPS28
MRPS30
MRPS34
MRS2
MSH3
MSH6
MSL2
MSMO1
MTA1
MTCH1
MTDH
MTF2
MTFP1
MTMR14
MTMR2
MTMR6
MTPN
MTRF1
MTX1
MTX2
MUC6
MUC8
MUL1
MUT
MUTYH
MVK
MXRA8
MYADM
MYBBP1A
MYEF2
MYH10
MYL10
MYLIP
MYO1B
MYO1C
MYO9B
NAA10
NAA35
NAA60
NAALADL1
NACC1
NADSYN1
NAGLU
NAGPA
NANP
NAPA
NARFL
NASP
NAT6
NCAPH2
NCEH1
NCK1
NCOR1
NCS1
NDOR1
NDRG3
NDUFA11
NDUFA4L2
NDUFA7
NDUFAF1
NDUFAF4
NDUFB10
NDUFB7
NDUFS1
NDUFS7
NECAB3
NEDD1
NEDD4
NEMF
NEURL2
NFAM1
NFIX
NFKBIL1
NGRN
NICN1
NIPA2
NIPBL
NIPSNAP3A
NKAP
NKG7
NKIRAS2
NLE1
NLK
NME5
NMRAL1
NMT2
NOL12
NOL8
NOM1
NOSIP
NOTCH4
NOTUM
NOVA2
NOXA1
NPAS1
NPEPPS
NPM2
NPPA
NPRL3
NR1H2
NR1H3
NR2C2
NR2F6
NRSN2
NSMCE4A
NSRP1
NSUN2
NT5C
NT5C2
NT5DC1
NTHL1
NUBPL
NUCB1
NUCKS1
NUDCD1
NUDT13
NUDT14
NUDT15
NUDT18
NUDT21
NUDT22
NUDT6
NUFIP2
NUMBL
NUP155
NUP205
NUP35
NUP37
NUPL2
NVL
NYNRIN
OAF
OAT
OCEL1
ODF2L
ODF3B
OGFOD1
OGFOD2
OGFR
OIP5-AS1
OPLAH
ORAI2
ORAI3
ORC4
ORC5
ORMDL1
OSBPL1A
OSBPL5
OSGEPL1
OTUD6B
OXR1
OXSR1
P2RY6
P4HTM
PACRGL
PACS1
PACS2
PAIP1
PAK1IP1
PAK4
PALB2
PALLD
PALM
PALMD
PAM
PAM16
PANX1
PAOX
PAPD5
PARD3
PARD6A
PARG
PARP1
PARP2
PARP3
PARP8
PARS2
PARVB
PAXIP1
PBLD
PC
PCBP1
PCDH1
PCDH12
PCDHA9
PCGF1
PCID2
PCK2
PCNXL3
PCOLCE
PCYT2
PDCD10
PDDC1
PDGFA
PDGFB
PDIA3
PDIK1L
PDK2
PDLIM7
PDS5A
PDXK
PEF1
PEG3
PELP1
PEX1
PEX10
PEX11G
PEX12
PEX16
PEX2
PFDN5
PFKL
PFN1
PGAP3
PGBD1
PGF
PGLS
PGM2
PGRMC1
PHACTR2
PHAX
PHB2
PHC2
PHF14
PHF20L1
PHF3
PHLDA3
PHLDB3
PHPT1
PHTF1
PHYHD1
PI16
PIAS1
PIAS4
PICK1
PIGF
PIGK
PIGM
PIGO
PIGT
PIGZ
PIK3CA
PIK3R2
PILRA
PIM2
PIM3
PIN1
PIN1P1
PINK1
PIP5K1C
PITPNM1
PKN1
PKN3
PKP3
PKP4
PLA2G12A
PLA2G6
PLAA
PLAC9
PLAGL2
PLBD2
PLCD1
PLD2
PLD3
PLEC
PLEKHA4
PLEKHB2
PLEKHF1
PLEKHG1
PLEKHG5
PLEKHH3
PLEKHM1
PLEKHM2
PLEKHN1
PLEKHO2
PLK2
PLOD2
PLOD3
PLP2
PLXNA1
PLXND1
PNKD
PNKP
PNMA6A
PNO1
PNPLA2
PNPLA6
PNRC2
POC1B
POC5
PODN
PODNL1
PODXL
POGK
POGLUT1
POLA1
POLD2
POLD3
POLD4
POLDIP2
POLI
POLM
POLR2J2
POLRMT
POR
POT1
PPAPDC2
PPAPDC3
PPAT
PPCS
PPDPF
PPIC
PPIG
PPIL4
PPIP5K2
PPP1CA
PPP1CC
PPP1R11
PPP1R12A
PPP1R13L
PPP1R16A
PPP1R18
PPP1R26
PPP1R35
PPP1R9B
PPP2CA
PPP2R1A
PPP2R3A
PPP2R4
PPP2R5B
PPP3CA
PPP3CB
PPP3R1
PPP4C
PPP4R1
PPP6C
PPP6R1
PQLC1
PRAF2
PRB3
PRCC
PRDM2
PRDX5
PRELID1
PRICKLE1
PRICKLE2
PRICKLE3
PRKAR1B
PRKCI
PRKCSH
PRKD2
PRMT3
PRMT6
PRPF38A
PRPF39
PRPF4
PRPF40A
PRPF4B
PRPSAP2
PRR12
PRR13
PRR14
PRR19
PRR24
PRRC1
PRRC2A
PRRG2
PRRX1
PRRX2
PRSS12
PRSS22
PRSS53
PRSS8
PRTFDC1
PSD
PSD4
PSENEN
PSMA4
PSMA5
PSMB9
PSMC6
PSMD12
PSMD14
PSME4
PTCD2
PTCD3
PTDSS2
PTER
PTGES2
PTGR1
PTGR2
PTMS
PTP4A2
PTPLAD1
PTPLB
PTPN18
PTPN23
PTPN4
PTPN6
PTPRCAP
PTPRO
PTPRU
PUF60
PUS1
PUS7
PVRIG
PVRL2
PWWP2B
PXK
PXN
PYCR1
PYCRL
PYGB
PYGO2
QRSL1
QTRT1
RAB11B
RAB11FIP5
RAB1B
RAB22A
RAB23
RAB31
RAB35
RAB3A
RAB3GAP1
RAB40B
RAB40C
RAB8B
RABAC1
RABEP1
RABGGTA
RABL3
RAC2
RAD1
RAD17
RAD21
RAD23A
RAD50
RADIL
RAI14
RALGAPB
RAMP2
RAMP3
RANBP3
RANBP6
RANBP9
RAP1B
RAP1GAP
RAPGEF3
RARG
RASAL3
RASGRP2
RASL10B
RASSF7
RAVER1
RB1CC1
RBAK
RBBP5
RBBP7
RBCK1
RBM12B
RBM17
RBM18
RBM25
RBM28
RBM3
RBM4
RBM41
RBM42
RBM43
RBM7
RCE1
RCOR2
RDX
RECQL
REEP2
RELA
RELT
REM1
REXO1
RFC1
RFC5
RFNG
RFWD2
RFX1
RFX5
RGMA
RGS14
RHBDD2
RHBDD3
RHBDF2
RHOB
RHOBTB1
RHOC
RHOD
RHOG
RHOT1
RILP
RIN1
RING1
RINT1
RIOK1
RIOK2
RIPK3
RIT1
RLF
RLIM
RMND1
RNASE1
RNASEH2C
RND2
RND3
RNF122
RNF123
RNF126
RNF138
RNF150
RNF167
RNF169
RNF20
RNF220
RNF26
RNF40
RNH1
RNMT
RNPEP
ROBO1
RPAP1
RPAP3
RPGRIP1L
RPL18
RPL31
RPL8
RPP14
RPP40
RPRD1A
RPS23
RPS6KB1
RPS6KB2
RPS6KC1
RPTOR
RRAS
RRM1
RRM2B
RRN3
RRNAD1
RRP15
RRP7A
RRP9
RSF1
RSG1
RSRC1
RSRC2
RTKN
RTN4
RTN4IP1
RUNX3
RUSC1
RUVBL2
RWDD1
RWDD3
RWDD4
RXRB
RYK
[truncated: 791 more rows]

## Sheet: grey
AARS2
ACADL
ACSS2
ADAMTS3
ADAMTS6
ADAMTSL4
ADCY4
AHNAK
AKAP14
ANGPT2
ANK2
ANKRD29
AOAH
APOO
ARF1
ARHGDIB
ARHGEF1
ARL15
ARMC3
ARNT2
ASXL1
ATL1
ATP5G3
ATP6
AXL
BAIAP2L2
BZRAP1
C11orf80
C14orf132
C14orf37
C1orf168
C4orf19
C7orf57
C8orf48
C9orf135
CADM1
CALCOCO1
CAPSL
CASC1
CCDC11
CCDC125
CCDC23
CCDC58
CCDC77
CCL2
CCL4
CCNA1
CD109
CDC20B
CENPQ
CHAC2
CHEK2
CLASRP
CLCN5
CLGN
CLSTN1
CLSTN2
CMPK2
CNTLN
CNTNAP1
CPE
CST1
CST3
CTSW
CYP39A1
DACH1
DAPK2
DCAF12L1
DEPDC7
DFNB31
DIO2
DIRAS3
DNAJC12
DNALI1
EFHB
EID2B
EID3
ELOVL4
EMILIN3
ESCO1
ESRRG
F13A1
F2RL2
FAHD1
FAM154B
FAM174B
FAM179A
FANK1
FBLN1
FBXO15
FBXO16
FLJ10038
FOLH1B
FREM1
FTX
FUT8
GALM
GAS2
GATC
GBA3
GCLC
GCNT1
GCNT2
GDI1
GJB1
GKAP1
GNLY
GPR124
GRB14
GSN
HCG11
HERC6
HMCN1
HOOK2
IFFO2
IFI44L
IFIT1
IL7
IRF9
ITGA7
JUN
KDM4A
KIAA0485
KIAA0895
KIAA1211
KIAA1462
KIF12
KL
KLHL23
LACTB
LINC00467
LINC00476
LOC100132891
LOC100133039
LOC100272216
LOC100506325
LOC284926
LOC286367
LOC646014
LOC728730
LOX
LPHN3
LRP8
LRRC34
LRRCC1
LSS
MAP3K14
2022-03-01
MDH1B
MEGF9
MIR143HG
MORN2
MTFMT
MUC1
MYL9
NAA40
NBEA
NFKBIA
NHS
NIPSNAP3B
NLGN1
NOL3
NUP62CL
NXNL2
PAIP2B
PAK7
PCDH10
PCSK7
PDGFRB
PEA15
PHOSPHO2
PIGW
PIGX
PIH1D2
PLXDC2
PMCH
PMS2P1
PNMA2
PRDX4
PRF1
PRO2852
PRPF40B
PSD3
PZP
R3HDM2
RAB38
RASD1
RBMS3
REPS2
RFX7
RGAG4
RGS7BP
ROBO2
RPS16P5
RPS27L
RRAGB
RSPH1
RSPH4A
RTP4
RUNX1T1
SAMD9
SATB2
SCAPER
SEC16A
SERPINE1
SH3BGR
SLC22A15
SLC25A29
SLC27A2
SLC27A6
SLC2A8
SLC41A2
SLIRP
SLITRK4
SNRNP48
SNTN
SNX16
SPAG6
SPATA17
SPDYE2
ST5
STAMBPL1
STARD8
STAT1
STEAP1
STIM1
STK33
SULT1C2
SULT1C4
SUPT5H
SUSD1
SUSD5
SYT1
TAF7L
TAGLN
TAP1
TEKT1
TFDP2
TGIF1
TLR1
TMEM170B
TMEM206
TMEM38B
TMEM64
TNNI3K
TPP1
TRIM23
TRIM6
TRIP10
TSPAN6
UBE2D1
UBXN10
USP10
USP27X
UST
VASH2
WASF2
WDR63
WIF1
YARS
ZBBX
ZC3H12C
ZCCHC18
ZDHHC11
ZDHHC15
ZHX2
ZMAT3
ZNF276
ZNF280C
ZNF485
ZNF501
ZNF510
ZNF546
ZNF566
ZNF567
ZNF571
ZNF610
ZNF630
ZNF649
ZNF782
ZNF800
ZNF883
ZXDA

## Sheet: magenta
ADAMTS19
ANKRD45
ANLN
ANO4
APOD
ARHGEF26
ASPM
ATAD2
AURKA
BLM
BORA
BRCA2
BRIP1
BTBD11
BTG2
C1orf112
CCDC34
CCNA2
CCNE2
CDC6
CDCA2
CDCA7L
CDH2
CDK1
CDO1
CENPE
CENPL
CENPN
CEP19
CEP78
CHEK1
CITED2
CKAP2L
CKS1B
CLCF1
DEPDC1
DHFR
DLGAP5
DSN1
DTL
DUSP1
DUT
E2F8
ECT2
EGR1
EXO1
FANCI
FBXO5
FEN1
FIGNL1
FOS
FOSB
GADD45B
GGH
GPR137C
GPSM2
H2AFZ
HADH
HAUS1
HMGB3
HYLS1
IER2
IER3
ITGA3
ITGB3BP
JUNB
JUP
KIAA1524
KIF11
KIF14
KIF15
KIF18A
KIF20B
KIF23
KIF2C
LAMA1
LGALSL
LMNB1
LOC284023
LOC730101
LRP10
MAD2L1
MCM10
MCM4
MCM6
MELK
MEST
MMP19
MVP
NCAPD2
NCAPD3
NCAPG
NCAPG2
NDC80
NETO2
NPR1
NR4A1
NUF2
NUSAP1
ORC6
P2RY14
PANK1
PCNA
PCSK5
PDGFC
PLK4
POLE2
PPP1R15A
PRC1
PRIM1
RACGAP1
RAD51AP1
RAD51C
RAD54L
RFC3
RLN2
S100A4
S100A6
SEMA4B
SGOL2
SHCBP1
SIK1
SKA1
SKA2
SLC16A9
SLIT3
SMC2
SNRPF
SOCS3
SPAG5
SPINT1
STIL
SUV39H2
TCEAL7
TENC1
TIPIN
TMEM194A
TNFAIP2
TNS1
TOP2A
TRIM59
TRNP1
TTK
VRK1
WDHD1
WDR76
WHSC1
ZFP36
ZNF280B
ZNF704
