# Supplementary material for: Exploration of the Shared Gene and Molecular Mechanisms Between Endometriosis and Recurrent Pregnancy Loss
Source: Front Vet Sci. 2022 May 6;9:867405. doi: 10.3389/fvets.2022.867405 (PMC9120926; doi:10.3389/fvets.2022.867405)
Supplement: Supplementary Table 2 — Four gene modules associated with RPL. [file Table_2.XLSX]

## Sheet: blue
A2ML1
ABCB9
ABCG1
ABO
ACAA2
ACRBP
ADAMTS3
ADAMTS6
ADAMTS8
ADIPOR2
ADPRH
AGK
AK7
ALDH1A2
ALDH3B2
ANGPT1
ANGPTL2
ANKH
ANKRA2
ANKRD35
ANO10
ANTXR1
AOAH
AP3M1
APOO
ARL4D
ARNTL2
ARRDC1
ASPN
ATP1A1
ATP2B2
ATP6V1C2
ATP6V1G1
AZGP1
B4GALT1
BAG2
BAIAP2
BCL2
BDH1
BEND6
BIK
BMPER
BTNL9
C10orf99
C1orf115
C2orf88
C9orf91
CA12
CA4
CABYR
CAMK2B
CAMP
CAPN6
CAPS
CARD16
CBLC
CBX6
CCBL1
CCDC80
CD86
CDC14B
CDC14C
CDC42BPG
CENPV
CES3
CFB
CHEK2
CHKA
CHST15
CHST4
CISD2
CITED4
CKMT2
CLEC4A
CMYA5
CNFN
CNGA1
CNN1
CNST
CNTN3
COL12A1
CORIN
CPT1A
CREB3L1
CRIP2
CSRNP1
CTAGE11P
CYTL1
DAPK2
DCXR
DDIT4
DFNB31
DGKD
DKK2
DNAJB13
DSE
DUOX1
DUOXA1
DUSP14
DUSP4
EDA
EGR1
EML1
ENPP4
EPB41L4B
EPHX4
FAM107A
FAM13C
FAM150B
FAM155B
FAM26F
FAM83F
FAM92A1
FAP
FETUB
FEZ1
FGF14
FKBP8
FLRT3
FOLR1
FOXA2
FOXC1
FRK
FRRS1
FRYL
FSTL3
FUS
FXYD4
FZD5
GIMAP2
GJA1
GLIPR1
GLIPR2
GLIS2
GMPR
GNAQ
GNG10
GNMT
GOLPH3
GPT2
GSN
GSTO1
GYS1
HADHB
HAPLN1
HCG26
HLA-DOB
HLA-DPA1
HLA-DRA
HMGCS2
HMOX1
HOMER2
HOXA7
HPS5
HSPA12A
HTRA1
IFI27L2
IFIT3
IGSF6
IGSF8
IKBIP
IL1R2
INHBA
IRF6
ISG15
ITGBL1
JMJD1C
KCNK6
KCTD15
KHDRBS3
KRT8
KRT8P12
L3MBTL4
LCN12
LCN15
LIN7B
LINGO3
LOC100294145
LOC100505912
LOC100652911
LOC400958
LOC728196
LPAR3
LRRC1
LRRC2
LRRC52
LUM
LXN
LYAR
LYPLA1
MACC1
MAN2A1
MCAM
MCC
MCCC2
MCEE
MCOLN2
MEF2C
MERTK
MFAP4
MFSD6
MGC34796
MIR31HG
MLPH
MMP24
MOCS1
MOGAT1
MPP6
MPZL2
MRGPRF
MRVI1
MX1
NEK6
NLN
NMB
NOXA1
NRSN1
NUDT16
NUDT16P1
NUDT4
OAS2
OVOL1
PAPSS1
PART1
PAX2
PCSK6
PDE3B
PDE6A
PDPN
PDZD2
PDZK1
PGAM2
PGM2L1
PHF8
PICK1
PIM3
PLA2G4A
PLA2G4D
PLAUR
PLD1
PLD5
PMM1
PNMT
PPP1R1A
PRDM1
PRKAG2
PRKX
PRRX1
PRSS23
PSCA
PTGS2
PTH2R
PTPRO
PXK
PXMP4
PYY
RAB11FIP4
RAB15
RAB20
RAB27B
RAB32
RAB8B
RAMP2
RANBP17
RASSF10
RRAS2
RSPO1
RSPO3
RTP4
RUNX1T1
SAMD10
SCGB1D2
SH3GLB2
SIDT1
SLC12A6
SLC22A18
SLC25A38
SLC39A2
SLC43A3
SLC4A3
SLC6A2
SLC7A4
SLC9A3R2
SLFN11
SNCA
SNX30
SOX6
SOX7
SPATA20
SPON1
ST6GALNAC1
STX19
STX2
STXBP2
SUGT1
SULT1E1
SULT2B1
SUSD4
SYBU
SYTL2
TAP2
TEK
TGFB3
THBS1
TIMP2
TLE3
TLR5
TM4SF4
TMEM132C
TMEM139
TMEM141
TMEM191A
TMEM47
TMEM91
TNFRSF13C
TNFSF11
TNFSF13B
TPD52L1
TPM4
TPPP2
TRAK1
TRIM2
TRPM2
TSC2
TSPAN13
TSPAN33
TTC21A
TTC8
TUBB3
TXNDC16
UBASH3B
UGT8
UNC5A
USP54
VPS37B
WNK4
WNT2
WT1
WTIP
WWC1
XAF1
YIPF2
ZDHHC11
ZDHHC8P1
ZNF662
ZNF670
ZSWIM4

## Sheet: brown
ACSL5
ADAP1
ADIPOR1
ADORA1
AGT
AIM1
AJUBA
AMPH
ANO1
ANP32E
AP2A1
APEX2
APOLD1
ARHGAP20
ARHGAP28
ARHGEF5
ARSD
ASTN1
ATG16L1
ATG4A
ATP6V0B
ATP7B
BAI3
BCL6B
BEND5
BVES
BZRAP1
C16orf70
C18orf54
C19orf33
C19orf53
C2orf82
C3orf70
C7
CALCOCO1
CAND2
CCDC64B
CCND2
CCNF
CD109
CD200
CDC42EP2
CDH11
CDH16
CDH24
CDK14
CDK6
CEACAM3
CENPK
CFH
CFHR3
CFI
CGA
CHML
CHSY1
CIB1
CLDN11
CLDN7
CLPTM1
CMTM3
CNKSR1
CNTNAP2
COPG2
CORO2B
CRADD
CST1
CST2
CWH43
CXXC4
CYB561
DACH1
DBN1
DDIT4L
DEK
DHFR
DIRAS3
DKK3
DMRTA1
DNAJC18
DNMT1
DUT
EDEM2
EDIL3
EGFL6
ELN
EMD
ENTPD5
EPHA4
EPHB2
EZH1
F13A1
FAM83H
FAT1
FBXO27
FBXO8
FCHO2
FEN1
FGL1
FHL2
FMO5
FXYD1
FZD4
GABRP
GALM
GLRX
GNG2
GOLGA4
GOLIM4
GPR19
GPR20
GPR37L1
GPX7
H2AFZ
HCG11
HGD
HIST1H4H
HLTF
HNRNPAB
HOXB5
HSBP1L1
HSD17B2
ICA1
IFI44
IFIT1
IGJ
IGLL5
IGSF22
IL17RD
IRAK1BP1
IRF2
IRF8
ISM1
ITGA11
ITGB4
IZUMO4
JOSD2
JUP
KCNB1
KCNH2
KCNK13
KIAA1456
KIF5C
KLLN
KRBOX1
KRT31
KRT83
LDHB
LHFPL4
LINC00421
LIPA
LLGL2
LMTK2
LOC100130111
LOC100506691
LOC339988
LONRF3
LPCAT3
LPHN3
LRFN5
LRP12
LRRCC1
MAGEH1
MAPK8IP1
MARCKS
MARCKSL1
MBOAT2
MCM4
METTL18
METTL21B
METTL7B
MICA
MMP12
MYH10
NACA
NAP1L3
NAT8L
NDN
NDRG4
NME7
NOL3
NOV
NPC1
NPM3
NRG1
NUP107
ORMDL2
P2RY14
PACSIN2
PARD6G
PAX4
PCDH19
PCDHAC2
PCGF1
PDE7B
PGBD5
PIGZ
PITPNM3
PIWIL4
PJA1
PKP3
PLEKHM1
PLLP
PLXDC2
PMAIP1
PNKD
PPP1R36
PRB3
PRR5L
PRSS16
PSIP1
PSTPIP2
PTCH1
PTGDS
PTGFR
PTPRD
PTPRM
PTTG3P
PYDC1
RAB11FIP1
RAB38
RAB4B
RASAL1
RASSF6
RFC4
RGS11
RPH3AL
RPS10P7
RPS12
RYR3
S100A11
SALL2
SEMA3B
SEMA3E
SFRP4
SGK1
SGPP2
SHROOM2
SLC1A4
SLC25A29
SLC34A2
SLC50A1
SLC5A3
SLIRP
SMOX
SOX3
SOX4
SPATA2L
SPIN1
SPIN4
SPRED1
SRI
SRSF12
ST6GAL2
STARD4
STBD1
STIM1
STS
STX12
STXBP5
SYT1
SYT14
TACSTD2
TBX3
TESC
THY1
TMC4
TMCC3
TMEM102
TMEM120A
TMEM35
TMEM64
TNFRSF1B
TRABD
TRIM59
TRIM6
TRIP10
TSC22D1
TTC9
TWSG1
TYRO3
UCHL1
UCP2
VAMP8
VPS18
WDR91
WIPI1
WNT5A
ZBTB10
ZDHHC12
ZNF114
ZNF488
ZNF750
ZNF90

## Sheet: grey
AADAC
AADACL2
ACOT12
ACTC1
ACTN2
ADARB2-AS1
ADCYAP1
AHCY
AIF1L
AK8
ALDH1L1
AMELY
ANKLE1
ANKRD10-IT1
AQP2
ARHGEF12
ARHGEF33
ART4
ASAP1-IT1
ASB14
ASIP
ASXL3
ATF6B
ATP6V1G2
AVPR1A
BBS4
BCL10
BCL9
BPIFA1
BSG
BTBD16
C10orf40
C11orf87
C14orf180
C16orf74
C17orf105
C17orf82
C1orf158
C1orf168
C1orf87
C20orf85
C20orf96
C21orf37
C3P1
C3orf27
C3orf43
C6
C8orf33
C9orf131
C9orf152
C9orf16
C9orf24
CA3
CACNG3
CASP4
CASQ1
CCDC169
CCDC65
CCL18
CD27
CD2AP
CD40LG
CD52
CD80
CEACAM4
CHRM4
CHRNG
CISH
CLASRP
CLN5
CLN8
CLTC-IT1
CLVS2
CMIP
CNIH2
CNPY4
COL21A1
COX19
COX2
CPNE5
CPS1-IT1
CRHR2
CRISP3
CTSZ
CXCL11
CXCL5
CXXC1P1
CYP1A1
CYP27A1
CYP4F3
CYSLTR2
DDR2
DGCR10
DGKG
DHRS9
DICER1
DIRC3
DLEU7
DNAJC7
DNASE1L3
DNMT3L
DNTT
DPF2
DPPA4
EDARADD
EGR4
EPPK1
ERAP1
ERV3-1
ESM1
FAM110B
FAM166B
FAM189A1
FAM19A2
FAM208B
FAM83C
FBN1
FCRLA
FGF10
FLJ12825
FMO6P
FOSB
FOXC2
FOXL1
FRMD6
FRS3
FUT5
FXYD7
GABPA
GABRA4
GABRG3
GADD45G
GAL3ST2
GBP3
GFRA4
GIGYF1
GINS3
GNAT1
GNG13
GPR50
GPR63
GPR85
GREM1
GRIN3A
GSTA3
GUCA2B
GUSBP2
HDAC5
HIST1H4G
HLA-DQB1
HORMAD1
HOXB8
HOXB9
HRASLS2
HRASLS5
HRK
IDH2
IDH3A
IFI27
IFNA14
IFNA7
IGFBP5
IL11
IL13
IL18BP
IL6R
IRF4
ISLR2
ITGA2
KCNA3
KCNIP2
KCNK9
KDM1A
KIAA1656
KITLG
KLF2
KLHL10
KLK10
KRT71
KRT74
KRT79
KRTAP4-11
KRTAP9-8
LACRT
LARS
LCAT
LCE2B
LCNL1
LDLRAD3
LEO1
LINC00029
LINC00052
LINC00355
LINC00479
LMX1A
LOC100128644
LOC100129112
LOC100130987
LOC100131756
LOC100289092
LOC100289495
LOC100506272
LOC100506289
LOC100507033
LOC100507140
LOC100507494
LOC100507516
LOC145945
LOC146880
LOC148709
LOC253044
LOC284561
LOC340090
LOC389831
LOC400794
LOC401442
LOC401463
LOC441052
LOC641515
LOC645485
LOC780529
LRP2
LRRC46
LY6G6C
MAGEB4
MAN2B1
MAP1LC3A
MC5R
MINPP1
MN1
MOCS3
MPO
MRGPRX3
MRGPRX4
MRPL18
MRPL23
MS4A1
MSL2
MYH2
NCAN
NCDN
ND2
NEUROD6
NKX6-3
NPBWR1
NPFFR2
NPTX2
NPY1R
NTS
NTSR1
OAS1
ODF3L2
ODF4
OMD
OPALIN
OR1E1
OR1I1
OR2B3
OR3A3
OR51I2
OR5H1
OR5L2
OR5P2
OR7E156P
OTX2
P2RY12
P2RY13
PAPD4
PAPD5
PASD1
PCIF1
PDILT
PDLIM3
PEX5L
PFN1
PGBD1
PGD
PGF
PHLDB2
PKD1L1
PLA2G12B
PLA2G5
PLA2G7
PLAC4
PON2
PON3
POU5F2
PPP6R1
PRG3
PRKAG1
PRODH2
PRRT2
PRSS3
PRSS30P
PRSS36
PRSS58
PSORS1C2
PTPRCAP
PTPRT
PXDNL
R3HDML
RAVER2
RBM17
REG1A
RIBC2
RIIAD1
RINT1
RIT1
RLBP1
RLN3
RORA
RPA4
S100A7A
SCAF1
SCG3
SCN4A
SERPINB13
SERPINB7
SERTAD3
SFXN2
SH2D5
SH3PXD2B
SI
SIM1
SLC10A2
SLC16A14
SLC16A4
SLC22A13
SLC22A18AS
SLC29A1
SLC30A3
SLC35D3
SLC35F3
SLC6A17
SLCO1B1
SLCO1B3
SLCO5A1
SLITRK3
SLITRK4
SNORA71B
SOCS6
SOHLH2
SP5
SPATA12
SPG7
SPIRE2
SSTR3
SSTR5
STMN4
STOML3
SYT7
TAAR2
TAF15
TAF2
TCF7L1
TDH
TEKT2
TEKT3
TFAP2C
TFAP2D
TGFA
THEMIS
TIFA
TLR7
TMEM150B
TMEM168
TMEM169
TMEM59L
TMEM95
TNFRSF10A
TNNT2
TNRC6A
TREML2
TREML4
TRIM29
TRIM42
TRIM63
TRPC2
TRPV5
TSHZ3
TSPAN18
TSTA3
TTC29
TTC6
TTTY5
UBAP1L
UBE2B
UBE2DNL
UBE2NL
UCMA
USH1G
VENTX
VN1R2
VPREB1
WDR16
WDR38
YKT6
ZBTB20-AS1
ZC3H7B
ZCCHC3
ZDBF2
ZFP92
ZIC2
ZNF138
ZNF277
ZNF362
ZNF423
ZNF556
ZNF732
ZSCAN4
ZSWIM7

## Sheet: turquoise
A1BG-AS1
ABCA13
ABHD8
ACTA2
ADAMTS4
ADAMTS9
ADPRHL1
AEBP1
AFMID
AKAP7
ALOX5AP
ALPL
ANGPT2
ANK3
ANKFN1
ANXA2
AOC3
APOPT1
ARRDC3
ARSG
ASPRV1
ATF7IP2
ATP1B2
ATP8B4
BATF2
BNC2
C15orf59
C16orf71
C19orf81
C7orf50
CALD1
CAPN2
CAPZA2
CASP1
CAV2
CCR1
CD163
CD300A
CD38
CD48
CD53
CD93
CDC25A
CDC25B
CECR5-AS1
CERK
CFL2
CHD3
CHRNA6
CKB
CLDN10
CLDN14
CLIC4
CLMN
CLU
COL9A2
CPNE8
CSRP2
CTF1
CTNNA2
CTTNBP2NL
CYBB
CYP4V2
DCDC2B
DDX3X
DFNA5
DLX5
DLX6-AS1
DNASE1L2
DOCK11
DOCK4
DOK5
DPH3
DUSP3
ECSCR
EEA1
EFEMP1
EFHC2
EGOT
EHF
EMILIN3
ENG
ENTPD2
EOMES
EPAS1
ERBB4
ERP27
ESRP1
ETV2
ETV7
EVI2A
FAM174B
FAM69A
FBLIM1
FBLN5
FBXO10
FBXO21
FCGR1B
FCGR2A
FCGR2C
FERMT2
FGF2
FGL2
FHL5
FLI1
FLJ31713
FLJ37453
FNDC4
FOXF2
FRAT2
FSIP1
FYB
GALNT14
GALNT6
GAS1
GBP1
GDF11
GIMAP1
GLT1D1
GNG4
GPIHBP1
GPR34
GPR65
GREB1
GRIK1
GSTO2
HAS2
HCK
HES5
HEXIM2
HLA-A
HLA-B
HLA-F
HLA-J
HOXB3
HOXB4
HOXC6
HPGDS
HPSE2
HR
HRC
HSD11B2
HTR2B
IFI35
IFIH1
IGFBP6
IGSF9
IL10RA
IL2RG
IMPA2
IRAK2
ITGB2
ITGB3
ITPRIP
KAL1
KCNAB3
KCND2
KCNG1
KCNN3
KIAA0232
KIAA1324
KLHL3
KLHL31
KLRC3
KRT222
LAMA4
LAMP3
LAPTM5
LATS2
LIPC
LMTK3
LNX1
LOC100288911
LOC100505666
LOC100507316
LOC100507507
LOC400684
LOC440149
LOC643072
LOC93622
LPAR1
LPHN1
LYN
MAF
MAP1A
MAP2K6
MARK1
MEI1
MESP1
MET
METAP1
MFSD3
MICAL1
MMP1
MMRN1
MPHOSPH10
MRAS
MS4A4A
MS4A6A
MSC
MSN
MSRB3
MSX1
MTHFD1L
MTMR7
MYH7B
NAAA
NAV3
NCAM2
NCF2
NDP
NDRG2
NEXN
NFIA
NID2
NKPD1
NMNAT2
NPDC1
NPTXR
NRGN
NTN5
OCIAD2
OR10H2
OR51E1
OSBPL10
OTUB2
OVOL2
PAK6
PALMD
PAM
PAPSS2
PARVA
PCBP3
PCDH17
PCDH7
PCP2
PCSK1
PDE4B
PDZD8
PGAP2
PIK3C2G
PIK3R1
PINX1
PLAT
PLCB1
PLD6
PNMA2
PPAP2C
PPAPDC1A
PPP1R1B
PRKAR2B
PRNP
PROM1
PRRX2
PSG6
PSMB10
PTGIR
PTGR2
PTPRE
PXDN
RAB21
RAB26
RAB31
RAB9BP1
RAC3
RAMP3
RASGEF1B
RBBP8
RBFOX3
RBM24
RDH10
RERGL
RFTN1
RGS7
RHOQ
RIN2
RNASE2
RNF208
RPL23AP32
RTN4RL2
SAMD9L
SAMSN1
SCIN
SDR39U1
SERPINA4
SGIP1
SH3D19
SH3D21
SH3YL1
SIGLEC15
SLC1A5
SLC35F2
SLC36A4
SLC39A4
SLC40A1
SLC46A2
SLC5A12
SLC7A7
SLC8A1
SLC8A2
SLC9A9
SLCO2B1
SLITRK5
SLK
SMAD7
SMAGP
SMS
SNX5
SOAT1
SP110
SP6
SPAG4
SPAG8
SPATS2
SRCRB4D
SREBF2
SRGAP3
SRGN
SST
STAB1
STON1
STOX1
STRA13
STRBP
STXBP6
SYN2
SYNM
SYNPO
SYNPO2
TAGLN
TBXAS1
TFPI
TGM2
THSD7A
THSD7B
TMEM117
TMEM163
TMEM200B
TMEM45A
TMEM51
TMEM80
TNFAIP6
TNFAIP8
TNNC1
TOX3
TPM1
TPM2
TPRG1
TRAM2
TRPC6
TSPAN4
TSPAN5
TWISTNB
UBE2L6
VEGFA
VGLL1
VLDLR
VPS41
VSIG4
WFDC2
WIBG
WNT5B
XK
XPR1
ZCCHC2
ZDHHC9
ZG16B
ZMYND12
ZNF165
ZNF503-AS2
