# Supplementary material for: Exploration of the Shared Gene and Molecular Mechanisms Between Endometriosis and Recurrent Pregnancy Loss
Source: Front Vet Sci. 2022 May 6;9:867405. doi: 10.3389/fvets.2022.867405 (PMC9120926; doi:10.3389/fvets.2022.867405)
Supplement: Supplementary Table 3 — Shared genes for EMs and RPL. [file Table_3.XLSX]

## Sheet: negative gene
ADAP1
BZRAP1
C16orf70
CALCOCO1
CD109
CNKSR1
CST1
DACH1
DHFR
DIRAS3
DUT
F13A1
FEN1
GALM
H2AFZ
HCG11
IFIT1
ITGB4
JUP
LDHB
LPHN3
LRRCC1
MCM4
NOL3
NUP107
P2RY14
PLXDC2
PSIP1
RAB38
RFC4
SLC25A29
SLIRP
STIM1
SYT1
TMEM64
TRIM59
TRIM6
TRIP10
ABHD8
ANGPT2
ATP1B2
EMILIN3
ENTPD2
ESRP1
FAM174B
LPHN1
LYN
METAP1
NPTXR
NRGN
PDZD8
PNMA2
RBBP8
SYNPO
TAGLN
WIBG
ZNF165
C1orf168
CLASRP
CMIP
FOSB
HDAC5
IL18BP
KLF2
KLK10
LCAT
LEO1
MRPL18
PCIF1
PLA2G7
PRRT2
SLITRK4
ZNF362

## Sheet: positive gene
ABCB9
ACRBP
AP3M1
ARL4D
ARRDC1
BAIAP2
CBX6
CITED4
CREB3L1
CRIP2
CSRNP1
EML1
ENPP4
FAM83F
FKBP8
FSTL3
GLIS2
GNAQ
GNG10
GYS1
HPS5
IFIT3
IGSF8
IKBIP
LYAR
MCC
MEF2C
MOCS1
NOXA1
PICK1
PIM3
PRRX1
PTPRO
PXK
RAB8B
RAMP2
SH3GLB2
SLC22A18
SLC9A3R2
SLFN11
SPATA20
STXBP2
SUGT1
TMEM141
TRPM2
TSC2
TTC8
VPS37B
YIPF2
ZNF670

## Sheet: shared gene
ADAP1
BZRAP1
C16orf70
CALCOCO1
CD109
CNKSR1
CST1
DACH1
DHFR
DIRAS3
DUT
F13A1
FEN1
GALM
H2AFZ
HCG11
IFIT1
ITGB4
JUP
LDHB
LPHN3
LRRCC1
MCM4
NOL3
NUP107
P2RY14
PLXDC2
PSIP1
RAB38
RFC4
SLC25A29
SLIRP
STIM1
SYT1
TMEM64
TRIM59
TRIM6
TRIP10
ABHD8
ANGPT2
ATP1B2
EMILIN3
ENTPD2
ESRP1
FAM174B
LPHN1
LYN
METAP1
NPTXR
NRGN
PDZD8
PNMA2
RBBP8
SYNPO
TAGLN
WIBG
ZNF165
C1orf168
CLASRP
CMIP
FOSB
HDAC5
IL18BP
KLF2
KLK10
LCAT
LEO1
MRPL18
PCIF1
PLA2G7
PRRT2
SLITRK4
ZNF362
ABCB9
ACRBP
AP3M1
ARL4D
ARRDC1
BAIAP2
CBX6
CITED4
CREB3L1
CRIP2
CSRNP1
EML1
ENPP4
FAM83F
FKBP8
FSTL3
GLIS2
GNAQ
GNG10
GYS1
HPS5
IFIT3
IGSF8
IKBIP
LYAR
MCC
MEF2C
MOCS1
NOXA1
PICK1
PIM3
PRRX1
PTPRO
PXK
RAB8B
RAMP2
SH3GLB2
SLC22A18
SLC9A3R2
SLFN11
SPATA20
STXBP2
SUGT1
TMEM141
TRPM2
TSC2
TTC8
VPS37B
YIPF2
ZNF670
