# Supplementary material for: Exploration of the Shared Gene and Molecular Mechanisms Between Endometriosis and Recurrent Pregnancy Loss
Source: Front Vet Sci. 2022 May 6;9:867405. doi: 10.3389/fvets.2022.867405 (PMC9120926; doi:10.3389/fvets.2022.867405)
Supplement: Supplementary Table 4 — PPI network analysis results of shared genes. [file Table_4.XLSX]

## Sheet: Sheet1
#node1	node2	node1_string_id	node2_string_id	neighborhood_on_chromosome	gene_fusion	phylogenetic_cooccurrence	homology	coexpression	experimentally_determined_interaction	database_annotated	automated_textmining	combined_score
ABCB9	VPS37B	9606.ENSP00000440288	9606.ENSP00000267202	0	0	0	0	0	0	0	0.162	0.162
ABCB9	LEO1	9606.ENSP00000440288	9606.ENSP00000299601	0	0	0	0	0.062	0.056	0	0.138	0.17
ABCB9	KLK10	9606.ENSP00000440288	9606.ENSP00000311746	0	0	0	0	0	0	0	0.15	0.15
ABCB9	SUGT1	9606.ENSP00000440288	9606.ENSP00000367208	0	0	0	0	0.062	0.063	0	0.381	0.408
ABCB9	SLC22A18	9606.ENSP00000440288	9606.ENSP00000369948	0	0	0	0	0.059	0	0	0.145	0.161
ABCB9	SLC9A3R2	9606.ENSP00000440288	9606.ENSP00000408005	0	0	0	0	0.053	0.056	0	0.19	0.212
ABHD8	ADAP1	9606.ENSP00000247706	9606.ENSP00000442682	0	0	0	0	0.099	0.06	0	0.09	0.161
ABHD8	SUGT1	9606.ENSP00000247706	9606.ENSP00000367208	0	0	0	0	0.049	0.058	0	0.146	0.168
ABHD8	GYS1	9606.ENSP00000247706	9606.ENSP00000317904	0	0	0	0	0.077	0.135	0	0.067	0.19
ABHD8	NRGN	9606.ENSP00000247706	9606.ENSP00000284292	0	0	0	0	0.175	0	0	0.062	0.193
ABHD8	FKBP8	9606.ENSP00000247706	9606.ENSP00000476767	0	0	0	0	0.226	0.116	0	0.043	0.288
ACRBP	F13A1	9606.ENSP00000229243	9606.ENSP00000264870	0	0	0	0	0.124	0	0	0.09	0.168
ACRBP	PDZD8	9606.ENSP00000229243	9606.ENSP00000334642	0	0	0	0	0	0	0	0.209	0.209
ACRBP	ZNF165	9606.ENSP00000229243	9606.ENSP00000366542	0	0	0	0	0	0	0	0.332	0.332
ACRBP	PICK1	9606.ENSP00000229243	9606.ENSP00000385205	0	0	0	0	0	0	0	0.35	0.35
ADAP1	ABHD8	9606.ENSP00000442682	9606.ENSP00000247706	0	0	0	0	0.099	0.06	0	0.09	0.161
ADAP1	SYT1	9606.ENSP00000442682	9606.ENSP00000261205	0	0	0	0	0	0	0	0.18	0.179
ADAP1	MCM4	9606.ENSP00000442682	9606.ENSP00000262105	0	0	0	0	0.166	0	0	0.085	0.204
ADAP1	NRGN	9606.ENSP00000442682	9606.ENSP00000284292	0	0	0	0	0.182	0	0	0	0.181
ADAP1	ARL4D	9606.ENSP00000442682	9606.ENSP00000322628	0	0	0	0	0.062	0.147	0	0.138	0.25
ADAP1	NOXA1	9606.ENSP00000442682	9606.ENSP00000342848	0	0	0	0	0.156	0.058	0	0	0.17
ADAP1	ENTPD2	9606.ENSP00000442682	9606.ENSP00000347213	0	0	0	0	0.143	0.061	0	0	0.161
ADAP1	DIRAS3	9606.ENSP00000442682	9606.ENSP00000360020	0	0	0	0	0.062	0.147	0	0.049	0.172
ADAP1	TRPM2	9606.ENSP00000442682	9606.ENSP00000381023	0	0	0	0	0.162	0	0	0	0.162
ADAP1	ESRP1	9606.ENSP00000442682	9606.ENSP00000405738	0	0	0	0	0.136	0	0	0.095	0.184
ANGPT2	KLF2	9606.ENSP00000314897	9606.ENSP00000248071	0	0	0	0	0	0	0	0.359	0.359
ANGPT2	TAGLN	9606.ENSP00000314897	9606.ENSP00000432282	0	0	0	0	0	0	0	0.204	0.204
ANGPT2	LYN	9606.ENSP00000314897	9606.ENSP00000428924	0	0	0	0	0	0.281	0	0.057	0.293
AP3M1	RAB38	9606.ENSP00000347408	9606.ENSP00000243662	0	0	0	0	0	0	0	0.303	0.303
AP3M1	STXBP2	9606.ENSP00000347408	9606.ENSP00000413606	0	0	0	0	0.065	0.089	0	0.107	0.172
ARL4D	TSC2	9606.ENSP00000322628	9606.ENSP00000219476	0	0	0	0	0	0.173	0	0.071	0.198
ARL4D	VPS37B	9606.ENSP00000322628	9606.ENSP00000267202	0	0	0	0	0	0	0	0.194	0.194
ARL4D	GNAQ	9606.ENSP00000322628	9606.ENSP00000286548	0	0	0	0	0	0.167	0	0.053	0.177
ARL4D	LEO1	9606.ENSP00000322628	9606.ENSP00000299601	0	0	0	0	0.053	0.221	0	0.101	0.278
ARL4D	RAB8B	9606.ENSP00000322628	9606.ENSP00000312734	0	0	0	0.64	0.062	0.212	0	0.085	0.241
ARL4D	PIM3	9606.ENSP00000322628	9606.ENSP00000353824	0	0	0	0	0.065	0.127	0	0.05	0.156
ARL4D	IFIT1	9606.ENSP00000322628	9606.ENSP00000360869	0	0	0	0	0.051	0.177	0	0.068	0.209
ARL4D	IFIT3	9606.ENSP00000322628	9606.ENSP00000360883	0	0	0	0	0.051	0.177	0	0.102	0.237
ARL4D	TTC8	9606.ENSP00000322628	9606.ENSP00000482306	0	0	0	0	0.064	0.213	0	0.057	0.245
ARL4D	ADAP1	9606.ENSP00000322628	9606.ENSP00000442682	0	0	0	0	0.062	0.147	0	0.138	0.25
ARL4D	SUGT1	9606.ENSP00000322628	9606.ENSP00000367208	0	0	0	0	0.062	0.108	0	0.198	0.271
ARRDC1	VPS37B	9606.ENSP00000360475	9606.ENSP00000267202	0	0	0	0	0	0	0	0.277	0.277
ARRDC1	CSRNP1	9606.ENSP00000360475	9606.ENSP00000273153	0	0	0	0	0	0	0	0.26	0.26
ARRDC1	PIM3	9606.ENSP00000360475	9606.ENSP00000353824	0	0	0	0	0.096	0.103	0	0.055	0.167
ARRDC1	GNG10	9606.ENSP00000360475	9606.ENSP00000363411	0	0	0	0	0	0	0	0.299	0.299
ATP1B2	FOSB	9606.ENSP00000250111	9606.ENSP00000245919	0	0	0	0	0	0	0	0.153	0.153
ATP1B2	PNMA2	9606.ENSP00000250111	9606.ENSP00000429344	0	0	0	0	0.155	0	0	0	0.154
ATP1B2	PRRT2	9606.ENSP00000250111	9606.ENSP00000456226	0	0	0	0	0.175	0	0	0	0.175
ATP1B2	SYT1	9606.ENSP00000250111	9606.ENSP00000261205	0	0	0	0	0.205	0	0	0.041	0.205
ATP1B2	NRGN	9606.ENSP00000250111	9606.ENSP00000284292	0	0	0	0	0.107	0	0	0.171	0.229
ATP1B2	RAB8B	9606.ENSP00000250111	9606.ENSP00000312734	0	0	0	0	0	0.29	0	0	0.29
ATP1B2	STIM1	9606.ENSP00000250111	9606.ENSP00000478059	0	0	0	0	0	0	0	0.72	0.72
BAIAP2	SH3GLB2	9606.ENSP00000316338	9606.ENSP00000361634	0	0	0	0	0.076	0	0	0.124	0.155
BAIAP2	LPHN1	9606.ENSP00000316338	9606.ENSP00000340688	0	0	0	0	0	0	0	0.167	0.167
BAIAP2	LPHN3	9606.ENSP00000316338	9606.ENSP00000422533	0	0	0	0	0	0	0	0.215	0.215
BAIAP2	SLC9A3R2	9606.ENSP00000316338	9606.ENSP00000408005	0	0	0	0	0.098	0.095	0	0.126	0.224
BAIAP2	PICK1	9606.ENSP00000316338	9606.ENSP00000385205	0	0	0	0	0	0	0	0.284	0.284
BAIAP2	SYNPO	9606.ENSP00000316338	9606.ENSP00000377789	0	0	0	0	0.062	0	0	0.367	0.381
BAIAP2	TRIP10	9606.ENSP00000316338	9606.ENSP00000320117	0	0	0	0	0	0	0	0.459	0.459
BZRAP1	SYT1	9606.ENSP00000345824	9606.ENSP00000261205	0	0	0	0	0.08	0	0.6	0.312	0.724
BZRAP1	TRIP10	9606.ENSP00000345824	9606.ENSP00000320117	0	0	0	0	0.062	0	0	0.139	0.158
BZRAP1	STXBP2	9606.ENSP00000345824	9606.ENSP00000413606	0	0	0	0	0.059	0	0	0.142	0.158
BZRAP1	LYN	9606.ENSP00000345824	9606.ENSP00000428924	0	0	0	0	0	0	0	0.243	0.243
C16orf70	PICK1	9606.ENSP00000219139	9606.ENSP00000385205	0	0	0	0	0	0	0	0.29	0.29
C1orf168	GALM	9606.ENSP00000345972	9606.ENSP00000272252	0	0	0	0	0.062	0	0	0.144	0.162
C1orf168	FAM174B	9606.ENSP00000345972	9606.ENSP00000329040	0	0	0	0	0	0	0	0.267	0.267
CBX6	HDAC5	9606.ENSP00000384490	9606.ENSP00000225983	0	0	0	0	0.064	0.165	0.65	0.19	0.749
CBX6	PRRX1	9606.ENSP00000384490	9606.ENSP00000239461	0	0	0	0	0	0	0	0.166	0.166
CBX6	PTPRO	9606.ENSP00000384490	9606.ENSP00000281171	0	0	0	0	0	0	0	0.209	0.209
CBX6	H2AFZ	9606.ENSP00000384490	9606.ENSP00000296417	0	0	0	0	0	0.163	0.6	0.302	0.745
CBX6	NPTXR	9606.ENSP00000384490	9606.ENSP00000327545	0	0.218	0	0	0.086	0	0	0	0.255
CBX6	PSIP1	9606.ENSP00000384490	9606.ENSP00000370109	0	0	0	0	0.062	0	0	0.202	0.219
CBX6	LYN	9606.ENSP00000384490	9606.ENSP00000428924	0	0	0	0	0	0.27	0	0	0.27
CBX6	ZNF362	9606.ENSP00000384490	9606.ENSP00000446335	0	0	0	0	0	0.061	0	0.413	0.425
CD109	ITGB4	9606.ENSP00000287097	9606.ENSP00000200181	0	0	0	0	0	0	0	0.24	0.24
CD109	ESRP1	9606.ENSP00000287097	9606.ENSP00000405738	0	0	0	0	0	0	0	0.153	0.153
CD109	ENTPD2	9606.ENSP00000287097	9606.ENSP00000347213	0	0	0	0	0.062	0	0	0.139	0.157
CD109	SYNPO	9606.ENSP00000287097	9606.ENSP00000377789	0	0	0	0	0	0.165	0	0	0.165
CITED4	MEF2C	9606.ENSP00000361721	9606.ENSP00000340874	0	0	0	0	0	0	0	0.194	0.194
CLASRP	STXBP2	9606.ENSP00000221455	9606.ENSP00000413606	0	0	0	0	0.07	0	0	0.18	0.205
CLASRP	CMIP	9606.ENSP00000221455	9606.ENSP00000446100	0	0	0	0	0	0	0	0.234	0.234
CMIP	ITGB4	9606.ENSP00000446100	9606.ENSP00000200181	0	0	0	0	0	0	0	0.385	0.385
CMIP	CLASRP	9606.ENSP00000446100	9606.ENSP00000221455	0	0	0	0	0	0	0	0.234	0.234
CMIP	PTPRO	9606.ENSP00000446100	9606.ENSP00000281171	0	0	0	0	0	0	0	0.155	0.155
CMIP	SYNPO	9606.ENSP00000446100	9606.ENSP00000377789	0	0	0	0	0	0	0	0.321	0.321
CNKSR1	DIRAS3	9606.ENSP00000363371	9606.ENSP00000360020	0	0	0	0	0	0.156	0	0	0.155
CNKSR1	ESRP1	9606.ENSP00000363371	9606.ENSP00000405738	0	0	0	0	0.1	0	0.6	0	0.624
CREB3L1	PRRX1	9606.ENSP00000481956	9606.ENSP00000239461	0	0	0	0	0.098	0	0	0.279	0.322
CRIP2	RAB8B	9606.ENSP00000426119	9606.ENSP00000312734	0	0	0	0	0	0.164	0	0.046	0.168
CRIP2	NPTXR	9606.ENSP00000426119	9606.ENSP00000327545	0	0	0	0	0.065	0	0	0.161	0.181
CRIP2	SLC22A18	9606.ENSP00000426119	9606.ENSP00000369948	0	0	0	0	0	0.056	0	0.213	0.225
CRIP2	SYNPO	9606.ENSP00000426119	9606.ENSP00000377789	0	0	0	0	0.088	0	0	0.108	0.151
CRIP2	LDHB	9606.ENSP00000426119	9606.ENSP00000379386	0	0	0	0	0.063	0	0	0.154	0.173
CRIP2	SLC9A3R2	9606.ENSP00000426119	9606.ENSP00000408005	0	0	0	0	0.146	0.065	0	0	0.167
CRIP2	TAGLN	9606.ENSP00000426119	9606.ENSP00000432282	0	0	0	0	0.088	0.167	0	0.284	0.408
CSRNP1	FOSB	9606.ENSP00000273153	9606.ENSP00000245919	0	0	0	0	0.227	0	0	0.307	0.441
CSRNP1	VPS37B	9606.ENSP00000273153	9606.ENSP00000267202	0	0	0	0	0.062	0	0	0.312	0.327
CSRNP1	FEN1	9606.ENSP00000273153	9606.ENSP00000305480	0	0	0	0	0	0	0	0.151	0.151
CSRNP1	MEF2C	9606.ENSP00000273153	9606.ENSP00000340874	0	0	0	0	0.062	0	0	0.152	0.171
CSRNP1	ARRDC1	9606.ENSP00000273153	9606.ENSP00000360475	0	0	0	0	0	0	0	0.26	0.26
DACH1	GNAQ	9606.ENSP00000482245	9606.ENSP00000286548	0	0	0	0	0.053	0	0	0.256	0.265
DACH1	H2AFZ	9606.ENSP00000482245	9606.ENSP00000296417	0	0	0	0	0	0.139	0	0.095	0.187
DACH1	EML1	9606.ENSP00000482245	9606.ENSP00000334314	0	0	0	0	0.062	0.139	0	0	0.157
DACH1	SYNPO	9606.ENSP00000482245	9606.ENSP00000377789	0	0	0	0	0	0	0	0.232	0.232
DACH1	ZNF362	9606.ENSP00000482245	9606.ENSP00000446335	0	0	0	0	0	0.065	0	0.303	0.32
DHFR	MCM4	9606.ENSP00000396308	9606.ENSP00000262105	0	0	0	0	0.594	0	0	0.572	0.819
DHFR	H2AFZ	9606.ENSP00000396308	9606.ENSP00000296417	0	0	0	0	0.155	0	0	0.113	0.219
DHFR	IKBIP	9606.ENSP00000396308	9606.ENSP00000299157	0	0	0	0	0.076	0	0	0.149	0.18
DHFR	FEN1	9606.ENSP00000396308	9606.ENSP00000305480	0	0	0	0	0.344	0	0	0.381	0.577
DHFR	MOCS1	9606.ENSP00000396308	9606.ENSP00000362282	0	0	0	0	0	0	0	0.249	0.249
DHFR	GNG10	9606.ENSP00000396308	9606.ENSP00000363411	0	0	0	0	0	0	0	0.311	0.311
DHFR	DUT	9606.ENSP00000396308	9606.ENSP00000370376	0.155	0	0	0	0.279	0	0	0.648	0.767
DHFR	RFC4	9606.ENSP00000396308	9606.ENSP00000376272	0	0	0	0	0.448	0	0	0.246	0.566
DHFR	RBBP8	9606.ENSP00000396308	9606.ENSP00000382628	0	0	0	0	0.108	0	0	0.1	0.164
DHFR	WIBG	9606.ENSP00000396308	9606.ENSP00000386156	0	0	0	0	0.046	0	0	0.228	0.232
DIRAS3	TSC2	9606.ENSP00000360020	9606.ENSP00000219476	0	0	0	0	0	0.173	0	0.192	0.303
DIRAS3	HDAC5	9606.ENSP00000360020	9606.ENSP00000225983	0	0	0	0	0	0.058	0	0.146	0.161
DIRAS3	GNAQ	9606.ENSP00000360020	9606.ENSP00000286548	0	0	0	0	0	0.167	0	0.053	0.177
DIRAS3	KLK10	9606.ENSP00000360020	9606.ENSP00000311746	0	0	0	0	0	0.056	0	0.19	0.203
DIRAS3	RAB8B	9606.ENSP00000360020	9606.ENSP00000312734	0	0.001	0	0.663	0	0.171	0	0.058	0.175
DIRAS3	PIM3	9606.ENSP00000360020	9606.ENSP00000353824	0	0	0	0	0.062	0.127	0	0.05	0.154
DIRAS3	CNKSR1	9606.ENSP00000360020	9606.ENSP00000363371	0	0	0	0	0	0.156	0	0	0.155
DIRAS3	ADAP1	9606.ENSP00000360020	9606.ENSP00000442682	0	0	0	0	0.062	0.147	0	0.049	0.172
DIRAS3	SLC22A18	9606.ENSP00000360020	9606.ENSP00000369948	0	0	0	0	0.054	0.056	0	0.393	0.411
DUT	NUP107	9606.ENSP00000370376	9606.ENSP00000229179	0	0	0	0	0.187	0	0	0.073	0.215
DUT	MCM4	9606.ENSP00000370376	9606.ENSP00000262105	0	0	0	0	0.905	0	0	0.459	0.946
DUT	METAP1	9606.ENSP00000370376	9606.ENSP00000296411	0.087	0	0	0	0.065	0.152	0	0	0.212
DUT	H2AFZ	9606.ENSP00000370376	9606.ENSP00000296417	0	0	0	0	0.831	0	0	0.063	0.835
DUT	FEN1	9606.ENSP00000370376	9606.ENSP00000305480	0.055	0	0	0	0.777	0	0	0.333	0.847
DUT	LYAR	9606.ENSP00000370376	9606.ENSP00000345917	0	0	0	0	0.192	0	0	0	0.192
DUT	ENTPD2	9606.ENSP00000370376	9606.ENSP00000347213	0	0	0	0	0.062	0	0	0.138	0.156
DUT	PSIP1	9606.ENSP00000370376	9606.ENSP00000370109	0	0	0	0	0.112	0	0	0.114	0.18
DUT	FKBP8	9606.ENSP00000370376	9606.ENSP00000476767	0	0	0	0	0.095	0.106	0	0	0.156
DUT	DHFR	9606.ENSP00000370376	9606.ENSP00000396308	0.155	0	0	0	0.279	0	0	0.648	0.767
DUT	RFC4	9606.ENSP00000370376	9606.ENSP00000376272	0.07	0	0	0	0.893	0	0	0.19	0.912
EML1	HDAC5	9606.ENSP00000334314	9606.ENSP00000225983	0	0	0	0	0.062	0.161	0	0.059	0.194
EML1	FOSB	9606.ENSP00000334314	9606.ENSP00000245919	0	0	0	0	0	0	0	0.396	0.396
EML1	METAP1	9606.ENSP00000334314	9606.ENSP00000296411	0	0	0	0	0.066	0.145	0	0.055	0.179
EML1	DACH1	9606.ENSP00000334314	9606.ENSP00000482245	0	0	0	0	0.062	0.139	0	0	0.157
EML1	TTC8	9606.ENSP00000334314	9606.ENSP00000482306	0	0	0	0	0.052	0.145	0	0.058	0.169
EML1	IFIT3	9606.ENSP00000334314	9606.ENSP00000360883	0	0	0	0	0.062	0.145	0	0.054	0.175
EML1	SUGT1	9606.ENSP00000334314	9606.ENSP00000367208	0	0	0	0	0.062	0.145	0	0.054	0.175
EML1	IFIT1	9606.ENSP00000334314	9606.ENSP00000360869	0	0	0	0	0.062	0.145	0	0.054	0.175
EML1	SLC25A29	9606.ENSP00000334314	9606.ENSP00000352167	0	0	0	0	0	0	0	0.189	0.189
EML1	PNMA2	9606.ENSP00000334314	9606.ENSP00000429344	0	0	0	0	0	0	0	0.234	0.234
EML1	PICK1	9606.ENSP00000334314	9606.ENSP00000385205	0	0	0	0	0.066	0	0	0.288	0.307
ENPP4	F13A1	9606.ENSP00000318066	9606.ENSP00000264870	0	0	0	0	0.065	0	0	0.466	0.48
ENPP4	METAP1	9606.ENSP00000318066	9606.ENSP00000296411	0	0	0	0	0.062	0	0	0.173	0.191
ENPP4	ENTPD2	9606.ENSP00000318066	9606.ENSP00000347213	0	0	0	0	0.065	0.057	0	0.169	0.203
ENTPD2	ITGB4	9606.ENSP00000347213	9606.ENSP00000200181	0	0	0	0	0.156	0	0	0	0.155
ENTPD2	CD109	9606.ENSP00000347213	9606.ENSP00000287097	0	0	0	0	0.062	0	0	0.139	0.157
ENTPD2	P2RY14	9606.ENSP00000347213	9606.ENSP00000308361	0	0	0	0	0	0	0	0.467	0.467
ENTPD2	ENPP4	9606.ENSP00000347213	9606.ENSP00000318066	0	0	0	0	0.065	0.057	0	0.169	0.203
ENTPD2	DUT	9606.ENSP00000347213	9606.ENSP00000370376	0	0	0	0	0.062	0	0	0.138	0.156
ENTPD2	ADAP1	9606.ENSP00000347213	9606.ENSP00000442682	0	0	0	0	0.143	0.061	0	0	0.161
ENTPD2	LDHB	9606.ENSP00000347213	9606.ENSP00000379386	0	0	0	0	0.056	0	0	0.155	0.168
ESRP1	ITGB4	9606.ENSP00000405738	9606.ENSP00000200181	0	0	0	0	0.097	0	0	0.12	0.171
ESRP1	PRRX1	9606.ENSP00000405738	9606.ENSP00000239461	0	0	0	0	0	0	0	0.191	0.191
ESRP1	CD109	9606.ENSP00000405738	9606.ENSP00000287097	0	0	0	0	0	0	0	0.153	0.153
ESRP1	CNKSR1	9606.ENSP00000405738	9606.ENSP00000363371	0	0	0	0	0.1	0	0.6	0	0.624
ESRP1	PSIP1	9606.ENSP00000405738	9606.ENSP00000370109	0	0	0	0	0	0	0	0.195	0.195
ESRP1	JUP	9606.ENSP00000405738	9606.ENSP00000377508	0	0	0	0	0.119	0	0	0.152	0.222
ESRP1	ADAP1	9606.ENSP00000405738	9606.ENSP00000442682	0	0	0	0	0.136	0	0	0.095	0.184
ESRP1	PRRT2	9606.ENSP00000405738	9606.ENSP00000456226	0	0	0	0	0	0	0	0.467	0.467
F13A1	FSTL3	9606.ENSP00000264870	9606.ENSP00000166139	0	0	0	0	0	0	0	0.156	0.156
F13A1	ACRBP	9606.ENSP00000264870	9606.ENSP00000229243	0	0	0	0	0.124	0	0	0.09	0.168
F13A1	KLF2	9606.ENSP00000264870	9606.ENSP00000248071	0	0	0	0	0.157	0	0	0.048	0.163
F13A1	NRGN	9606.ENSP00000264870	9606.ENSP00000284292	0	0	0	0	0.088	0	0	0.114	0.158
F13A1	P2RY14	9606.ENSP00000264870	9606.ENSP00000308361	0	0	0	0	0.166	0	0	0	0.165
F13A1	TRPM2	9606.ENSP00000264870	9606.ENSP00000381023	0	0	0	0	0.152	0	0	0.066	0.174
F13A1	PLXDC2	9606.ENSP00000264870	9606.ENSP00000366460	0	0	0	0	0.178	0	0	0	0.177
F13A1	PLA2G7	9606.ENSP00000264870	9606.ENSP00000274793	0	0	0	0	0.138	0	0	0.084	0.177
F13A1	ENPP4	9606.ENSP00000264870	9606.ENSP00000318066	0	0	0	0	0.065	0	0	0.466	0.48
FAM174B	LEO1	9606.ENSP00000329040	9606.ENSP00000299601	0	0	0	0	0	0	0	0.495	0.495
FAM174B	C1orf168	9606.ENSP00000329040	9606.ENSP00000345972	0	0	0	0	0	0	0	0.267	0.267
FEN1	NUP107	9606.ENSP00000305480	9606.ENSP00000229179	0	0	0	0	0.163	0.136	0	0.073	0.271
FEN1	MCM4	9606.ENSP00000305480	9606.ENSP00000262105	0	0	0	0	0.973	0.135	0	0.537	0.988
FEN1	VPS37B	9606.ENSP00000305480	9606.ENSP00000267202	0	0	0	0	0	0	0	0.18	0.18
FEN1	CSRNP1	9606.ENSP00000305480	9606.ENSP00000273153	0	0	0	0	0	0	0	0.151	0.151
FEN1	H2AFZ	9606.ENSP00000305480	9606.ENSP00000296417	0	0	0	0	0.4	0	0	0.117	0.448
FEN1	LEO1	9606.ENSP00000305480	9606.ENSP00000299601	0	0	0	0	0.181	0	0	0.049	0.188
FEN1	LYAR	9606.ENSP00000305480	9606.ENSP00000345917	0	0	0	0	0.18	0	0	0	0.18
FEN1	PSIP1	9606.ENSP00000305480	9606.ENSP00000370109	0	0	0	0	0.062	0	0	0.187	0.205
FEN1	PNMA2	9606.ENSP00000305480	9606.ENSP00000429344	0	0	0	0	0	0	0	0.348	0.348
FEN1	DHFR	9606.ENSP00000305480	9606.ENSP00000396308	0	0	0	0	0.344	0	0	0.381	0.577
FEN1	RBBP8	9606.ENSP00000305480	9606.ENSP00000382628	0	0	0	0	0.124	0	0.6	0.551	0.828
FEN1	DUT	9606.ENSP00000305480	9606.ENSP00000370376	0.055	0	0	0	0.777	0	0	0.333	0.847
FEN1	RFC4	9606.ENSP00000305480	9606.ENSP00000376272	0	0	0	0	0.909	0.182	0.6	0.579	0.985
FKBP8	TSC2	9606.ENSP00000476767	9606.ENSP00000219476	0	0	0	0	0.097	0.073	0	0.471	0.519
FKBP8	ABHD8	9606.ENSP00000476767	9606.ENSP00000247706	0	0	0	0	0.226	0.116	0	0.043	0.288
FKBP8	LCAT	9606.ENSP00000476767	9606.ENSP00000264005	0	0	0	0	0.065	0.144	0	0	0.165
FKBP8	LYAR	9606.ENSP00000476767	9606.ENSP00000345917	0	0	0	0	0.184	0	0	0	0.184
FKBP8	SH3GLB2	9606.ENSP00000476767	9606.ENSP00000361634	0	0	0	0	0.172	0.063	0	0	0.191
FKBP8	SUGT1	9606.ENSP00000476767	9606.ENSP00000367208	0	0	0	0	0.153	0.46	0	0.146	0.575
FKBP8	DUT	9606.ENSP00000476767	9606.ENSP00000370376	0	0	0	0	0.095	0.106	0	0	0.156
FKBP8	SLC9A3R2	9606.ENSP00000476767	9606.ENSP00000408005	0	0	0	0	0.088	0.118	0	0.063	0.18
FKBP8	TAGLN	9606.ENSP00000476767	9606.ENSP00000432282	0	0	0	0	0.065	0.168	0	0.061	0.205
FOSB	TSC2	9606.ENSP00000245919	9606.ENSP00000219476	0	0	0	0	0	0	0	0.213	0.213
FOSB	HDAC5	9606.ENSP00000245919	9606.ENSP00000225983	0	0	0	0	0.062	0.164	0	0.366	0.459
FOSB	ATP1B2	9606.ENSP00000245919	9606.ENSP00000250111	0	0	0	0	0	0	0	0.153	0.153
FOSB	GLIS2	9606.ENSP00000245919	9606.ENSP00000262366	0	0	0	0	0	0.139	0	0.066	0.161
FOSB	SYNPO	9606.ENSP00000245919	9606.ENSP00000377789	0	0	0	0	0	0	0	0.166	0.166
FOSB	IFIT3	9606.ENSP00000245919	9606.ENSP00000360883	0	0	0	0	0	0.078	0	0.139	0.172
FOSB	IFIT1	9606.ENSP00000245919	9606.ENSP00000360869	0	0	0	0	0	0.078	0	0.211	0.241
FOSB	MEF2C	9606.ENSP00000245919	9606.ENSP00000340874	0	0	0	0	0	0.058	0	0.229	0.243
FOSB	H2AFZ	9606.ENSP00000245919	9606.ENSP00000296417	0	0	0	0	0	0	0	0.275	0.275
FOSB	KLF2	9606.ENSP00000245919	9606.ENSP00000248071	0	0	0	0	0.151	0.062	0	0.261	0.36
FOSB	EML1	9606.ENSP00000245919	9606.ENSP00000334314	0	0	0	0	0	0	0	0.396	0.396
FOSB	CSRNP1	9606.ENSP00000245919	9606.ENSP00000273153	0	0	0	0	0.227	0	0	0.307	0.441
FSTL3	F13A1	9606.ENSP00000166139	9606.ENSP00000264870	0	0	0	0	0	0	0	0.156	0.156
GALM	SPATA20	9606.ENSP00000272252	9606.ENSP00000006658	0.215	0	0	0	0	0	0	0	0.215
GALM	NUP107	9606.ENSP00000272252	9606.ENSP00000229179	0	0	0	0	0	0	0	0.35	0.35
GALM	C1orf168	9606.ENSP00000272252	9606.ENSP00000345972	0	0	0	0	0.062	0	0	0.144	0.162
GALM	GYS1	9606.ENSP00000272252	9606.ENSP00000317904	0	0	0	0	0	0	0	0.199	0.199
GALM	MOCS1	9606.ENSP00000272252	9606.ENSP00000362282	0.272	0	0	0	0	0	0	0	0.272
GALM	SUGT1	9606.ENSP00000272252	9606.ENSP00000367208	0	0	0	0	0.06	0	0	0.278	0.292
GLIS2	FOSB	9606.ENSP00000262366	9606.ENSP00000245919	0	0	0	0	0	0.139	0	0.066	0.161
GLIS2	MEF2C	9606.ENSP00000262366	9606.ENSP00000340874	0	0	0	0	0	0.066	0	0.134	0.156
GLIS2	LEO1	9606.ENSP00000262366	9606.ENSP00000299601	0	0	0	0	0	0.125	0	0.082	0.162
GLIS2	P2RY14	9606.ENSP00000262366	9606.ENSP00000308361	0	0	0	0	0	0	0	0.252	0.252
GLIS2	TTC8	9606.ENSP00000262366	9606.ENSP00000482306	0	0	0	0	0	0.063	0	0.348	0.363
GNAQ	TSC2	9606.ENSP00000286548	9606.ENSP00000219476	0	0	0	0	0	0	0	0.245	0.244
GNAQ	HDAC5	9606.ENSP00000286548	9606.ENSP00000225983	0	0	0	0	0	0	0	0.245	0.245
GNAQ	RAMP2	9606.ENSP00000286548	9606.ENSP00000253796	0	0	0	0	0	0	0	0.286	0.286
GNAQ	SYT1	9606.ENSP00000286548	9606.ENSP00000261205	0	0	0	0	0.062	0.126	0	0.095	0.193
GNAQ	LRRCC1	9606.ENSP00000286548	9606.ENSP00000353538	0	0	0	0	0	0.102	0	0.093	0.15
GNAQ	DIRAS3	9606.ENSP00000286548	9606.ENSP00000360020	0	0	0	0	0	0.167	0	0.053	0.177
GNAQ	ARL4D	9606.ENSP00000286548	9606.ENSP00000322628	0	0	0	0	0	0.167	0	0.053	0.177
GNAQ	TRPM2	9606.ENSP00000286548	9606.ENSP00000381023	0	0	0	0	0	0.108	0	0.136	0.196
GNAQ	LPHN3	9606.ENSP00000286548	9606.ENSP00000422533	0	0	0	0	0.062	0.062	0	0.177	0.213
GNAQ	DACH1	9606.ENSP00000286548	9606.ENSP00000482245	0	0	0	0	0.053	0	0	0.256	0.265
GNAQ	LPHN1	9606.ENSP00000286548	9606.ENSP00000340688	0	0	0	0	0.062	0.062	0	0.236	0.269
GNAQ	PICK1	9606.ENSP00000286548	9606.ENSP00000385205	0	0	0	0	0.062	0	0	0.293	0.308
GNAQ	P2RY14	9606.ENSP00000286548	9606.ENSP00000308361	0	0	0	0	0	0	0	0.324	0.323
GNAQ	LYN	9606.ENSP00000286548	9606.ENSP00000428924	0	0	0	0	0	0.159	0	0.235	0.329
GNAQ	STIM1	9606.ENSP00000286548	9606.ENSP00000478059	0	0	0	0	0	0	0	0.512	0.512
GNAQ	SLC9A3R2	9606.ENSP00000286548	9606.ENSP00000408005	0	0	0	0	0	0.077	0	0.533	0.55
GNAQ	GNG10	9606.ENSP00000286548	9606.ENSP00000363411	0	0	0	0	0.1	0.226	0.6	0.199	0.747
GNG10	GNAQ	9606.ENSP00000363411	9606.ENSP00000286548	0	0	0	0	0.1	0.226	0.6	0.199	0.747
GNG10	RAB8B	9606.ENSP00000363411	9606.ENSP00000312734	0	0	0	0	0.064	0.24	0	0	0.258
GNG10	ARRDC1	9606.ENSP00000363411	9606.ENSP00000360475	0	0	0	0	0	0	0	0.299	0.299
GNG10	RFC4	9606.ENSP00000363411	9606.ENSP00000376272	0	0	0	0	0	0	0	0.191	0.191
GNG10	PSIP1	9606.ENSP00000363411	9606.ENSP00000370109	0	0	0	0	0.062	0	0	0.226	0.243
GNG10	DHFR	9606.ENSP00000363411	9606.ENSP00000396308	0	0	0	0	0	0	0	0.311	0.311
GYS1	SPATA20	9606.ENSP00000317904	9606.ENSP00000006658	0.111	0	0	0	0.065	0	0	0.096	0.182
GYS1	TSC2	9606.ENSP00000317904	9606.ENSP00000219476	0	0	0	0	0	0	0	0.211	0.211
GYS1	ABHD8	9606.ENSP00000317904	9606.ENSP00000247706	0	0	0	0	0.077	0.135	0	0.067	0.19
GYS1	LCAT	9606.ENSP00000317904	9606.ENSP00000264005	0	0	0	0	0.063	0	0	0.206	0.224
GYS1	GALM	9606.ENSP00000317904	9606.ENSP00000272252	0	0	0	0	0	0	0	0.199	0.199
GYS1	SUGT1	9606.ENSP00000317904	9606.ENSP00000367208	0	0	0	0	0.066	0.1	0	0.075	0.154
GYS1	STIM1	9606.ENSP00000317904	9606.ENSP00000478059	0	0	0	0	0	0.159	0	0	0.158
GYS1	LYN	9606.ENSP00000317904	9606.ENSP00000428924	0	0	0	0	0.08	0.106	0	0.061	0.161
GYS1	STXBP2	9606.ENSP00000317904	9606.ENSP00000413606	0	0	0	0	0.063	0.124	0	0.069	0.169
GYS1	JUP	9606.ENSP00000317904	9606.ENSP00000377508	0	0	0	0	0	0.154	0	0.06	0.17
GYS1	TMEM64	9606.ENSP00000317904	9606.ENSP00000414786	0.06	0	0	0	0.111	0	0	0.111	0.192
GYS1	PIM3	9606.ENSP00000317904	9606.ENSP00000353824	0	0	0	0	0.084	0.232	0	0.055	0.277
GYS1	LDHB	9606.ENSP00000317904	9606.ENSP00000379386	0	0	0	0	0.065	0	0	0.545	0.556
H2AFZ	HDAC5	9606.ENSP00000296417	9606.ENSP00000225983	0	0	0	0	0.054	0.151	0.6	0.274	0.735
H2AFZ	NUP107	9606.ENSP00000296417	9606.ENSP00000229179	0	0	0	0	0.17	0	0	0.232	0.335
H2AFZ	FOSB	9606.ENSP00000296417	9606.ENSP00000245919	0	0	0	0	0	0	0	0.275	0.275
H2AFZ	MCM4	9606.ENSP00000296417	9606.ENSP00000262105	0	0	0	0	0.416	0.082	0	0.114	0.483
H2AFZ	METAP1	9606.ENSP00000296417	9606.ENSP00000296411	0	0	0	0	0.131	0	0	0.298	0.364
H2AFZ	MRPL18	9606.ENSP00000296417	9606.ENSP00000356001	0	0	0	0	0.182	0	0	0	0.181
H2AFZ	DACH1	9606.ENSP00000296417	9606.ENSP00000482245	0	0	0	0	0	0.139	0	0.095	0.187
H2AFZ	LYAR	9606.ENSP00000296417	9606.ENSP00000345917	0	0	0	0	0.117	0.057	0	0.108	0.193
H2AFZ	DHFR	9606.ENSP00000296417	9606.ENSP00000396308	0	0	0	0	0.155	0	0	0.113	0.219
H2AFZ	RBBP8	9606.ENSP00000296417	9606.ENSP00000382628	0	0	0	0	0.07	0	0	0.236	0.259
H2AFZ	PSIP1	9606.ENSP00000296417	9606.ENSP00000370109	0	0	0	0	0.091	0.105	0	0.189	0.282
H2AFZ	SLIRP	9606.ENSP00000296417	9606.ENSP00000450909	0	0	0	0	0.272	0.06	0	0.09	0.323
H2AFZ	FEN1	9606.ENSP00000296417	9606.ENSP00000305480	0	0	0	0	0.4	0	0	0.117	0.448
H2AFZ	LEO1	9606.ENSP00000296417	9606.ENSP00000299601	0	0	0	0	0.064	0.528	0	0.209	0.62
H2AFZ	RFC4	9606.ENSP00000296417	9606.ENSP00000376272	0	0	0	0	0.605	0.074	0	0.295	0.72
H2AFZ	CBX6	9606.ENSP00000296417	9606.ENSP00000384490	0	0	0	0	0	0.163	0.6	0.302	0.745
H2AFZ	DUT	9606.ENSP00000296417	9606.ENSP00000370376	0	0	0	0	0.831	0	0	0.063	0.835
HDAC5	TSC2	9606.ENSP00000225983	9606.ENSP00000219476	0	0	0	0	0.098	0.056	0	0.119	0.184
HDAC5	TRPM2	9606.ENSP00000225983	9606.ENSP00000381023	0	0	0	0	0.061	0	0	0.135	0.153
HDAC5	DIRAS3	9606.ENSP00000225983	9606.ENSP00000360020	0	0	0	0	0	0.058	0	0.146	0.161
HDAC5	LEO1	9606.ENSP00000225983	9606.ENSP00000299601	0	0	0	0	0.066	0.101	0	0.108	0.185
HDAC5	EML1	9606.ENSP00000225983	9606.ENSP00000334314	0	0	0	0	0.062	0.161	0	0.059	0.194
HDAC5	GNAQ	9606.ENSP00000225983	9606.ENSP00000286548	0	0	0	0	0	0	0	0.245	0.245
HDAC5	TAGLN	9606.ENSP00000225983	9606.ENSP00000432282	0	0	0	0	0	0	0	0.295	0.295
HDAC5	MCM4	9606.ENSP00000225983	9606.ENSP00000262105	0	0	0	0	0.058	0.282	0	0.089	0.33
HDAC5	KLF2	9606.ENSP00000225983	9606.ENSP00000248071	0	0	0	0	0	0.117	0	0.391	0.439
HDAC5	FOSB	9606.ENSP00000225983	9606.ENSP00000245919	0	0	0	0	0.062	0.164	0	0.366	0.459
HDAC5	H2AFZ	9606.ENSP00000225983	9606.ENSP00000296417	0	0	0	0	0.054	0.151	0.6	0.274	0.735
HDAC5	CBX6	9606.ENSP00000225983	9606.ENSP00000384490	0	0	0	0	0.064	0.165	0.65	0.19	0.749
HDAC5	MEF2C	9606.ENSP00000225983	9606.ENSP00000340874	0	0	0	0	0.062	0.715	0.9	0.822	0.994
HPS5	RAB38	9606.ENSP00000265967	9606.ENSP00000243662	0	0	0	0	0	0.145	0	0.486	0.542
IFIT1	FOSB	9606.ENSP00000360869	9606.ENSP00000245919	0	0	0	0	0	0.078	0	0.211	0.241
IFIT1	LEO1	9606.ENSP00000360869	9606.ENSP00000299601	0	0	0	0	0.049	0.368	0	0.137	0.436
IFIT1	ARL4D	9606.ENSP00000360869	9606.ENSP00000322628	0	0	0	0	0.051	0.177	0	0.068	0.209
IFIT1	EML1	9606.ENSP00000360869	9606.ENSP00000334314	0	0	0	0	0.062	0.145	0	0.054	0.175
IFIT1	TRIM6	9606.ENSP00000360869	9606.ENSP00000369440	0	0	0	0	0.059	0.056	0	0.134	0.163
IFIT1	PSIP1	9606.ENSP00000360869	9606.ENSP00000370109	0	0	0	0	0.083	0	0	0.128	0.166
IFIT1	IL18BP	9606.ENSP00000360869	9606.ENSP00000384212	0	0	0	0	0.063	0	0	0.171	0.19
IFIT1	SLFN11	9606.ENSP00000360869	9606.ENSP00000378067	0	0	0	0	0.066	0	0	0.25	0.27
IFIT1	SUGT1	9606.ENSP00000360869	9606.ENSP00000367208	0	0	0	0	0.064	0.228	0	0.216	0.384
IFIT1	IFIT3	9606.ENSP00000360869	9606.ENSP00000360883	0	0	0	0.898	0.999	0.974	0.9	0.965	0.999
IFIT3	FOSB	9606.ENSP00000360883	9606.ENSP00000245919	0	0	0	0	0	0.078	0	0.139	0.172
IFIT3	LEO1	9606.ENSP00000360883	9606.ENSP00000299601	0	0	0	0	0.049	0.368	0	0.14	0.438
IFIT3	ARL4D	9606.ENSP00000360883	9606.ENSP00000322628	0	0	0	0	0.051	0.177	0	0.102	0.237
IFIT3	EML1	9606.ENSP00000360883	9606.ENSP00000334314	0	0	0	0	0.062	0.145	0	0.054	0.175
IFIT3	IFIT1	9606.ENSP00000360883	9606.ENSP00000360869	0	0	0	0.898	0.999	0.974	0.9	0.965	0.999
IFIT3	SLFN11	9606.ENSP00000360883	9606.ENSP00000378067	0	0	0	0	0.11	0	0	0.09	0.155
IFIT3	IL18BP	9606.ENSP00000360883	9606.ENSP00000384212	0	0	0	0	0.076	0	0	0.129	0.161
IFIT3	SUGT1	9606.ENSP00000360883	9606.ENSP00000367208	0	0	0	0	0.064	0.228	0	0.213	0.381
IGSF8	LPHN1	9606.ENSP00000357065	9606.ENSP00000340688	0	0	0	0	0	0	0	0.197	0.197
IGSF8	MEF2C	9606.ENSP00000357065	9606.ENSP00000340874	0	0	0	0	0	0	0	0.264	0.264
IGSF8	SLC22A18	9606.ENSP00000357065	9606.ENSP00000369948	0	0	0	0	0	0	0	0.244	0.244
IGSF8	JUP	9606.ENSP00000357065	9606.ENSP00000377508	0	0	0	0	0	0	0	0.317	0.317
IKBIP	DHFR	9606.ENSP00000299157	9606.ENSP00000396308	0	0	0	0	0.076	0	0	0.149	0.18
IKBIP	STIM1	9606.ENSP00000299157	9606.ENSP00000478059	0	0	0	0	0	0	0	0.202	0.202
IL18BP	IFIT1	9606.ENSP00000384212	9606.ENSP00000360869	0	0	0	0	0.063	0	0	0.171	0.19
IL18BP	IFIT3	9606.ENSP00000384212	9606.ENSP00000360883	0	0	0	0	0.076	0	0	0.129	0.161
ITGB4	ENTPD2	9606.ENSP00000200181	9606.ENSP00000347213	0	0	0	0	0.156	0	0	0	0.155
ITGB4	ESRP1	9606.ENSP00000200181	9606.ENSP00000405738	0	0	0	0	0.097	0	0	0.12	0.171
ITGB4	SYNPO	9606.ENSP00000200181	9606.ENSP00000377789	0	0	0	0	0.088	0	0	0.139	0.182
ITGB4	MEF2C	9606.ENSP00000200181	9606.ENSP00000340874	0	0	0	0	0.062	0.161	0	0.063	0.198
ITGB4	CD109	9606.ENSP00000200181	9606.ENSP00000287097	0	0	0	0	0	0	0	0.24	0.24
ITGB4	PTPRO	9606.ENSP00000200181	9606.ENSP00000281171	0	0	0	0	0	0.139	0	0.23	0.308
ITGB4	CMIP	9606.ENSP00000200181	9606.ENSP00000446100	0	0	0	0	0	0	0	0.385	0.385
ITGB4	LYN	9606.ENSP00000200181	9606.ENSP00000428924	0	0	0	0	0	0.07	0.36	0.075	0.401
ITGB4	JUP	9606.ENSP00000200181	9606.ENSP00000377508	0	0	0	0	0.123	0.626	0	0.371	0.776
JUP	ITGB4	9606.ENSP00000377508	9606.ENSP00000200181	0	0	0	0	0.123	0.626	0	0.371	0.776
JUP	RAB8B	9606.ENSP00000377508	9606.ENSP00000312734	0	0.001	0	0	0.048	0.426	0	0.642	0.787
JUP	GYS1	9606.ENSP00000377508	9606.ENSP00000317904	0	0	0	0	0	0.154	0	0.06	0.17
JUP	IGSF8	9606.ENSP00000377508	9606.ENSP00000357065	0	0	0	0	0	0	0	0.317	0.317
JUP	ZNF362	9606.ENSP00000377508	9606.ENSP00000446335	0	0	0	0	0	0.061	0	0.135	0.153
JUP	LYN	9606.ENSP00000377508	9606.ENSP00000428924	0	0	0	0	0	0.142	0	0.066	0.165
JUP	ESRP1	9606.ENSP00000377508	9606.ENSP00000405738	0	0	0	0	0.119	0	0	0.152	0.222
KLF2	HDAC5	9606.ENSP00000248071	9606.ENSP00000225983	0	0	0	0	0	0.117	0	0.391	0.439
KLF2	PRRX1	9606.ENSP00000248071	9606.ENSP00000239461	0	0	0	0	0	0.058	0	0.186	0.2
KLF2	FOSB	9606.ENSP00000248071	9606.ENSP00000245919	0	0	0	0	0.151	0.062	0	0.261	0.36
KLF2	P2RY14	9606.ENSP00000248071	9606.ENSP00000308361	0	0	0	0	0.066	0	0	0.134	0.156
KLF2	F13A1	9606.ENSP00000248071	9606.ENSP00000264870	0	0	0	0	0.157	0	0	0.048	0.163
KLF2	LYAR	9606.ENSP00000248071	9606.ENSP00000345917	0	0	0	0	0	0.056	0	0.179	0.192
KLF2	PIM3	9606.ENSP00000248071	9606.ENSP00000353824	0	0	0	0	0.09	0.117	0	0.1	0.213
KLF2	TAGLN	9606.ENSP00000248071	9606.ENSP00000432282	0	0	0	0	0.063	0.056	0	0.256	0.284
KLF2	MEF2C	9606.ENSP00000248071	9606.ENSP00000340874	0	0	0	0	0.076	0.066	0	0.286	0.33
KLF2	ANGPT2	9606.ENSP00000248071	9606.ENSP00000314897	0	0	0	0	0	0	0	0.359	0.359
KLK10	ABCB9	9606.ENSP00000311746	9606.ENSP00000440288	0	0	0	0	0	0	0	0.15	0.15
KLK10	RAB8B	9606.ENSP00000311746	9606.ENSP00000312734	0	0	0	0	0	0.154	0	0	0.153
KLK10	DIRAS3	9606.ENSP00000311746	9606.ENSP00000360020	0	0	0	0	0	0.056	0	0.19	0.203
LCAT	FKBP8	9606.ENSP00000264005	9606.ENSP00000476767	0	0	0	0	0.065	0.144	0	0	0.165
LCAT	RFC4	9606.ENSP00000264005	9606.ENSP00000376272	0	0	0	0	0.062	0	0	0.147	0.165
LCAT	VPS37B	9606.ENSP00000264005	9606.ENSP00000267202	0	0	0	0	0	0.213	0	0	0.213
LCAT	LDHB	9606.ENSP00000264005	9606.ENSP00000379386	0	0	0	0	0	0	0	0.219	0.219
LCAT	GYS1	9606.ENSP00000264005	9606.ENSP00000317904	0	0	0	0	0.063	0	0	0.206	0.224
LCAT	PLA2G7	9606.ENSP00000264005	9606.ENSP00000274793	0	0	0	0	0.062	0	0.72	0.41	0.831
LDHB	LCAT	9606.ENSP00000379386	9606.ENSP00000264005	0	0	0	0	0	0	0	0.219	0.219
LDHB	GYS1	9606.ENSP00000379386	9606.ENSP00000317904	0	0	0	0	0.065	0	0	0.545	0.556
LDHB	LYAR	9606.ENSP00000379386	9606.ENSP00000345917	0	0	0	0	0.078	0	0	0.174	0.206
LDHB	ENTPD2	9606.ENSP00000379386	9606.ENSP00000347213	0	0	0	0	0.056	0	0	0.155	0.168
LDHB	CRIP2	9606.ENSP00000379386	9606.ENSP00000426119	0	0	0	0	0.063	0	0	0.154	0.173
LDHB	TAGLN	9606.ENSP00000379386	9606.ENSP00000432282	0	0	0	0	0.093	0.175	0	0.12	0.284
LEO1	HDAC5	9606.ENSP00000299601	9606.ENSP00000225983	0	0	0	0	0.066	0.101	0	0.108	0.185
LEO1	GLIS2	9606.ENSP00000299601	9606.ENSP00000262366	0	0	0	0	0	0.125	0	0.082	0.162
LEO1	H2AFZ	9606.ENSP00000299601	9606.ENSP00000296417	0	0	0	0	0.064	0.528	0	0.209	0.62
LEO1	MEF2C	9606.ENSP00000299601	9606.ENSP00000340874	0	0	0	0	0	0.091	0	0.111	0.157
LEO1	LYAR	9606.ENSP00000299601	9606.ENSP00000345917	0	0	0	0	0.128	0	0	0.078	0.162
LEO1	ABCB9	9606.ENSP00000299601	9606.ENSP00000440288	0	0	0	0	0.062	0.056	0	0.138	0.17
LEO1	FEN1	9606.ENSP00000299601	9606.ENSP00000305480	0	0	0	0	0.181	0	0	0.049	0.188
LEO1	LPHN1	9606.ENSP00000299601	9606.ENSP00000340688	0	0	0	0	0	0	0	0.201	0.201
LEO1	LPHN3	9606.ENSP00000299601	9606.ENSP00000422533	0	0	0	0	0	0	0	0.225	0.225
LEO1	ARL4D	9606.ENSP00000299601	9606.ENSP00000322628	0	0	0	0	0.053	0.221	0	0.101	0.278
LEO1	PSIP1	9606.ENSP00000299601	9606.ENSP00000370109	0	0	0	0	0	0	0	0.316	0.316
LEO1	RFC4	9606.ENSP00000299601	9606.ENSP00000376272	0	0	0	0	0.13	0	0	0.261	0.33
LEO1	TTC8	9606.ENSP00000299601	9606.ENSP00000482306	0	0	0	0	0.049	0.368	0	0.137	0.436
LEO1	IFIT1	9606.ENSP00000299601	9606.ENSP00000360869	0	0	0	0	0.049	0.368	0	0.137	0.436
LEO1	IFIT3	9606.ENSP00000299601	9606.ENSP00000360883	0	0	0	0	0.049	0.368	0	0.14	0.438
LEO1	SUGT1	9606.ENSP00000299601	9606.ENSP00000367208	0	0	0	0	0.06	0.368	0	0.139	0.443
LEO1	FAM174B	9606.ENSP00000299601	9606.ENSP00000329040	0	0	0	0	0	0	0	0.495	0.495
LPHN1	GNAQ	9606.ENSP00000340688	9606.ENSP00000286548	0	0	0	0	0.062	0.062	0	0.236	0.269
LPHN1	LEO1	9606.ENSP00000340688	9606.ENSP00000299601	0	0	0	0	0	0	0	0.201	0.201
LPHN1	RAB8B	9606.ENSP00000340688	9606.ENSP00000312734	0	0	0	0	0.049	0	0	0.32	0.326
LPHN1	BAIAP2	9606.ENSP00000340688	9606.ENSP00000316338	0	0	0	0	0	0	0	0.167	0.167
LPHN1	LRRCC1	9606.ENSP00000340688	9606.ENSP00000353538	0	0	0	0	0	0.158	0	0	0.157
LPHN1	IGSF8	9606.ENSP00000340688	9606.ENSP00000357065	0	0	0	0	0	0	0	0.197	0.197
LPHN1	LPHN3	9606.ENSP00000340688	9606.ENSP00000422533	0	0	0	0.951	0.063	0.256	0	0.859	0.303
LPHN3	GNAQ	9606.ENSP00000422533	9606.ENSP00000286548	0	0	0	0	0.062	0.062	0	0.177	0.213
LPHN3	LEO1	9606.ENSP00000422533	9606.ENSP00000299601	0	0	0	0	0	0	0	0.225	0.225
LPHN3	BAIAP2	9606.ENSP00000422533	9606.ENSP00000316338	0	0	0	0	0	0	0	0.215	0.215
LPHN3	LPHN1	9606.ENSP00000422533	9606.ENSP00000340688	0	0	0	0.951	0.063	0.256	0	0.859	0.303
LPHN3	LRRCC1	9606.ENSP00000422533	9606.ENSP00000353538	0	0	0	0	0	0.158	0	0	0.157
LPHN3	ZNF362	9606.ENSP00000422533	9606.ENSP00000446335	0	0	0	0	0	0.058	0	0.19	0.204
LRRCC1	GNAQ	9606.ENSP00000353538	9606.ENSP00000286548	0	0	0	0	0	0.102	0	0.093	0.15
LRRCC1	LPHN1	9606.ENSP00000353538	9606.ENSP00000340688	0	0	0	0	0	0.158	0	0	0.157
LRRCC1	MEF2C	9606.ENSP00000353538	9606.ENSP00000340874	0	0	0	0	0	0	0	0.158	0.158
LRRCC1	LPHN3	9606.ENSP00000353538	9606.ENSP00000422533	0	0	0	0	0	0.158	0	0	0.157
LRRCC1	SLIRP	9606.ENSP00000353538	9606.ENSP00000450909	0	0	0	0	0.062	0.143	0	0	0.161
LRRCC1	SUGT1	9606.ENSP00000353538	9606.ENSP00000367208	0	0	0	0	0.071	0.145	0	0.069	0.195
LYAR	KLF2	9606.ENSP00000345917	9606.ENSP00000248071	0	0	0	0	0	0.056	0	0.179	0.192
LYAR	METAP1	9606.ENSP00000345917	9606.ENSP00000296411	0	0	0	0	0.181	0	0	0	0.181
LYAR	H2AFZ	9606.ENSP00000345917	9606.ENSP00000296417	0	0	0	0	0.117	0.057	0	0.108	0.193
LYAR	LEO1	9606.ENSP00000345917	9606.ENSP00000299601	0	0	0	0	0.128	0	0	0.078	0.162
LYAR	FEN1	9606.ENSP00000345917	9606.ENSP00000305480	0	0	0	0	0.18	0	0	0	0.18
LYAR	SLIRP	9606.ENSP00000345917	9606.ENSP00000450909	0	0	0	0	0.158	0	0	0	0.158
LYAR	FKBP8	9606.ENSP00000345917	9606.ENSP00000476767	0	0	0	0	0.184	0	0	0	0.184
LYAR	DUT	9606.ENSP00000345917	9606.ENSP00000370376	0	0	0	0	0.192	0	0	0	0.192
LYAR	LDHB	9606.ENSP00000345917	9606.ENSP00000379386	0	0	0	0	0.078	0	0	0.174	0.206
LYAR	RFC4	9606.ENSP00000345917	9606.ENSP00000376272	0	0	0	0	0.287	0	0	0	0.287
LYN	ITGB4	9606.ENSP00000428924	9606.ENSP00000200181	0	0	0	0	0	0.07	0.36	0.075	0.401
LYN	TSC2	9606.ENSP00000428924	9606.ENSP00000219476	0	0	0	0	0	0.058	0	0.154	0.169
LYN	PTPRO	9606.ENSP00000428924	9606.ENSP00000281171	0	0	0	0	0.062	0.078	0	0.236	0.282
LYN	GNAQ	9606.ENSP00000428924	9606.ENSP00000286548	0	0	0	0	0	0.159	0	0.235	0.329
LYN	ANGPT2	9606.ENSP00000428924	9606.ENSP00000314897	0	0	0	0	0	0.281	0	0.057	0.293
LYN	GYS1	9606.ENSP00000428924	9606.ENSP00000317904	0	0	0	0	0.08	0.106	0	0.061	0.161
LYN	TRIP10	9606.ENSP00000428924	9606.ENSP00000320117	0	0	0	0	0	0.287	0	0.207	0.41
LYN	BZRAP1	9606.ENSP00000428924	9606.ENSP00000345824	0	0	0	0	0	0	0	0.243	0.243
LYN	PXK	9606.ENSP00000428924	9606.ENSP00000348472	0	0	0	0	0.062	0.056	0	0.204	0.233
LYN	PIM3	9606.ENSP00000428924	9606.ENSP00000353824	0	0	0	0.602	0.062	0.136	0	0.082	0.169
LYN	JUP	9606.ENSP00000428924	9606.ENSP00000377508	0	0	0	0	0	0.142	0	0.066	0.165
LYN	CBX6	9606.ENSP00000428924	9606.ENSP00000384490	0	0	0	0	0	0.27	0	0	0.27
LYN	SLITRK4	9606.ENSP00000428924	9606.ENSP00000469205	0	0	0	0	0	0.27	0	0.043	0.271
LYN	STIM1	9606.ENSP00000428924	9606.ENSP00000478059	0	0	0	0	0.045	0	0	0.336	0.339
MCC	SLC9A3R2	9606.ENSP00000386227	9606.ENSP00000408005	0	0	0	0	0	0.27	0	0	0.27
MCM4	HDAC5	9606.ENSP00000262105	9606.ENSP00000225983	0	0	0	0	0.058	0.282	0	0.089	0.33
MCM4	NUP107	9606.ENSP00000262105	9606.ENSP00000229179	0	0	0	0	0.229	0	0	0.096	0.274
MCM4	PSIP1	9606.ENSP00000262105	9606.ENSP00000370109	0	0	0	0	0.162	0	0	0	0.162
MCM4	RBBP8	9606.ENSP00000262105	9606.ENSP00000382628	0	0	0	0	0.119	0	0	0.101	0.175
MCM4	ADAP1	9606.ENSP00000262105	9606.ENSP00000442682	0	0	0	0	0.166	0	0	0.085	0.204
MCM4	TRIP10	9606.ENSP00000262105	9606.ENSP00000320117	0	0	0	0	0.062	0.284	0	0	0.3
MCM4	STXBP2	9606.ENSP00000262105	9606.ENSP00000413606	0	0	0	0	0.062	0	0	0.343	0.357
MCM4	H2AFZ	9606.ENSP00000262105	9606.ENSP00000296417	0	0	0	0	0.416	0.082	0	0.114	0.483
MCM4	DHFR	9606.ENSP00000262105	9606.ENSP00000396308	0	0	0	0	0.594	0	0	0.572	0.819
MCM4	DUT	9606.ENSP00000262105	9606.ENSP00000370376	0	0	0	0	0.905	0	0	0.459	0.946
MCM4	FEN1	9606.ENSP00000262105	9606.ENSP00000305480	0	0	0	0	0.973	0.135	0	0.537	0.988
MCM4	RFC4	9606.ENSP00000262105	9606.ENSP00000376272	0.058	0	0	0	0.961	0.153	0	0.757	0.991
MEF2C	ITGB4	9606.ENSP00000340874	9606.ENSP00000200181	0	0	0	0	0.062	0.161	0	0.063	0.198
MEF2C	HDAC5	9606.ENSP00000340874	9606.ENSP00000225983	0	0	0	0	0.062	0.715	0.9	0.822	0.994
MEF2C	PRRX1	9606.ENSP00000340874	9606.ENSP00000239461	0	0	0	0	0.073	0.145	0	0.2	0.311
MEF2C	FOSB	9606.ENSP00000340874	9606.ENSP00000245919	0	0	0	0	0	0.058	0	0.229	0.243
MEF2C	KLF2	9606.ENSP00000340874	9606.ENSP00000248071	0	0	0	0	0.076	0.066	0	0.286	0.33
MEF2C	SYT1	9606.ENSP00000340874	9606.ENSP00000261205	0	0	0	0	0.062	0	0	0.131	0.15
MEF2C	GLIS2	9606.ENSP00000340874	9606.ENSP00000262366	0	0	0	0	0	0.066	0	0.134	0.156
MEF2C	CSRNP1	9606.ENSP00000340874	9606.ENSP00000273153	0	0	0	0	0.062	0	0	0.152	0.171
MEF2C	NRGN	9606.ENSP00000340874	9606.ENSP00000284292	0	0	0	0	0.152	0	0	0.158	0.256
MEF2C	LEO1	9606.ENSP00000340874	9606.ENSP00000299601	0	0	0	0	0	0.091	0	0.111	0.157
MEF2C	RAB8B	9606.ENSP00000340874	9606.ENSP00000312734	0	0	0	0	0	0.318	0	0	0.317
MEF2C	LRRCC1	9606.ENSP00000340874	9606.ENSP00000353538	0	0	0	0	0	0	0	0.158	0.158
MEF2C	CITED4	9606.ENSP00000340874	9606.ENSP00000361721	0	0	0	0	0	0	0	0.194	0.194
MEF2C	IGSF8	9606.ENSP00000340874	9606.ENSP00000357065	0	0	0	0	0	0	0	0.264	0.264
MEF2C	TAGLN	9606.ENSP00000340874	9606.ENSP00000432282	0	0	0	0	0	0	0	0.399	0.399
METAP1	EML1	9606.ENSP00000296411	9606.ENSP00000334314	0	0	0	0	0.066	0.145	0	0.055	0.179
METAP1	LYAR	9606.ENSP00000296411	9606.ENSP00000345917	0	0	0	0	0.181	0	0	0	0.181
METAP1	ENPP4	9606.ENSP00000296411	9606.ENSP00000318066	0	0	0	0	0.062	0	0	0.173	0.191
METAP1	DUT	9606.ENSP00000296411	9606.ENSP00000370376	0.087	0	0	0	0.065	0.152	0	0	0.212
METAP1	H2AFZ	9606.ENSP00000296411	9606.ENSP00000296417	0	0	0	0	0.131	0	0	0.298	0.364
MOCS1	GALM	9606.ENSP00000362282	9606.ENSP00000272252	0.272	0	0	0	0	0	0	0	0.272
MOCS1	RAB8B	9606.ENSP00000362282	9606.ENSP00000312734	0	0	0	0	0	0.187	0	0	0.187
MOCS1	TMEM64	9606.ENSP00000362282	9606.ENSP00000414786	0	0	0	0	0	0	0	0.18	0.179
MOCS1	DHFR	9606.ENSP00000362282	9606.ENSP00000396308	0	0	0	0	0	0	0	0.249	0.249
MRPL18	H2AFZ	9606.ENSP00000356001	9606.ENSP00000296417	0	0	0	0	0.182	0	0	0	0.181
MRPL18	SUGT1	9606.ENSP00000356001	9606.ENSP00000367208	0	0	0	0	0.097	0	0	0.125	0.177
MRPL18	RFC4	9606.ENSP00000356001	9606.ENSP00000376272	0	0	0	0	0.179	0	0	0	0.179
MRPL18	SLIRP	9606.ENSP00000356001	9606.ENSP00000450909	0	0	0	0	0.2	0	0	0.113	0.26
NOXA1	SH3GLB2	9606.ENSP00000342848	9606.ENSP00000361634	0	0	0	0	0.168	0	0	0	0.168
NOXA1	ADAP1	9606.ENSP00000342848	9606.ENSP00000442682	0	0	0	0	0.156	0.058	0	0	0.17
NPTXR	SYT1	9606.ENSP00000327545	9606.ENSP00000261205	0	0	0	0	0.181	0	0	0.067	0.204
NPTXR	NRGN	9606.ENSP00000327545	9606.ENSP00000284292	0	0	0	0	0.098	0	0	0.15	0.2
NPTXR	CRIP2	9606.ENSP00000327545	9606.ENSP00000426119	0	0	0	0	0.065	0	0	0.161	0.181
NPTXR	CBX6	9606.ENSP00000327545	9606.ENSP00000384490	0	0.218	0	0	0.086	0	0	0	0.255
NRGN	ABHD8	9606.ENSP00000284292	9606.ENSP00000247706	0	0	0	0	0.175	0	0	0.062	0.193
NRGN	ATP1B2	9606.ENSP00000284292	9606.ENSP00000250111	0	0	0	0	0.107	0	0	0.171	0.229
NRGN	SYT1	9606.ENSP00000284292	9606.ENSP00000261205	0	0	0	0	0.118	0	0	0.339	0.393
NRGN	F13A1	9606.ENSP00000284292	9606.ENSP00000264870	0	0	0	0	0.088	0	0	0.114	0.158
NRGN	ADAP1	9606.ENSP00000284292	9606.ENSP00000442682	0	0	0	0	0.182	0	0	0	0.181
NRGN	NPTXR	9606.ENSP00000284292	9606.ENSP00000327545	0	0	0	0	0.098	0	0	0.15	0.2
NRGN	MEF2C	9606.ENSP00000284292	9606.ENSP00000340874	0	0	0	0	0.152	0	0	0.158	0.256
NRGN	SYNPO	9606.ENSP00000284292	9606.ENSP00000377789	0	0	0	0	0.093	0	0	0.454	0.483
NUP107	DUT	9606.ENSP00000229179	9606.ENSP00000370376	0	0	0	0	0.187	0	0	0.073	0.215
NUP107	PSIP1	9606.ENSP00000229179	9606.ENSP00000370109	0	0	0	0	0.11	0	0	0.174	0.234
NUP107	FEN1	9606.ENSP00000229179	9606.ENSP00000305480	0	0	0	0	0.163	0.136	0	0.073	0.271
NUP107	MCM4	9606.ENSP00000229179	9606.ENSP00000262105	0	0	0	0	0.229	0	0	0.096	0.274
NUP107	H2AFZ	9606.ENSP00000229179	9606.ENSP00000296417	0	0	0	0	0.17	0	0	0.232	0.335
NUP107	GALM	9606.ENSP00000229179	9606.ENSP00000272252	0	0	0	0	0	0	0	0.35	0.35
NUP107	RFC4	9606.ENSP00000229179	9606.ENSP00000376272	0	0	0	0	0.606	0.057	0	0.066	0.622
P2RY14	KLF2	9606.ENSP00000308361	9606.ENSP00000248071	0	0	0	0	0.066	0	0	0.134	0.156
P2RY14	GLIS2	9606.ENSP00000308361	9606.ENSP00000262366	0	0	0	0	0	0	0	0.252	0.252
P2RY14	F13A1	9606.ENSP00000308361	9606.ENSP00000264870	0	0	0	0	0.166	0	0	0	0.165
P2RY14	GNAQ	9606.ENSP00000308361	9606.ENSP00000286548	0	0	0	0	0	0	0	0.324	0.323
P2RY14	ENTPD2	9606.ENSP00000308361	9606.ENSP00000347213	0	0	0	0	0	0	0	0.467	0.467
PCIF1	SUGT1	9606.ENSP00000361486	9606.ENSP00000367208	0	0	0	0	0.065	0	0	0.204	0.223
PDZD8	ACRBP	9606.ENSP00000334642	9606.ENSP00000229243	0	0	0	0	0	0	0	0.209	0.209
PDZD8	RAB8B	9606.ENSP00000334642	9606.ENSP00000312734	0	0	0	0	0	0.436	0	0.042	0.436
PDZD8	STIM1	9606.ENSP00000334642	9606.ENSP00000478059	0	0	0	0	0	0	0	0.178	0.178
PICK1	C16orf70	9606.ENSP00000385205	9606.ENSP00000219139	0	0	0	0	0	0	0	0.29	0.29
PICK1	ACRBP	9606.ENSP00000385205	9606.ENSP00000229243	0	0	0	0	0	0	0	0.35	0.35
PICK1	SYT1	9606.ENSP00000385205	9606.ENSP00000261205	0	0	0	0	0.062	0	0	0.155	0.174
PICK1	GNAQ	9606.ENSP00000385205	9606.ENSP00000286548	0	0	0	0	0.062	0	0	0.293	0.308
PICK1	BAIAP2	9606.ENSP00000385205	9606.ENSP00000316338	0	0	0	0	0	0	0	0.284	0.284
PICK1	TRIP10	9606.ENSP00000385205	9606.ENSP00000320117	0	0	0	0	0	0	0	0.278	0.278
PICK1	EML1	9606.ENSP00000385205	9606.ENSP00000334314	0	0	0	0	0.066	0	0	0.288	0.307
PICK1	SH3GLB2	9606.ENSP00000385205	9606.ENSP00000361634	0	0	0	0	0.07	0.065	0	0.15	0.196
PICK1	RFC4	9606.ENSP00000385205	9606.ENSP00000376272	0	0	0	0	0	0.78	0	0	0.78
PICK1	SYNPO	9606.ENSP00000385205	9606.ENSP00000377789	0	0	0	0	0	0	0	0.294	0.294
PICK1	SLC9A3R2	9606.ENSP00000385205	9606.ENSP00000408005	0	0	0	0	0.063	0.062	0	0.334	0.364
PIM3	TSC2	9606.ENSP00000353824	9606.ENSP00000219476	0	0	0	0	0	0.056	0	0.29	0.301
PIM3	KLF2	9606.ENSP00000353824	9606.ENSP00000248071	0	0	0	0	0.09	0.117	0	0.1	0.213
PIM3	GYS1	9606.ENSP00000353824	9606.ENSP00000317904	0	0	0	0	0.084	0.232	0	0.055	0.277
PIM3	ARL4D	9606.ENSP00000353824	9606.ENSP00000322628	0	0	0	0	0.065	0.127	0	0.05	0.156
PIM3	DIRAS3	9606.ENSP00000353824	9606.ENSP00000360020	0	0	0	0	0.062	0.127	0	0.05	0.154
PIM3	ARRDC1	9606.ENSP00000353824	9606.ENSP00000360475	0	0	0	0	0.096	0.103	0	0.055	0.167
PIM3	LYN	9606.ENSP00000353824	9606.ENSP00000428924	0	0	0	0.602	0.062	0.136	0	0.082	0.169
PLA2G7	LCAT	9606.ENSP00000274793	9606.ENSP00000264005	0	0	0	0	0.062	0	0.72	0.41	0.831
PLA2G7	F13A1	9606.ENSP00000274793	9606.ENSP00000264870	0	0	0	0	0.138	0	0	0.084	0.177
PLXDC2	F13A1	9606.ENSP00000366460	9606.ENSP00000264870	0	0	0	0	0.178	0	0	0	0.177
PLXDC2	SLITRK4	9606.ENSP00000366460	9606.ENSP00000469205	0	0	0	0	0.065	0	0	0.137	0.158
PNMA2	ATP1B2	9606.ENSP00000429344	9606.ENSP00000250111	0	0	0	0	0.155	0	0	0	0.154
PNMA2	SYT1	9606.ENSP00000429344	9606.ENSP00000261205	0	0	0	0	0.169	0	0	0	0.169
PNMA2	FEN1	9606.ENSP00000429344	9606.ENSP00000305480	0	0	0	0	0	0	0	0.348	0.348
PNMA2	EML1	9606.ENSP00000429344	9606.ENSP00000334314	0	0	0	0	0	0	0	0.234	0.234
PRRT2	TSC2	9606.ENSP00000456226	9606.ENSP00000219476	0	0	0	0	0	0	0	0.193	0.193
PRRT2	ATP1B2	9606.ENSP00000456226	9606.ENSP00000250111	0	0	0	0	0.175	0	0	0	0.175
PRRT2	SYT1	9606.ENSP00000456226	9606.ENSP00000261205	0	0	0	0	0.173	0	0	0.836	0.86
PRRT2	ESRP1	9606.ENSP00000456226	9606.ENSP00000405738	0	0	0	0	0	0	0	0.467	0.467
PRRX1	CBX6	9606.ENSP00000239461	9606.ENSP00000384490	0	0	0	0	0	0	0	0.166	0.166
PRRX1	TAGLN	9606.ENSP00000239461	9606.ENSP00000432282	0	0	0	0	0.124	0	0	0.112	0.188
PRRX1	ESRP1	9606.ENSP00000239461	9606.ENSP00000405738	0	0	0	0	0	0	0	0.191	0.191
PRRX1	KLF2	9606.ENSP00000239461	9606.ENSP00000248071	0	0	0	0	0	0.058	0	0.186	0.2
PRRX1	MEF2C	9606.ENSP00000239461	9606.ENSP00000340874	0	0	0	0	0.073	0.145	0	0.2	0.311
PRRX1	CREB3L1	9606.ENSP00000239461	9606.ENSP00000481956	0	0	0	0	0.098	0	0	0.279	0.322
PRRX1	PSIP1	9606.ENSP00000239461	9606.ENSP00000370109	0	0	0	0	0	0	0	0.576	0.576
PSIP1	NUP107	9606.ENSP00000370109	9606.ENSP00000229179	0	0	0	0	0.11	0	0	0.174	0.234
PSIP1	PRRX1	9606.ENSP00000370109	9606.ENSP00000239461	0	0	0	0	0	0	0	0.576	0.576
PSIP1	MCM4	9606.ENSP00000370109	9606.ENSP00000262105	0	0	0	0	0.162	0	0	0	0.162
PSIP1	H2AFZ	9606.ENSP00000370109	9606.ENSP00000296417	0	0	0	0	0.091	0.105	0	0.189	0.282
PSIP1	LEO1	9606.ENSP00000370109	9606.ENSP00000299601	0	0	0	0	0	0	0	0.316	0.316
PSIP1	FEN1	9606.ENSP00000370109	9606.ENSP00000305480	0	0	0	0	0.062	0	0	0.187	0.205
PSIP1	IFIT1	9606.ENSP00000370109	9606.ENSP00000360869	0	0	0	0	0.083	0	0	0.128	0.166
PSIP1	GNG10	9606.ENSP00000370109	9606.ENSP00000363411	0	0	0	0	0.062	0	0	0.226	0.243
PSIP1	DUT	9606.ENSP00000370109	9606.ENSP00000370376	0	0	0	0	0.112	0	0	0.114	0.18
PSIP1	ESRP1	9606.ENSP00000370109	9606.ENSP00000405738	0	0	0	0	0	0	0	0.195	0.195
PSIP1	CBX6	9606.ENSP00000370109	9606.ENSP00000384490	0	0	0	0	0.062	0	0	0.202	0.219
PSIP1	RFC4	9606.ENSP00000370109	9606.ENSP00000376272	0	0	0	0	0.158	0	0	0.115	0.224
PSIP1	SLFN11	9606.ENSP00000370109	9606.ENSP00000378067	0	0	0	0	0	0	0	0.284	0.284
PSIP1	RBBP8	9606.ENSP00000370109	9606.ENSP00000382628	0	0	0	0	0.062	0.27	0	0.977	0.983
PTPRO	ITGB4	9606.ENSP00000281171	9606.ENSP00000200181	0	0	0	0	0	0.139	0	0.23	0.308
PTPRO	CMIP	9606.ENSP00000281171	9606.ENSP00000446100	0	0	0	0	0	0	0	0.155	0.155
PTPRO	CBX6	9606.ENSP00000281171	9606.ENSP00000384490	0	0	0	0	0	0	0	0.209	0.209
PTPRO	LYN	9606.ENSP00000281171	9606.ENSP00000428924	0	0	0	0	0.062	0.078	0	0.236	0.282
PTPRO	SYNPO	9606.ENSP00000281171	9606.ENSP00000377789	0	0	0	0	0	0	0	0.681	0.681
PXK	LYN	9606.ENSP00000348472	9606.ENSP00000428924	0	0	0	0	0.062	0.056	0	0.204	0.233
RAB38	STXBP2	9606.ENSP00000243662	9606.ENSP00000413606	0	0	0	0	0.049	0	0	0.144	0.151
RAB38	VPS37B	9606.ENSP00000243662	9606.ENSP00000267202	0	0	0	0	0	0	0	0.167	0.167
RAB38	RAB8B	9606.ENSP00000243662	9606.ENSP00000312734	0	0	0.436	0.835	0	0	0	0.476	0.173
RAB38	AP3M1	9606.ENSP00000243662	9606.ENSP00000347408	0	0	0	0	0	0	0	0.303	0.303
RAB38	HPS5	9606.ENSP00000243662	9606.ENSP00000265967	0	0	0	0	0	0.145	0	0.486	0.542
RAB8B	RAB38	9606.ENSP00000312734	9606.ENSP00000243662	0	0	0.436	0.835	0	0	0	0.476	0.173
RAB8B	ATP1B2	9606.ENSP00000312734	9606.ENSP00000250111	0	0	0	0	0	0.29	0	0	0.29
RAB8B	SYT1	9606.ENSP00000312734	9606.ENSP00000261205	0	0	0	0	0	0.056	0	0.217	0.229
RAB8B	KLK10	9606.ENSP00000312734	9606.ENSP00000311746	0	0	0	0	0	0.154	0	0	0.153
RAB8B	CRIP2	9606.ENSP00000312734	9606.ENSP00000426119	0	0	0	0	0	0.164	0	0.046	0.168
RAB8B	DIRAS3	9606.ENSP00000312734	9606.ENSP00000360020	0	0.001	0	0.663	0	0.171	0	0.058	0.175
RAB8B	MOCS1	9606.ENSP00000312734	9606.ENSP00000362282	0	0	0	0	0	0.187	0	0	0.187
RAB8B	SLC22A18	9606.ENSP00000312734	9606.ENSP00000369948	0	0	0	0	0	0.213	0	0	0.213
RAB8B	ARL4D	9606.ENSP00000312734	9606.ENSP00000322628	0	0	0	0.64	0.062	0.212	0	0.085	0.241
RAB8B	GNG10	9606.ENSP00000312734	9606.ENSP00000363411	0	0	0	0	0.064	0.24	0	0	0.258
RAB8B	SLC25A29	9606.ENSP00000312734	9606.ENSP00000352167	0	0	0	0	0	0	0	0.292	0.292
RAB8B	MEF2C	9606.ENSP00000312734	9606.ENSP00000340874	0	0	0	0	0	0.318	0	0	0.317
RAB8B	LPHN1	9606.ENSP00000312734	9606.ENSP00000340688	0	0	0	0	0.049	0	0	0.32	0.326
RAB8B	PDZD8	9606.ENSP00000312734	9606.ENSP00000334642	0	0	0	0	0	0.436	0	0.042	0.436
RAB8B	JUP	9606.ENSP00000312734	9606.ENSP00000377508	0	0.001	0	0	0.048	0.426	0	0.642	0.787
RAB8B	STXBP2	9606.ENSP00000312734	9606.ENSP00000413606	0	0	0	0	0.093	0.625	0	0.452	0.797
RAMP2	SLC9A3R2	9606.ENSP00000253796	9606.ENSP00000408005	0	0	0	0	0.088	0	0	0.209	0.248
RAMP2	GNAQ	9606.ENSP00000253796	9606.ENSP00000286548	0	0	0	0	0	0	0	0.286	0.286
RBBP8	MCM4	9606.ENSP00000382628	9606.ENSP00000262105	0	0	0	0	0.119	0	0	0.101	0.175
RBBP8	H2AFZ	9606.ENSP00000382628	9606.ENSP00000296417	0	0	0	0	0.07	0	0	0.236	0.259
RBBP8	FEN1	9606.ENSP00000382628	9606.ENSP00000305480	0	0	0	0	0.124	0	0.6	0.551	0.828
RBBP8	PSIP1	9606.ENSP00000382628	9606.ENSP00000370109	0	0	0	0	0.062	0.27	0	0.977	0.983
RBBP8	RFC4	9606.ENSP00000382628	9606.ENSP00000376272	0	0	0	0	0.141	0	0.6	0.327	0.748
RBBP8	SLFN11	9606.ENSP00000382628	9606.ENSP00000378067	0	0	0	0	0	0	0	0.159	0.158
RBBP8	DHFR	9606.ENSP00000382628	9606.ENSP00000396308	0	0	0	0	0.108	0	0	0.1	0.164
RFC4	NUP107	9606.ENSP00000376272	9606.ENSP00000229179	0	0	0	0	0.606	0.057	0	0.066	0.622
RFC4	MCM4	9606.ENSP00000376272	9606.ENSP00000262105	0.058	0	0	0	0.961	0.153	0	0.757	0.991
RFC4	LCAT	9606.ENSP00000376272	9606.ENSP00000264005	0	0	0	0	0.062	0	0	0.147	0.165
RFC4	H2AFZ	9606.ENSP00000376272	9606.ENSP00000296417	0	0	0	0	0.605	0.074	0	0.295	0.72
RFC4	LEO1	9606.ENSP00000376272	9606.ENSP00000299601	0	0	0	0	0.13	0	0	0.261	0.33
RFC4	FEN1	9606.ENSP00000376272	9606.ENSP00000305480	0	0	0	0	0.909	0.182	0.6	0.579	0.985
RFC4	LYAR	9606.ENSP00000376272	9606.ENSP00000345917	0	0	0	0	0.287	0	0	0	0.287
RFC4	MRPL18	9606.ENSP00000376272	9606.ENSP00000356001	0	0	0	0	0.179	0	0	0	0.179
RFC4	GNG10	9606.ENSP00000376272	9606.ENSP00000363411	0	0	0	0	0	0	0	0.191	0.191
RFC4	PSIP1	9606.ENSP00000376272	9606.ENSP00000370109	0	0	0	0	0.158	0	0	0.115	0.224
RFC4	DUT	9606.ENSP00000376272	9606.ENSP00000370376	0.07	0	0	0	0.893	0	0	0.19	0.912
RFC4	DHFR	9606.ENSP00000376272	9606.ENSP00000396308	0	0	0	0	0.448	0	0	0.246	0.566
RFC4	RBBP8	9606.ENSP00000376272	9606.ENSP00000382628	0	0	0	0	0.141	0	0.6	0.327	0.748
RFC4	PICK1	9606.ENSP00000376272	9606.ENSP00000385205	0	0	0	0	0	0.78	0	0	0.78
SH3GLB2	BAIAP2	9606.ENSP00000361634	9606.ENSP00000316338	0	0	0	0	0.076	0	0	0.124	0.155
SH3GLB2	TRIP10	9606.ENSP00000361634	9606.ENSP00000320117	0	0	0	0	0	0	0	0.169	0.169
SH3GLB2	NOXA1	9606.ENSP00000361634	9606.ENSP00000342848	0	0	0	0	0.168	0	0	0	0.168
SH3GLB2	FKBP8	9606.ENSP00000361634	9606.ENSP00000476767	0	0	0	0	0.172	0.063	0	0	0.191
SH3GLB2	PICK1	9606.ENSP00000361634	9606.ENSP00000385205	0	0	0	0	0.07	0.065	0	0.15	0.196
SLC22A18	RAB8B	9606.ENSP00000369948	9606.ENSP00000312734	0	0	0	0	0	0.213	0	0	0.213
SLC22A18	IGSF8	9606.ENSP00000369948	9606.ENSP00000357065	0	0	0	0	0	0	0	0.244	0.244
SLC22A18	DIRAS3	9606.ENSP00000369948	9606.ENSP00000360020	0	0	0	0	0.054	0.056	0	0.393	0.411
SLC22A18	ABCB9	9606.ENSP00000369948	9606.ENSP00000440288	0	0	0	0	0.059	0	0	0.145	0.161
SLC22A18	CRIP2	9606.ENSP00000369948	9606.ENSP00000426119	0	0	0	0	0	0.056	0	0.213	0.225
SLC25A29	RAB8B	9606.ENSP00000352167	9606.ENSP00000312734	0	0	0	0	0	0	0	0.292	0.292
SLC25A29	EML1	9606.ENSP00000352167	9606.ENSP00000334314	0	0	0	0	0	0	0	0.189	0.189
SLC9A3R2	RAMP2	9606.ENSP00000408005	9606.ENSP00000253796	0	0	0	0	0.088	0	0	0.209	0.248
SLC9A3R2	GNAQ	9606.ENSP00000408005	9606.ENSP00000286548	0	0	0	0	0	0.077	0	0.533	0.55
SLC9A3R2	BAIAP2	9606.ENSP00000408005	9606.ENSP00000316338	0	0	0	0	0.098	0.095	0	0.126	0.224
SLC9A3R2	SUGT1	9606.ENSP00000408005	9606.ENSP00000367208	0	0	0	0	0	0.101	0	0.225	0.273
SLC9A3R2	SYNPO	9606.ENSP00000408005	9606.ENSP00000377789	0	0	0	0	0.098	0	0	0.217	0.264
SLC9A3R2	PICK1	9606.ENSP00000408005	9606.ENSP00000385205	0	0	0	0	0.063	0.062	0	0.334	0.364
SLC9A3R2	MCC	9606.ENSP00000408005	9606.ENSP00000386227	0	0	0	0	0	0.27	0	0	0.27
SLC9A3R2	CRIP2	9606.ENSP00000408005	9606.ENSP00000426119	0	0	0	0	0.146	0.065	0	0	0.167
SLC9A3R2	FKBP8	9606.ENSP00000408005	9606.ENSP00000476767	0	0	0	0	0.088	0.118	0	0.063	0.18
SLC9A3R2	ABCB9	9606.ENSP00000408005	9606.ENSP00000440288	0	0	0	0	0.053	0.056	0	0.19	0.212
SLFN11	IFIT1	9606.ENSP00000378067	9606.ENSP00000360869	0	0	0	0	0.066	0	0	0.25	0.27
SLFN11	IFIT3	9606.ENSP00000378067	9606.ENSP00000360883	0	0	0	0	0.11	0	0	0.09	0.155
SLFN11	PSIP1	9606.ENSP00000378067	9606.ENSP00000370109	0	0	0	0	0	0	0	0.284	0.284
SLFN11	RBBP8	9606.ENSP00000378067	9606.ENSP00000382628	0	0	0	0	0	0	0	0.159	0.158
SLIRP	H2AFZ	9606.ENSP00000450909	9606.ENSP00000296417	0	0	0	0	0.272	0.06	0	0.09	0.323
SLIRP	LYAR	9606.ENSP00000450909	9606.ENSP00000345917	0	0	0	0	0.158	0	0	0	0.158
SLIRP	LRRCC1	9606.ENSP00000450909	9606.ENSP00000353538	0	0	0	0	0.062	0.143	0	0	0.161
SLIRP	MRPL18	9606.ENSP00000450909	9606.ENSP00000356001	0	0	0	0	0.2	0	0	0.113	0.26
SLITRK4	SYT1	9606.ENSP00000469205	9606.ENSP00000261205	0	0	0	0	0.145	0	0	0.073	0.175
SLITRK4	PLXDC2	9606.ENSP00000469205	9606.ENSP00000366460	0	0	0	0	0.065	0	0	0.137	0.158
SLITRK4	LYN	9606.ENSP00000469205	9606.ENSP00000428924	0	0	0	0	0	0.27	0	0.043	0.271
SPATA20	GYS1	9606.ENSP00000006658	9606.ENSP00000317904	0.111	0	0	0	0.065	0	0	0.096	0.182
SPATA20	GALM	9606.ENSP00000006658	9606.ENSP00000272252	0.215	0	0	0	0	0	0	0	0.215
STIM1	ATP1B2	9606.ENSP00000478059	9606.ENSP00000250111	0	0	0	0	0	0	0	0.72	0.72
STIM1	SYT1	9606.ENSP00000478059	9606.ENSP00000261205	0	0	0	0	0	0	0	0.349	0.349
STIM1	GNAQ	9606.ENSP00000478059	9606.ENSP00000286548	0	0	0	0	0	0	0	0.512	0.512
STIM1	IKBIP	9606.ENSP00000478059	9606.ENSP00000299157	0	0	0	0	0	0	0	0.202	0.202
STIM1	GYS1	9606.ENSP00000478059	9606.ENSP00000317904	0	0	0	0	0	0.159	0	0	0.158
STIM1	PDZD8	9606.ENSP00000478059	9606.ENSP00000334642	0	0	0	0	0	0	0	0.178	0.178
STIM1	SYNPO	9606.ENSP00000478059	9606.ENSP00000377789	0	0	0	0	0	0	0	0.324	0.324
STIM1	TRPM2	9606.ENSP00000478059	9606.ENSP00000381023	0	0	0	0	0	0	0	0.607	0.607
STIM1	TMEM64	9606.ENSP00000478059	9606.ENSP00000414786	0	0	0	0	0	0	0	0.284	0.284
STIM1	LYN	9606.ENSP00000478059	9606.ENSP00000428924	0	0	0	0	0.045	0	0	0.336	0.339
STXBP2	CLASRP	9606.ENSP00000413606	9606.ENSP00000221455	0	0	0	0	0.07	0	0	0.18	0.205
STXBP2	RAB38	9606.ENSP00000413606	9606.ENSP00000243662	0	0	0	0	0.049	0	0	0.144	0.151
STXBP2	SYT1	9606.ENSP00000413606	9606.ENSP00000261205	0	0	0	0	0.097	0	0	0.456	0.488
STXBP2	MCM4	9606.ENSP00000413606	9606.ENSP00000262105	0	0	0	0	0.062	0	0	0.343	0.357
STXBP2	RAB8B	9606.ENSP00000413606	9606.ENSP00000312734	0	0	0	0	0.093	0.625	0	0.452	0.797
STXBP2	GYS1	9606.ENSP00000413606	9606.ENSP00000317904	0	0	0	0	0.063	0.124	0	0.069	0.169
STXBP2	BZRAP1	9606.ENSP00000413606	9606.ENSP00000345824	0	0	0	0	0.059	0	0	0.142	0.158
STXBP2	AP3M1	9606.ENSP00000413606	9606.ENSP00000347408	0	0	0	0	0.065	0.089	0	0.107	0.172
SUGT1	ABHD8	9606.ENSP00000367208	9606.ENSP00000247706	0	0	0	0	0.049	0.058	0	0.146	0.168
SUGT1	GALM	9606.ENSP00000367208	9606.ENSP00000272252	0	0	0	0	0.06	0	0	0.278	0.292
SUGT1	LEO1	9606.ENSP00000367208	9606.ENSP00000299601	0	0	0	0	0.06	0.368	0	0.139	0.443
SUGT1	GYS1	9606.ENSP00000367208	9606.ENSP00000317904	0	0	0	0	0.066	0.1	0	0.075	0.154
SUGT1	ARL4D	9606.ENSP00000367208	9606.ENSP00000322628	0	0	0	0	0.062	0.108	0	0.198	0.271
SUGT1	EML1	9606.ENSP00000367208	9606.ENSP00000334314	0	0	0	0	0.062	0.145	0	0.054	0.175
SUGT1	LRRCC1	9606.ENSP00000367208	9606.ENSP00000353538	0	0	0	0	0.071	0.145	0	0.069	0.195
SUGT1	MRPL18	9606.ENSP00000367208	9606.ENSP00000356001	0	0	0	0	0.097	0	0	0.125	0.177
SUGT1	IFIT1	9606.ENSP00000367208	9606.ENSP00000360869	0	0	0	0	0.064	0.228	0	0.216	0.384
SUGT1	IFIT3	9606.ENSP00000367208	9606.ENSP00000360883	0	0	0	0	0.064	0.228	0	0.213	0.381
SUGT1	PCIF1	9606.ENSP00000367208	9606.ENSP00000361486	0	0	0	0	0.065	0	0	0.204	0.223
SUGT1	SLC9A3R2	9606.ENSP00000367208	9606.ENSP00000408005	0	0	0	0	0	0.101	0	0.225	0.273
SUGT1	TTC8	9606.ENSP00000367208	9606.ENSP00000482306	0	0	0	0	0.064	0.228	0	0.101	0.293
SUGT1	ABCB9	9606.ENSP00000367208	9606.ENSP00000440288	0	0	0	0	0.062	0.063	0	0.381	0.408
SUGT1	FKBP8	9606.ENSP00000367208	9606.ENSP00000476767	0	0	0	0	0.153	0.46	0	0.146	0.575
SYNPO	ITGB4	9606.ENSP00000377789	9606.ENSP00000200181	0	0	0	0	0.088	0	0	0.139	0.182
SYNPO	FOSB	9606.ENSP00000377789	9606.ENSP00000245919	0	0	0	0	0	0	0	0.166	0.166
SYNPO	SYT1	9606.ENSP00000377789	9606.ENSP00000261205	0	0	0	0	0.062	0	0	0.266	0.282
SYNPO	PTPRO	9606.ENSP00000377789	9606.ENSP00000281171	0	0	0	0	0	0	0	0.681	0.681
SYNPO	NRGN	9606.ENSP00000377789	9606.ENSP00000284292	0	0	0	0	0.093	0	0	0.454	0.483
SYNPO	CD109	9606.ENSP00000377789	9606.ENSP00000287097	0	0	0	0	0	0.165	0	0	0.165
SYNPO	BAIAP2	9606.ENSP00000377789	9606.ENSP00000316338	0	0	0	0	0.062	0	0	0.367	0.381
SYNPO	CRIP2	9606.ENSP00000377789	9606.ENSP00000426119	0	0	0	0	0.088	0	0	0.108	0.151
SYNPO	TAGLN	9606.ENSP00000377789	9606.ENSP00000432282	0	0	0	0	0.083	0	0	0.154	0.191
SYNPO	DACH1	9606.ENSP00000377789	9606.ENSP00000482245	0	0	0	0	0	0	0	0.232	0.232
SYNPO	SLC9A3R2	9606.ENSP00000377789	9606.ENSP00000408005	0	0	0	0	0.098	0	0	0.217	0.264
SYNPO	PICK1	9606.ENSP00000377789	9606.ENSP00000385205	0	0	0	0	0	0	0	0.294	0.294
SYNPO	CMIP	9606.ENSP00000377789	9606.ENSP00000446100	0	0	0	0	0	0	0	0.321	0.321
SYNPO	STIM1	9606.ENSP00000377789	9606.ENSP00000478059	0	0	0	0	0	0	0	0.324	0.324
SYT1	ATP1B2	9606.ENSP00000261205	9606.ENSP00000250111	0	0	0	0	0.205	0	0	0.041	0.205
SYT1	MEF2C	9606.ENSP00000261205	9606.ENSP00000340874	0	0	0	0	0.062	0	0	0.131	0.15
SYT1	PNMA2	9606.ENSP00000261205	9606.ENSP00000429344	0	0	0	0	0.169	0	0	0	0.169
SYT1	PICK1	9606.ENSP00000261205	9606.ENSP00000385205	0	0	0	0	0.062	0	0	0.155	0.174
SYT1	SLITRK4	9606.ENSP00000261205	9606.ENSP00000469205	0	0	0	0	0.145	0	0	0.073	0.175
SYT1	ADAP1	9606.ENSP00000261205	9606.ENSP00000442682	0	0	0	0	0	0	0	0.18	0.179
SYT1	GNAQ	9606.ENSP00000261205	9606.ENSP00000286548	0	0	0	0	0.062	0.126	0	0.095	0.193
SYT1	NPTXR	9606.ENSP00000261205	9606.ENSP00000327545	0	0	0	0	0.181	0	0	0.067	0.204
SYT1	RAB8B	9606.ENSP00000261205	9606.ENSP00000312734	0	0	0	0	0	0.056	0	0.217	0.229
SYT1	SYNPO	9606.ENSP00000261205	9606.ENSP00000377789	0	0	0	0	0.062	0	0	0.266	0.282
SYT1	STIM1	9606.ENSP00000261205	9606.ENSP00000478059	0	0	0	0	0	0	0	0.349	0.349
SYT1	NRGN	9606.ENSP00000261205	9606.ENSP00000284292	0	0	0	0	0.118	0	0	0.339	0.393
SYT1	STXBP2	9606.ENSP00000261205	9606.ENSP00000413606	0	0	0	0	0.097	0	0	0.456	0.488
SYT1	BZRAP1	9606.ENSP00000261205	9606.ENSP00000345824	0	0	0	0	0.08	0	0.6	0.312	0.724
SYT1	PRRT2	9606.ENSP00000261205	9606.ENSP00000456226	0	0	0	0	0.173	0	0	0.836	0.86
TAGLN	HDAC5	9606.ENSP00000432282	9606.ENSP00000225983	0	0	0	0	0	0	0	0.295	0.295
TAGLN	PRRX1	9606.ENSP00000432282	9606.ENSP00000239461	0	0	0	0	0.124	0	0	0.112	0.188
TAGLN	KLF2	9606.ENSP00000432282	9606.ENSP00000248071	0	0	0	0	0.063	0.056	0	0.256	0.284
TAGLN	ANGPT2	9606.ENSP00000432282	9606.ENSP00000314897	0	0	0	0	0	0	0	0.204	0.204
TAGLN	MEF2C	9606.ENSP00000432282	9606.ENSP00000340874	0	0	0	0	0	0	0	0.399	0.399
TAGLN	SYNPO	9606.ENSP00000432282	9606.ENSP00000377789	0	0	0	0	0.083	0	0	0.154	0.191
TAGLN	LDHB	9606.ENSP00000432282	9606.ENSP00000379386	0	0	0	0	0.093	0.175	0	0.12	0.284
TAGLN	CRIP2	9606.ENSP00000432282	9606.ENSP00000426119	0	0	0	0	0.088	0.167	0	0.284	0.408
TAGLN	FKBP8	9606.ENSP00000432282	9606.ENSP00000476767	0	0	0	0	0.065	0.168	0	0.061	0.205
TMEM64	GYS1	9606.ENSP00000414786	9606.ENSP00000317904	0.06	0	0	0	0.111	0	0	0.111	0.192
TMEM64	MOCS1	9606.ENSP00000414786	9606.ENSP00000362282	0	0	0	0	0	0	0	0.18	0.179
TMEM64	STIM1	9606.ENSP00000414786	9606.ENSP00000478059	0	0	0	0	0	0	0	0.284	0.284
TRIM59	TRIM6	9606.ENSP00000311219	9606.ENSP00000369440	0	0	0	0.565	0	0	0	0.327	0.165
TRIM6	TRIM59	9606.ENSP00000369440	9606.ENSP00000311219	0	0	0	0.565	0	0	0	0.327	0.165
TRIM6	IFIT1	9606.ENSP00000369440	9606.ENSP00000360869	0	0	0	0	0.059	0.056	0	0.134	0.163
TRIP10	MCM4	9606.ENSP00000320117	9606.ENSP00000262105	0	0	0	0	0.062	0.284	0	0	0.3
TRIP10	BAIAP2	9606.ENSP00000320117	9606.ENSP00000316338	0	0	0	0	0	0	0	0.459	0.459
TRIP10	BZRAP1	9606.ENSP00000320117	9606.ENSP00000345824	0	0	0	0	0.062	0	0	0.139	0.158
TRIP10	SH3GLB2	9606.ENSP00000320117	9606.ENSP00000361634	0	0	0	0	0	0	0	0.169	0.169
TRIP10	PICK1	9606.ENSP00000320117	9606.ENSP00000385205	0	0	0	0	0	0	0	0.278	0.278
TRIP10	LYN	9606.ENSP00000320117	9606.ENSP00000428924	0	0	0	0	0	0.287	0	0.207	0.41
TRPM2	HDAC5	9606.ENSP00000381023	9606.ENSP00000225983	0	0	0	0	0.061	0	0	0.135	0.153
TRPM2	F13A1	9606.ENSP00000381023	9606.ENSP00000264870	0	0	0	0	0.152	0	0	0.066	0.174
TRPM2	GNAQ	9606.ENSP00000381023	9606.ENSP00000286548	0	0	0	0	0	0.108	0	0.136	0.196
TRPM2	ADAP1	9606.ENSP00000381023	9606.ENSP00000442682	0	0	0	0	0.162	0	0	0	0.162
TRPM2	STIM1	9606.ENSP00000381023	9606.ENSP00000478059	0	0	0	0	0	0	0	0.607	0.607
TSC2	LYN	9606.ENSP00000219476	9606.ENSP00000428924	0	0	0	0	0	0.058	0	0.154	0.169
TSC2	HDAC5	9606.ENSP00000219476	9606.ENSP00000225983	0	0	0	0	0.098	0.056	0	0.119	0.184
TSC2	PRRT2	9606.ENSP00000219476	9606.ENSP00000456226	0	0	0	0	0	0	0	0.193	0.193
TSC2	ARL4D	9606.ENSP00000219476	9606.ENSP00000322628	0	0	0	0	0	0.173	0	0.071	0.198
TSC2	GYS1	9606.ENSP00000219476	9606.ENSP00000317904	0	0	0	0	0	0	0	0.211	0.211
TSC2	FOSB	9606.ENSP00000219476	9606.ENSP00000245919	0	0	0	0	0	0	0	0.213	0.213
TSC2	GNAQ	9606.ENSP00000219476	9606.ENSP00000286548	0	0	0	0	0	0	0	0.245	0.244
TSC2	PIM3	9606.ENSP00000219476	9606.ENSP00000353824	0	0	0	0	0	0.056	0	0.29	0.301
TSC2	DIRAS3	9606.ENSP00000219476	9606.ENSP00000360020	0	0	0	0	0	0.173	0	0.192	0.303
TSC2	FKBP8	9606.ENSP00000219476	9606.ENSP00000476767	0	0	0	0	0.097	0.073	0	0.471	0.519
TTC8	GLIS2	9606.ENSP00000482306	9606.ENSP00000262366	0	0	0	0	0	0.063	0	0.348	0.363
TTC8	LEO1	9606.ENSP00000482306	9606.ENSP00000299601	0	0	0	0	0.049	0.368	0	0.137	0.436
TTC8	ARL4D	9606.ENSP00000482306	9606.ENSP00000322628	0	0	0	0	0.064	0.213	0	0.057	0.245
TTC8	EML1	9606.ENSP00000482306	9606.ENSP00000334314	0	0	0	0	0.052	0.145	0	0.058	0.169
TTC8	SUGT1	9606.ENSP00000482306	9606.ENSP00000367208	0	0	0	0	0.064	0.228	0	0.101	0.293
VPS37B	RAB38	9606.ENSP00000267202	9606.ENSP00000243662	0	0	0	0	0	0	0	0.167	0.167
VPS37B	LCAT	9606.ENSP00000267202	9606.ENSP00000264005	0	0	0	0	0	0.213	0	0	0.213
VPS37B	ABCB9	9606.ENSP00000267202	9606.ENSP00000440288	0	0	0	0	0	0	0	0.162	0.162
VPS37B	FEN1	9606.ENSP00000267202	9606.ENSP00000305480	0	0	0	0	0	0	0	0.18	0.18
VPS37B	ARL4D	9606.ENSP00000267202	9606.ENSP00000322628	0	0	0	0	0	0	0	0.194	0.194
VPS37B	ARRDC1	9606.ENSP00000267202	9606.ENSP00000360475	0	0	0	0	0	0	0	0.277	0.277
VPS37B	CSRNP1	9606.ENSP00000267202	9606.ENSP00000273153	0	0	0	0	0.062	0	0	0.312	0.327
WIBG	DHFR	9606.ENSP00000386156	9606.ENSP00000396308	0	0	0	0	0.046	0	0	0.228	0.232
ZNF165	ACRBP	9606.ENSP00000366542	9606.ENSP00000229243	0	0	0	0	0	0	0	0.332	0.332
ZNF362	JUP	9606.ENSP00000446335	9606.ENSP00000377508	0	0	0	0	0	0.061	0	0.135	0.153
ZNF362	CBX6	9606.ENSP00000446335	9606.ENSP00000384490	0	0	0	0	0	0.061	0	0.413	0.425
ZNF362	LPHN3	9606.ENSP00000446335	9606.ENSP00000422533	0	0	0	0	0	0.058	0	0.19	0.204
ZNF362	DACH1	9606.ENSP00000446335	9606.ENSP00000482245	0	0	0	0	0	0.065	0	0.303	0.32
