# Supplementary material for: Exploration of the Shared Gene and Molecular Mechanisms Between Endometriosis and Recurrent Pregnancy Loss
Source: Front Vet Sci. 2022 May 6;9:867405. doi: 10.3389/fvets.2022.867405 (PMC9120926; doi:10.3389/fvets.2022.867405)
Supplement: Supplementary Table 6 — KEGG pathway enrichment analysis results of shared genes. [file Table_6.XLSX]

## Sheet: Sheet1
ID	Description	GeneRatio	BgRatio	pvalue	p.adjust	qvalue	geneID	Count
hsa03030	DNA replication	3/49	36/8113	0.00128511	0.107938	0.0978174	FEN1/MCM4/RFC4	3
hsa04371	Apelin signaling pathway	5/49	139/8113	0.00142964	0.107938	0.0978174	GNAQ/GNG10/MEF2C/HDAC5/KLF2	5
hsa04922	Glucagon signaling pathway	4/49	107/8113	0.00384143	0.193352	0.175223	CREB3L1/GNAQ/GYS1/LDHB	4
hsa04918	Thyroid hormone synthesis	3/49	75/8113	0.0103096	0.289476	0.262334	CREB3L1/GNAQ/ATP1B2	3
hsa00790	Folate biosynthesis	2/49	26/8113	0.0105889	0.289476	0.262334	MOCS1/DHFR	2
hsa04911	Insulin secretion	3/49	86/8113	0.0149201	0.289476	0.262334	CREB3L1/GNAQ/ATP1B2	3
hsa04022	cGMP-PKG signaling pathway	4/49	167/8113	0.0178792	0.289476	0.262334	CREB3L1/GNAQ/MEF2C/ATP1B2	4
hsa04970	Salivary secretion	3/49	93/8113	0.0183719	0.289476	0.262334	GNAQ/CST1/ATP1B2	3
hsa04151	PI3K-Akt signaling pathway	6/49	354/8113	0.0189857	0.289476	0.262334	CREB3L1/GNG10/GYS1/TSC2/ITGB4/ANGPT2	6
hsa04960	Aldosterone-regulated sodium reabsorption	2/49	37/8113	0.020805	0.289476	0.262334	SLC9A3R2/ATP1B2	2
hsa04925	Aldosterone synthesis and secretion	3/49	98/8113	0.0210877	0.289476	0.262334	CREB3L1/GNAQ/ATP1B2	3
hsa05034	Alcoholism	4/49	187/8113	0.0258585	0.300477	0.272304	CREB3L1/GNG10/FOSB/HDAC5	4
hsa04928	Parathyroid hormone synthesis, secretion and action	3/49	106/8113	0.0258688	0.300477	0.272304	CREB3L1/GNAQ/MEF2C	3
hsa04725	Cholinergic synapse	3/49	113/8113	0.0304925	0.328884	0.298047	CREB3L1/GNAQ/GNG10	3
hsa05030	Cocaine addiction	2/49	49/8113	0.0350962	0.335264	0.30383	CREB3L1/FOSB	2
hsa04152	AMPK signaling pathway	3/49	120/8113	0.0355247	0.335264	0.30383	CREB3L1/GYS1/TSC2	3
hsa04611	Platelet activation	3/49	124/8113	0.0385821	0.339794	0.307934	GNAQ/STIM1/LYN	3
hsa04961	Endocrine and other factor-regulated calcium reabsorption	2/49	53/8113	0.0405052	0.339794	0.307934	GNAQ/ATP1B2	2
hsa04728	Dopaminergic synapse	3/49	132/8113	0.0450885	0.347762	0.315155	CREB3L1/GNAQ/GNG10	3
hsa05163	Human cytomegalovirus infection	4/49	225/8113	0.0461913	0.347762	0.315155	CREB3L1/GNAQ/GNG10/TSC2	4
hsa04910	Insulin signaling pathway	3/49	137/8113	0.0494165	0.347762	0.315155	GYS1/TSC2/TRIP10	3
