# Supplementary material for: Exploration of the Shared Gene and Molecular Mechanisms Between Endometriosis and Recurrent Pregnancy Loss
Source: Front Vet Sci. 2022 May 6;9:867405. doi: 10.3389/fvets.2022.867405 (PMC9120926; doi:10.3389/fvets.2022.867405)
Supplement: Supplementary Table 7 — MiRNAs associated with EMs and RPL. [file Table_7.XLSX]

## Sheet: endometriosis-miRNA
hsa-let-7	genetics_overexpression_suppress	Endometriosis	27320036	increased let-7f expression effectively reduced the migration of endometrial cells.	YES
hsa-let-7a-1	genetics_GWAS	Endometriosis	22307873	The authors detected a KRAS variant allele in 31% of women with endometriosis as opposed to 5% of a large diverse control population.	NO
hsa-let-7a-2	genetics_GWAS	Endometriosis	22307873	The authors detected a KRAS variant allele in 31% of women with endometriosis as opposed to 5% of a large diverse control population.	NO
hsa-let-7a-3	genetics_GWAS	Endometriosis	22307873	The authors detected a KRAS variant allele in 31% of women with endometriosis as opposed to 5% of a large diverse control population.	NO
hsa-let-7b	genetics_GWAS	Endometriosis	22307873	The authors detected a KRAS variant allele in 31% of women with endometriosis as opposed to 5% of a large diverse control population.	NO
hsa-let-7c	genetics_GWAS	Endometriosis	22307873	The authors detected a KRAS variant allele in 31% of women with endometriosis as opposed to 5% of a large diverse control population.	NO
hsa-let-7d	genetics_GWAS	Endometriosis	22307873	The authors detected a KRAS variant allele in 31% of women with endometriosis as opposed to 5% of a large diverse control population.	NO
hsa-let-7e	genetics_GWAS	Endometriosis	22307873	The authors detected a KRAS variant allele in 31% of women with endometriosis as opposed to 5% of a large diverse control population.	NO
hsa-let-7f	genetics_overexpression_suppress	Endometriosis	27320036	increased let-7f expression effectively reduced the migration of endometrial cells.	YES
hsa-let-7f-1	genetics_GWAS	Endometriosis	22307873	The authors detected a KRAS variant allele in 31% of women with endometriosis as opposed to 5% of a large diverse control population.	NO
hsa-let-7f-2	genetics_GWAS	Endometriosis	22307873	The authors detected a KRAS variant allele in 31% of women with endometriosis as opposed to 5% of a large diverse control population.	NO
hsa-let-7g	genetics_GWAS	Endometriosis	22307873	The authors detected a KRAS variant allele in 31% of women with endometriosis as opposed to 5% of a large diverse control population.	NO
hsa-let-7i	genetics_GWAS	Endometriosis	22307873	The authors detected a KRAS variant allele in 31% of women with endometriosis as opposed to 5% of a large diverse control population.	NO
hsa-mir-1	tissue_expression_ns	Endometriosis	26819681	The expression of miR-1, miR-133a, and miR-451 were reduced significantly (p<0.0001) in the OC patients compared to its associated endometriosis.	NO
hsa-mir-100	tissue_expression_up	Endometriosis	19074548	miR-100: upregulated	NO
hsa-mir-100	tissue_expression_up	Endometriosis	21436257	up-regulated in endometriomas compared with endometrium.	NO
hsa-mir-10a	tissue_expression_down	Endometriosis	21436257	down-regulated in endometriomas compared with endometrium.	NO
hsa-mir-10b	target gene	Endometriosis	23206733	Targeting of syndecan-1 by micro-ribonucleic acid miR-10b modulates invasiveness of endometriotic cells via dysregulation of the proteolytic milieu and interleukin-6 secretion	NO
hsa-mir-10b	tissue_expression_up	Endometriosis	25896413	miR-10b directly targets ZEB1 and PIK3CA to curb adenomyotic epithelial cell invasiveness via upregulation of E-Cadherin and inhibition of Akt phosphorylation.	NO
hsa-mir-1-1	tissue_expression_up	Endometriosis	19074548	miR-1: upregulated	NO
hsa-mir-1-2	tissue_expression_up	Endometriosis	19074548	miR-1: upregulated	NO
hsa-mir-125a	tissue_expression_ns	Endometriosis	21335415	TaqMan real-time PCR was used to assess the expression of the miRNAs (miR-15b, -16, -17-5p, -20a, -21, -125a, -221 and -222), while VEGF-A and TSP-1 mRNA were assessed by real-time PCR, with SYBR Green I and VEGF-A and TSP-1 protein levels were quantified by ELISA.	NO
hsa-mir-125a	tissue_expression_up	Endometriosis	19074548	miR-125a: upregulated	NO
hsa-mir-125b	genetics_GWAS	Endometriosis	24339876	Genetic variation at the miR-125b binding site may play functional roles to protect against endometriosis progression.	NO
hsa-mir-125b-1	tissue_expression_up	Endometriosis	19074548	miR-125b: upregulated	NO
hsa-mir-125b-2	tissue_expression_up	Endometriosis	19074548	miR-125b: upregulated	NO
hsa-mir-126	genetics_GWAS	Endometriosis	28277133	mir-126 rs4636297 and TGFβRI rs334348 functional gene variants are associated with susceptibility to endometriosis and its severity.	NO
hsa-mir-126	target gene	Endometriosis	22012249	The expression level of miR-126 was significantly downregulated in ECs versus EUs (p = 5.45E(-5)) in the experimental group and in EUs versus ENs (p = 0.019).miR-126 may play an initial role in the development and progression of EMs. Crk may be regulated by miR-126, and synergism between abnormal expressions may play an important role in the pathogenesis of EMs.	NO
hsa-mir-126	tissue_expression_up	Endometriosis	19074548	miR-126: upregulated	NO
hsa-mir-1283	tissue_expression_ns	Endometriosis	30359864	the treatment of quercetin induced miR-503-5p, miR-1283, miR-3714 and miR-6867-5p related to CCND1 in both cell lines and also stimulated miR-503-5p and miR-546 expression in the mouse model	NO
hsa-mir-135a-1	target gene	Endometriosis	21956427	miR-135a Regulates HOXA10 Expression in Endometriosis.	NO
hsa-mir-135a-2	target gene	Endometriosis	21956427	miR-135a Regulates HOXA10 Expression in Endometriosis.	NO
hsa-mir-135b	target gene	Endometriosis	21956427	miR-135b Regulates HOXA10 Expression in Endometriosis.	NO
hsa-mir-141	tissue_expression_down	Endometriosis	19074548	miR-141: downregulated	NO
hsa-mir-141	tissue_expression_down	Endometriosis	21436257	down-regulated in endometriomas compared with endometrium.	NO
hsa-mir-141	tissue_expression_up	Endometriosis	25386850	We found five miRNAs specific to epithelial cells--miR-34c, miR-449a, miR-200a, miR-200b and miR-141 showing significantly higher expression in peritoneal endometriotic lesions compared to healthy peritoneal tissues.	NO
hsa-mir-142	tissue_expression_down	Endometriosis	19074548	miR-142-3p: downregulated	NO
hsa-mir-143	circulation_biomarker_diagnosis_ns	Endometriosis	19692421	dysregulation	NO
hsa-mir-143	other	Endometriosis	29463003	miR-17-5p/20a, miR-200, miR-199a, miR-143, and miR-145 were explored for their pivotal role in the aetiopathogenesis of endometriosis	NO
hsa-mir-143	tissue_expression_up	Endometriosis	19074548	miR-143: upregulated	NO
hsa-mir-143	tissue_expression_up	Endometriosis	25408705	miR-143 was up-regulated in EC (p=0.000) compared to EN.	NO
hsa-mir-145	circulation_biomarker_diagnosis_ns	Endometriosis	29308623	miR-31 and miR-145 as Potential Non-Invasive Regulatory Biomarkers in Patients with Endometriosis	NO
hsa-mir-145	circulation_biomarker_diagnosis_ns	Endometriosis	29633787	miR-31 and miR-145 as Potential Non-Invasive Regulatory Biomarkers in Patients with Endometriosis	NO
hsa-mir-145	other	Endometriosis	29463003	miR-17-5p/20a, miR-200, miR-199a, miR-143, and miR-145 were explored for their pivotal role in the aetiopathogenesis of endometriosis	NO
hsa-mir-145	target gene	Endometriosis	23312222	MicroRNA miR-145 inhibits proliferation, invasiveness, and stem cell phenotype of an in vitro endometriosis model by targeting multiple cytoskeletal elements and pluripotency factors	YES
hsa-mir-145	tissue_expression_up	Endometriosis	19074548	miR-145: upregulated	NO
hsa-mir-145	tissue_expression_up	Endometriosis	24495683	Up-regulation of mir-29c, mir-200a, mir-145 in the endometrial tissue might play a role in endometriosis associated infertility.	NO
hsa-mir-145	tissue_expression_up	Endometriosis	25408705	The miR-145 was up-regulated in both EU (p=0.004) and EC (p=0.000) in compared to EN group.	NO
hsa-mir-148a	target gene	Endometriosis	29845209	G protein‑coupled estrogen receptor/miR‑148a/human leukocyte antigen‑G signaling pathway mediates cell apoptosis of ovarian endometriosis.	YES
hsa-mir-150	tissue_expression_up	Endometriosis	19074548	miR-150: upregulated	NO
hsa-mir-15a	target gene	Endometriosis	27608888	miRNA-15a-5p regulates VEGFA in endometrial mesenchymal stem cells and contributes to the pathogenesis of endometriosis.	YES
hsa-mir-15b	tissue_expression_ns	Endometriosis	21335415	TaqMan real-time PCR was used to assess the expression of the miRNAs (miR-15b, -16, -17-5p, -20a, -21, -125a, -221 and -222), while VEGF-A and TSP-1 mRNA were assessed by real-time PCR, with SYBR Green I and VEGF-A and TSP-1 protein levels were quantified by ELISA.	NO
hsa-mir-16	tissue_expression_ns	Endometriosis	21335415	TaqMan real-time PCR was used to assess the expression of the miRNAs (miR-15b, -16, -17-5p, -20a, -21, -125a, -221 and -222), while VEGF-A and TSP-1 mRNA were assessed by real-time PCR, with SYBR Green I and VEGF-A and TSP-1 protein levels were quantified by ELISA.	NO
hsa-mir-16	tissue_expression_ns	Endometriosis	26307093	Peritoneal fluid modifies the microRNA expression profile in endometrial and endometriotic cells from women with endometriosis.	NO
hsa-mir-17	circulation_biomarker_diagnosis_down	Endometriosis	23203215	Plasma miR-17-5p, miR-20a and miR-22 are down-regulated in women with endometriosis	NO
hsa-mir-17	circulation_biomarker_diagnosis_ns	Endometriosis	29901577	the present study characterizes the role of miR-17, IL-4, and IL-6 in the pathogenesis of endometriosis, suggesting the feasibility of using miR-17 and selected cytokines as a noninvasive diagnostic test for the detection of endometriosis	NO
hsa-mir-17	other	Endometriosis	29463003	miR-17-5p/20a, miR-200, miR-199a, miR-143, and miR-145 were explored for their pivotal role in the aetiopathogenesis of endometriosis	NO
hsa-mir-17	target gene	Endometriosis	29042983	MicroRNA-17 downregulates expression of the PTEN gene to promote the occurrence and development of adenomyosis.	YES
hsa-mir-17	tissue_expression_ns	Endometriosis	21335415	TaqMan real-time PCR was used to assess the expression of the miRNAs (miR-15b, -16, -17-5p, -20a, -21, -125a, -221 and -222), while VEGF-A and TSP-1 mRNA were assessed by real-time PCR, with SYBR Green I and VEGF-A and TSP-1 protein levels were quantified by ELISA.	NO
hsa-mir-183	other	Endometriosis	24173391	Downregulation of miR-183 inhibits apoptosis and enhances the invasive potential of endometrial stromal cells in endometriosis.	NO
hsa-mir-183	target gene	Endometriosis	26357653	These findings, together with the fact that ITGB1 is a critical factor for cell adhesion and invasiveness, suggest that miR-183 may be involved in the development of endometriosis by regulating ITGB1 in endometrial stromal cells.	YES
hsa-mir-191	target gene	Endometriosis	25819812	miR-191 can directly regulate TIMP3 expression, thereby affecting cell proliferation rate and invasion ability. The miR-191-TIMP3 axis might be critical in the malignant transformation of endometriosis to EAOC.	YES
hsa-mir-191	target gene	Endometriosis	26191186	MiR-191 inhibits TNF-α induced apoptosis of ovarian endometriosis and endometrioid carcinoma cells by targeting DAPK1.	YES
hsa-mir-193a	tissue_expression_up	Endometriosis	21436257	miR-193a-3p and miR-193a-5p up-regulated in endometriomas compared with endometrium.	NO
hsa-mir-194-1	tissue_expression_up	Endometriosis	19074548	miR-194: upregulated	NO
hsa-mir-194-2	tissue_expression_up	Endometriosis	19074548	miR-194: upregulated	NO
hsa-mir-195	target gene	Endometriosis	24294368	MiR-195 inhibits proliferation and growth and induces apoptosis of endometrial stromal cells by targeting FKN.	YES
hsa-mir-196b	target gene	Endometriosis	23293219	miR-196b targets c-myc and Bcl-2 expression, inhibits proliferation and induces apoptosis in endometriotic stromal cells	YES
hsa-mir-196b	tissue_expression_down	Endometriosis	19074548	miR-196b: downregulated	NO
hsa-mir-199a	other	Endometriosis	29463003	miR-17-5p/20a, miR-200, miR-199a, miR-143, and miR-145 were explored for their pivotal role in the aetiopathogenesis of endometriosis	NO
hsa-mir-199a	target gene	Endometriosis	24155090	miRNA-199a-5p regulates VEGFA in endometrial mesenchymal stem cells and contributes to the pathogenesis of endometriosis.	YES
hsa-mir-199a	target gene	Endometriosis	26191163	MiR-199a inhibits the angiogenic potential of endometrial stromal cells under hypoxia by targeting HIF-1α/VEGF pathway.	YES
hsa-mir-199a-1	target gene	Endometriosis	21989168	MiR-199a attenuates endometrial stromal cell invasiveness through suppression of the IKK{beta}/NF-kB pathway and reduced interleukin-8 expression.	YES
hsa-mir-199a-2	target gene	Endometriosis	21989168	MiR-199a attenuates endometrial stromal cell invasiveness through suppression of the IKK{beta}/NF-kB pathway and reduced interleukin-8 expression.	YES
hsa-mir-200	circulation_biomarker_diagnosis_ns	Endometriosis	26206343	Circulating miR-200-family micro-RNAs have altered plasma levels in patients with endometriosis and vary with blood collection time.	NO
hsa-mir-200	other	Endometriosis	29463003	miR-17-5p/20a, miR-200, miR-199a, miR-143, and miR-145 were explored for their pivotal role in the aetiopathogenesis of endometriosis	NO
hsa-mir-200a	tissue_expression_down	Endometriosis	19074548	miR-200a: downregulated	NO
hsa-mir-200a	tissue_expression_down	Endometriosis	21436257	down-regulated in endometriomas compared with endometrium.	NO
hsa-mir-200a	tissue_expression_up	Endometriosis	24495683	Up-regulation of mir-29c, mir-200a, mir-145 in the endometrial tissue might play a role in endometriosis associated infertility.	NO
hsa-mir-200b	genetics_overexpression_suppress	Endometriosis	26854065	up-regulation of miR-200b reverts EMT, emerging as a potential therapeutic approach to inhibit endometriotic cell motility and invasiveness.	YES
hsa-mir-200b	tissue_expression_down	Endometriosis	19074548	miR-200b: downregulated	NO
hsa-mir-200b	tissue_expression_down	Endometriosis	21436257	down-regulated in endometriomas compared with endometrium.	NO
hsa-mir-200b	tissue_expression_up	Endometriosis	25386850	We found five miRNAs specific to epithelial cells--miR-34c, miR-449a, miR-200a, miR-200b and miR-141 showing significantly higher expression in peritoneal endometriotic lesions compared to healthy peritoneal tissues.	NO
hsa-mir-200c	target gene	Endometriosis	29116025	miR-200c suppresses endometriosis by targeting MALAT1 in vitro and in vivo.	YES
hsa-mir-200c	tissue_expression_down	Endometriosis	21436257	down-regulated in endometriomas compared with endometrium.	NO
hsa-mir-202	tissue_expression_ns	Endometriosis	24608518	Differences in miRNA levels could modulate the expression of VEGF-A and TSP-1, which may play an important role in the pathogenesis of endometriosis. The higher angiogenic and proteolytic activities observed in eutopic endometrium from patients might facilitate the implantation of endometrial cells at ectopic sites.	NO
hsa-mir-202	tissue_expression_up	Endometriosis	21436257	up-regulated in endometriomas compared with endometrium.	NO
hsa-mir-203	tissue_expression_down	Endometriosis	21436257	down-regulated in endometriomas compared with endometrium.	NO
hsa-mir-20a	circulation_biomarker_diagnosis_down	Endometriosis	23203215	Plasma miR-17-5p, miR-20a and miR-22 are down-regulated in women with endometriosis	NO
hsa-mir-20a	circulation_biomarker_diagnosis_down	Endometriosis	27049094	For recurred cases, miR-199 showed a remarkably high expression and miR-17-5p and miR-20a expressed significantly low.	NO
hsa-mir-20a	other	Endometriosis	22648654	Hypoxia-induced microRNA-20a expression increases ERK phosphorylation and angiogenic gene expression in endometriotic stromal cells.	NO
hsa-mir-20a	other	Endometriosis	29463003	miR-17-5p/20a, miR-200, miR-199a, miR-143, and miR-145 were explored for their pivotal role in the aetiopathogenesis of endometriosis	NO
hsa-mir-20a	target gene	Endometriosis	24972566	miR-20a contributes to endometriosis by regulating NTN4 expression.	YES
hsa-mir-20a	tissue_expression_down	Endometriosis	19074548	miR-20a: downregulated	NO
hsa-mir-20a	tissue_expression_ns	Endometriosis	21335415	TaqMan real-time PCR was used to assess the expression of the miRNAs (miR-15b, -16, -17-5p, -20a, -21, -125a, -221 and -222), while VEGF-A and TSP-1 mRNA were assessed by real-time PCR, with SYBR Green I and VEGF-A and TSP-1 protein levels were quantified by ELISA.	NO
hsa-mir-21	therapeutic target	Endometriosis	29625267	Identification of small-molecule ligands that bind to MiR-21 as potential therapeutics for endometriosis by screening ZINC database and in-vitro assays.	NO
hsa-mir-21	tissue_expression_ns	Endometriosis	21335415	TaqMan real-time PCR was used to assess the expression of the miRNAs (miR-15b, -16, -17-5p, -20a, -21, -125a, -221 and -222), while VEGF-A and TSP-1 mRNA were assessed by real-time PCR, with SYBR Green I and VEGF-A and TSP-1 protein levels were quantified by ELISA.	NO
hsa-mir-210	other	Endometriosis	25516558	This work was supported in part by Grants-in-Aid for Scientific Research from the Japan Society for the Promotion of Science (no. 13237327 to K.N., no. 25861500 to Y.K. and no. 23592407 to H.N.). There are no conflicts of interest to declare.	NO
hsa-mir-214	other	Endometriosis	29660008	Exosomal miR-214 from endometrial stromal cells inhibits endometriosis fibrosis.	NO
hsa-mir-22	circulation_biomarker_diagnosis_down	Endometriosis	23203215	Plasma miR-17-5p, miR-20a and miR-22 are down-regulated in women with endometriosis	NO
hsa-mir-221	tissue_expression_ns	Endometriosis	21335415	TaqMan real-time PCR was used to assess the expression of the miRNAs (miR-15b, -16, -17-5p, -20a, -21, -125a, -221 and -222), while VEGF-A and TSP-1 mRNA were assessed by real-time PCR, with SYBR Green I and VEGF-A and TSP-1 protein levels were quantified by ELISA.	NO
hsa-mir-222	tissue_expression_ns	Endometriosis	21335415	TaqMan real-time PCR was used to assess the expression of the miRNAs (miR-15b, -16, -17-5p, -20a, -21, -125a, -221 and -222), while VEGF-A and TSP-1 mRNA were assessed by real-time PCR, with SYBR Green I and VEGF-A and TSP-1 protein levels were quantified by ELISA.	NO
hsa-mir-223	tissue_expression_up	Endometriosis	19074548	miR-223: upregulated	NO
hsa-mir-23a	target gene	Endometriosis	23450049	MicroRNA23a and MicroRNA23b Deregulation Derepresses SF-1 and Upregulates Estrogen Signaling in Ovarian Endometriosis	NO
hsa-mir-23b	target gene	Endometriosis	23450049	MicroRNA23a and MicroRNA23b Deregulation Derepresses SF-1 and Upregulates Estrogen Signaling in Ovarian Endometriosis	NO
hsa-mir-27b	other	Endometriosis	29247225	Rg3 effectively altered fibrotic properties of HESCs from patients with endometriosis, which is likely associated with miR-27b-3p modulation	NO
hsa-mir-29c	other	Endometriosis	27778641	Progesterone Resistance in Endometriosis Is Modulated by the Altered Expression of MicroRNA-29c and FKBP4.	NO
hsa-mir-29c	therapeutic target	Endometriosis	25625784	miR-29c exerts its effects on endometrial cell proliferation, apoptosis and invasion by inhibiting the expression of c-Jun. Our data may provide a novel potential therapeutic target for the treatment of endometriosis	YES
hsa-mir-29c	tissue_expression_ns	Endometriosis	26307093	Peritoneal fluid modifies the microRNA expression profile in endometrial and endometriotic cells from women with endometriosis.	NO
hsa-mir-29c	tissue_expression_up	Endometriosis	19074548	miR-29c: upregulated	NO
hsa-mir-29c	tissue_expression_up	Endometriosis	21436257	up-regulated in endometriomas compared with endometrium.	NO
hsa-mir-29c	tissue_expression_up	Endometriosis	24495683	Up-regulation of mir-29c, mir-200a, mir-145 in the endometrial tissue might play a role in endometriosis associated infertility.	NO
hsa-mir-31	circulation_biomarker_diagnosis_ns	Endometriosis	29308623	miR-31 and miR-145 as Potential Non-Invasive Regulatory Biomarkers in Patients with Endometriosis	NO
hsa-mir-31	circulation_biomarker_diagnosis_ns	Endometriosis	29633787	miR-31 and miR-145 as Potential Non-Invasive Regulatory Biomarkers in Patients with Endometriosis	NO
hsa-mir-33b	other	Endometriosis	28537685	MiR-33b can mediate cell apoptosis, alter VEGF and MMP-9 expression and affect proliferation and apoptosis of uterus endometrial cells, thus participating endometriosis formation	NO
hsa-mir-34c	tissue_expression_down	Endometriosis	19074548	miR-34c: downregulated	NO
hsa-mir-34c	tissue_expression_down	Endometriosis	21436257	miR-34c-5p down-regulated in endometriomas compared with endometrium.	NO
hsa-mir-365a	tissue_expression_up	Endometriosis	19074548	miR-365: upregulated	NO
hsa-mir-365b	tissue_expression_up	Endometriosis	19074548	miR-365: upregulated	NO
hsa-mir-3714	tissue_expression_ns	Endometriosis	30359864	the treatment of quercetin induced miR-503-5p, miR-1283, miR-3714 and miR-6867-5p related to CCND1 in both cell lines and also stimulated miR-503-5p and miR-546 expression in the mouse model	NO
hsa-mir-375	tissue_expression_down	Endometriosis	21436257	down-regulated in endometriomas compared with endometrium.	NO
hsa-mir-424	tissue_expression_down	Endometriosis	19074548	miR-424: downregulated	NO
hsa-mir-424	tissue_expression_ns	Endometriosis	24608518	Differences in miRNA levels could modulate the expression of VEGF-A and TSP-1, which may play an important role in the pathogenesis of endometriosis. The higher angiogenic and proteolytic activities observed in eutopic endometrium from patients might facilitate the implantation of endometrial cells at ectopic sites.	NO
hsa-mir-424	tissue_expression_ns	Endometriosis	26307093	Peritoneal fluid modifies the microRNA expression profile in endometrial and endometriotic cells from women with endometriosis.	NO
hsa-mir-429	tissue_expression_down	Endometriosis	21436257	down-regulated in endometriomas compared with endometrium.	NO
hsa-mir-449b	tissue_expression_down	Endometriosis	21436257	down-regulated in endometriomas compared with endometrium.	NO
hsa-mir-449b	tissue_expression_ns	Endometriosis	24608518	Differences in miRNA levels could modulate the expression of VEGF-A and TSP-1, which may play an important role in the pathogenesis of endometriosis. The higher angiogenic and proteolytic activities observed in eutopic endometrium from patients might facilitate the implantation of endometrial cells at ectopic sites.	NO
hsa-mir-451	tissue_expression_ns	Endometriosis	26370665	Altered expression of microRNA-451 in eutopic endometrium of baboons (Papioanubis) with endometriosis.	NO
hsa-mir-485	tissue_expression_up	Endometriosis	21436257	miR-485-3p up-regulated in endometriomas compared with endometrium.	NO
hsa-mir-503	therapeutic target	Endometriosis	28720098	Arcyriaflavin a, a cyclin D1-cyclin-dependent kinase4 inhibitor, induces apoptosis and inhibits proliferation of human endometriotic stromal cells: a potential therapeutic agent in endometriosis	NO
hsa-mir-503	tissue_expression_ns	Endometriosis	30359864	the treatment of quercetin induced miR-503-5p, miR-1283, miR-3714 and miR-6867-5p related to CCND1 in both cell lines and also stimulated miR-503-5p and miR-546 expression in the mouse model	NO
hsa-mir-503	tissue_expression_ns	Endometriosis	30359864	the treatment of quercetin induced miR-503-5p, miR-1283, miR-3714 and miR-6867-5p related to CCND1 in both cell lines and also stimulated miR-503-5p and miR-546 expression in the mouse model	NO
hsa-mir-504	tissue_expression_down	Endometriosis	21436257	down-regulated in endometriomas compared with endometrium.	NO
hsa-mir-509-3	tissue_expression_up	Endometriosis	21436257	miR-509-3-5p up-regulated in endometriomas compared with endometrium.	NO
hsa-mir-520a	genetics_GWAS	Endometriosis	23364396	A microRNA-520 mirSNP at the MMP2 gene influences susceptibility to endometriosis in Chinese women	NO
hsa-mir-520b	genetics_GWAS	Endometriosis	23364396	A microRNA-520 mirSNP at the MMP2 gene influences susceptibility to endometriosis in Chinese women	NO
hsa-mir-520c	genetics_GWAS	Endometriosis	23364396	A microRNA-520 mirSNP at the MMP2 gene influences susceptibility to endometriosis in Chinese women	NO
hsa-mir-520d	genetics_GWAS	Endometriosis	23364396	A microRNA-520 mirSNP at the MMP2 gene influences susceptibility to endometriosis in Chinese women	NO
hsa-mir-520e	genetics_GWAS	Endometriosis	23364396	A microRNA-520 mirSNP at the MMP2 gene influences susceptibility to endometriosis in Chinese women	NO
hsa-mir-520f	genetics_GWAS	Endometriosis	23364396	A microRNA-520 mirSNP at the MMP2 gene influences susceptibility to endometriosis in Chinese women	NO
hsa-mir-520g	genetics_GWAS	Endometriosis	23364396	A microRNA-520 mirSNP at the MMP2 gene influences susceptibility to endometriosis in Chinese women	NO
hsa-mir-520h	genetics_GWAS	Endometriosis	23364396	A microRNA-520 mirSNP at the MMP2 gene influences susceptibility to endometriosis in Chinese women	NO
hsa-mir-556	tissue_expression_ns	Endometriosis	24608518	Differences in miRNA levels could modulate the expression of VEGF-A and TSP-1, which may play an important role in the pathogenesis of endometriosis. The higher angiogenic and proteolytic activities observed in eutopic endometrium from patients might facilitate the implantation of endometrial cells at ectopic sites.	NO
hsa-mir-574	tissue_expression_up	Endometriosis	21436257	miR-574-3p up-regulated in endometriomas compared with endometrium.	NO
hsa-mir-6867	tissue_expression_ns	Endometriosis	30359864	the treatment of quercetin induced miR-503-5p, miR-1283, miR-3714 and miR-6867-5p related to CCND1 in both cell lines and also stimulated miR-503-5p and miR-546 expression in the mouse model	NO
hsa-mir-708	tissue_expression_up	Endometriosis	21436257	up-regulated in endometriomas compared with endometrium.	NO
hsa-mir-720	tissue_expression_up	Endometriosis	21436257	up-regulated in endometriomas compared with endometrium.	NO
hsa-mir-873	tissue_expression_down	Endometriosis	21436257	down-regulated in endometriomas compared with endometrium.	NO
hsa-mir-99a	tissue_expression_up	Endometriosis	19074548	miR-99a: upregulated	NO
hsa-mir-99b	tissue_expression_up	Endometriosis	19074548	miR-99b: upregulated	NO

## Sheet: abortion-miRNA
hsa-mir-100	circulation_biomarker_diagnosis_ns	Recurrent Spontaneous Abortion	29973278	Circulating miR-23a-3p, miR-27a-3p, miR-29a-3p, miR-100-5p, miR-127-3p and miR-486-5 might be involved in RM pathogenesis and present potential diagnostic biomarkers for RM	NO
hsa-mir-106b	other	Recurrent Spontaneous Abortion	30187472	Altered T-cell subpopulations in recurrent pregnancy loss patients with cellular immune abnormalities.	NO
hsa-mir-125a	genetics_GWAS	Habitual Abortion	21788734	Two common SNPs (rs41275794, rs12976445) in pri-miR-125a alter the mature miRNA expression and associate with Abortion, Habitual in a Han-Chinese population.	NO
hsa-mir-125b-2	tissue_expression_ns	Recurrent Spontaneous Abortion	24686457	Genome-wide miRNA profiling of villus and decidua of recurrent spontaneous abortion patients.	NO
hsa-mir-127	circulation_biomarker_diagnosis_ns	Recurrent Spontaneous Abortion	29973278	Circulating miR-23a-3p, miR-27a-3p, miR-29a-3p, miR-100-5p, miR-127-3p and miR-486-5 might be involved in RM pathogenesis and present potential diagnostic biomarkers for RM	NO
hsa-mir-155	other	Recurrent Spontaneous Abortion	24739646	The expression of miR-155 and HIF-1α is topically stimulated by oxygen signal.HIF-1α adjusts the transcription and translation of VEGF, which together involved in placental trophoblast invasion and placental angiogenesis.The low expression of miR-155 could interfere with expression of HIF-1α and VEGF,which might be involved in villous vascular dysplasia in URSA.	NO
hsa-mir-16	target gene	Recurrent Spontaneous Abortion	27748453	MicroRNA-16 inhibits feto-maternal angiogenesis and causes recurrent spontaneous abortion by targeting vascular endothelial growth factor.	YES
hsa-mir-184	tissue_expression_ns	Recurrent Spontaneous Abortion	24686457	Genome-wide miRNA profiling of villus and decidua of recurrent spontaneous abortion patients.	NO
hsa-mir-187	tissue_expression_ns	Recurrent Spontaneous Abortion	24686457	Genome-wide miRNA profiling of villus and decidua of recurrent spontaneous abortion patients.	NO
hsa-mir-196a-2	genetics_GWAS	Habitual Abortion	22222140	RSA(recurrent spontaneous abortion) patients exhibited significantly different frequencies of the miR-196a2CC (TT+TC vs. CC; adjusted odds ratio [AOR], 1.587; 95% confidence interval [CI], 1.042-2.417) and miR-499AG+GG genotypes (AOR, 1.671; 95% CI, 1.054-2.651) compared with the control group.	NO
hsa-mir-212	therapeutic target	Habitual Abortion	26722471	In summary, we describe a unique myometrial miRNA expression pattern in human spontaneous preterm labor and discuss their possible role by predicting the target genes of each miRNA. Our results suggest that miRNA play a critical role in the process of partuition in myometrium. The identification of myometrial miRNA profile throws a new light upon the molecule mechanism and provides an insight int…	NO
hsa-mir-223	therapeutic target	Habitual Abortion	26722471	In summary, we describe a unique myometrial miRNA expression pattern in human spontaneous preterm labor and discuss their possible role by predicting the target genes of each miRNA. Our results suggest that miRNA play a critical role in the process of partuition in myometrium. The identification of myometrial miRNA profile throws a new light upon the molecule mechanism and provides an insight int…	NO
hsa-mir-23a	circulation_biomarker_diagnosis_ns	Recurrent Spontaneous Abortion	29973278	Circulating miR-23a-3p, miR-27a-3p, miR-29a-3p, miR-100-5p, miR-127-3p and miR-486-5 might be involved in RM pathogenesis and present potential diagnostic biomarkers for RM	NO
hsa-mir-25	other	Recurrent Spontaneous Abortion	30187472	Altered T-cell subpopulations in recurrent pregnancy loss patients with cellular immune abnormalities.	NO
hsa-mir-27a	circulation_biomarker_diagnosis_ns	Recurrent Spontaneous Abortion	29973278	Circulating miR-23a-3p, miR-27a-3p, miR-29a-3p, miR-100-5p, miR-127-3p and miR-486-5 might be involved in RM pathogenesis and present potential diagnostic biomarkers for RM	NO
hsa-mir-29a	circulation_biomarker_diagnosis_ns	Recurrent Spontaneous Abortion	29973278	Circulating miR-23a-3p, miR-27a-3p, miR-29a-3p, miR-100-5p, miR-127-3p and miR-486-5 might be involved in RM pathogenesis and present potential diagnostic biomarkers for RM	NO
hsa-mir-3175	tissue_expression_ns	Recurrent Spontaneous Abortion	24686457	Genome-wide miRNA profiling of villus and decidua of recurrent spontaneous abortion patients.	NO
hsa-mir-372	tissue_expression_down	Habitual Abortion	26879955	hsa-miR-1 and -372 were significantly lower compared to normal pregnancy.	NO
hsa-mir-4672	tissue_expression_ns	Recurrent Spontaneous Abortion	24686457	Genome-wide miRNA profiling of villus and decidua of recurrent spontaneous abortion patients.	NO
hsa-mir-486	circulation_biomarker_diagnosis_ns	Recurrent Spontaneous Abortion	29973278	Circulating miR-23a-3p, miR-27a-3p, miR-29a-3p, miR-100-5p, miR-127-3p and miR-486-5 might be involved in RM pathogenesis and present potential diagnostic biomarkers for RM	NO
hsa-mir-499a	genetics_GWAS	Habitual Abortion	22222140	RSA(recurrent spontaneous abortion) patients exhibited significantly different frequencies of the miR-196a2CC (TT+TC vs. CC; adjusted odds ratio [AOR], 1.587; 95% confidence interval [CI], 1.042-2.417) and miR-499AG+GG genotypes (AOR, 1.671; 95% CI, 1.054-2.651) compared with the control group.	NO
hsa-mir-5096	therapeutic target	Habitual Abortion	26722471	In summary, we describe a unique myometrial miRNA expression pattern in human spontaneous preterm labor and discuss their possible role by predicting the target genes of each miRNA. Our results suggest that miRNA play a critical role in the process of partuition in myometrium. The identification of myometrial miRNA profile throws a new light upon the molecule mechanism and provides an insight int…	NO
hsa-mir-517c	tissue_expression_ns	Recurrent Spontaneous Abortion	24686457	Genome-wide miRNA profiling of villus and decidua of recurrent spontaneous abortion patients.	NO
hsa-mir-519a-1	tissue_expression_ns	Recurrent Spontaneous Abortion	24686457	Genome-wide miRNA profiling of villus and decidua of recurrent spontaneous abortion patients.	NO
hsa-mir-520f	tissue_expression_ns	Recurrent Spontaneous Abortion	24686457	Genome-wide miRNA profiling of villus and decidua of recurrent spontaneous abortion patients.	NO
hsa-mir-520h	tissue_expression_ns	Recurrent Spontaneous Abortion	24686457	Genome-wide miRNA profiling of villus and decidua of recurrent spontaneous abortion patients.	NO
hsa-mir-522	tissue_expression_ns	Recurrent Spontaneous Abortion	24686457	Genome-wide miRNA profiling of villus and decidua of recurrent spontaneous abortion patients.	NO
hsa-mir-93	other	Recurrent Spontaneous Abortion	30187472	Altered T-cell subpopulations in recurrent pregnancy loss patients with cellular immune abnormalities.	NO

## Sheet: shared miRNA
hsa-mir-100
hsa-mir-125a
hsa-mir-125b-2
hsa-mir-16
hsa-mir-223
hsa-mir-23a
hsa-mir-520f
hsa-mir-520h
