# Supplementary material for: Exploration of the Shared Gene and Molecular Mechanisms Between Endometriosis and Recurrent Pregnancy Loss
Source: Front Vet Sci. 2022 May 6;9:867405. doi: 10.3389/fvets.2022.867405 (PMC9120926; doi:10.3389/fvets.2022.867405)
Supplement: Supplementary Table 8 — Target genes corresponding to shared miRNAs. [file Table_8.XLSX]

## Sheet: hsa-mir-16
ID	Species(miRNA)	Species(Target)	miRNA	Target	Reporter assay	Western blot	qPCR	Microarray	NGS	pSILAC	Other	CLIP-Seq	Sum	Number of paper
MIRT000266	hsa	hsa	hsa-miR-16-5p	BMI1	1	1	0	0	0	0	1	0	3	3
MIRT000267	hsa	hsa	hsa-miR-16-5p	CDK2	0	0	0	0	0	0	1	0	1	1
MIRT000268	hsa	hsa	hsa-miR-16-5p	CDK1	0	0	0	0	1	0	1	0	2	4
MIRT000270	hsa	hsa	hsa-miR-16-5p	HMGA1	1	1	1	0	1	0	1	0	5	3
MIRT006528	hsa	hsa	hsa-miR-16-5p	NFKB1	0	0	0	0	1	0	0	0	1	1
MIRT000536	hsa	hsa	hsa-miR-16-5p	ACVR2A	1	1	0	0	1	0	1	0	4	2
MIRT000803	hsa	hsa	hsa-miR-16-5p	RAB9B	0	0	0	0	0	0	1	0	1	1
MIRT000805	hsa	hsa	hsa-miR-16-5p	ACTR1A	0	0	0	0	0	0	1	0	1	1
MIRT000807	hsa	hsa	hsa-miR-16-5p	TPI1	0	0	0	0	0	0	1	0	1	1
MIRT000809	hsa	hsa	hsa-miR-16-5p	PDCD4	0	0	1	0	1	0	1	0	3	2
MIRT000811	hsa	hsa	hsa-miR-16-5p	RAB21	0	0	1	0	0	0	1	0	2	1
MIRT000816	hsa	hsa	hsa-miR-16-5p	WT1	0	0	1	0	0	0	1	0	2	1
MIRT000818	hsa	hsa	hsa-miR-16-5p	ASXL2	0	0	0	1	0	0	1	0	2	1
MIRT000822	hsa	hsa	hsa-miR-16-5p	TMEM251	0	0	0	1	0	0	1	0	2	1
MIRT000824	hsa	hsa	hsa-miR-16-5p	CARD8	0	0	0	1	0	0	1	0	2	1
MIRT000826	hsa	hsa	hsa-miR-16-5p	CDC14B	0	0	0	1	0	0	1	0	2	1
MIRT000828	hsa	hsa	hsa-miR-16-5p	CENPJ	0	0	0	1	0	0	1	0	2	1
MIRT000830	hsa	hsa	hsa-miR-16-5p	CEP63	0	0	0	1	0	0	1	0	2	1
MIRT000832	hsa	hsa	hsa-miR-16-5p	CREBL2	0	0	0	1	1	0	1	0	3	3
MIRT000834	hsa	hsa	hsa-miR-16-5p	ECHDC1	0	0	0	1	0	0	1	0	2	1
MIRT000846	hsa	hsa	hsa-miR-16-5p	GOLGA5	0	0	0	1	0	0	1	0	2	1
MIRT000848	hsa	hsa	hsa-miR-16-5p	GOLPH3L	0	0	0	1	0	0	1	0	2	1
MIRT000850	hsa	hsa	hsa-miR-16-5p	GTF2H1	0	0	0	1	0	0	1	0	2	1
MIRT000852	hsa	hsa	hsa-miR-16-5p	H3F3B	0	0	0	1	0	0	1	0	2	1
MIRT000854	hsa	hsa	hsa-miR-16-5p	HACE1	0	0	0	1	0	0	1	0	2	1
MIRT000856	hsa	hsa	hsa-miR-16-5p	HDHD2	0	0	0	1	0	0	1	0	2	1
MIRT000858	hsa	hsa	hsa-miR-16-5p	HERC6	0	0	0	1	0	0	1	0	2	1
MIRT000862	hsa	hsa	hsa-miR-16-5p	HRSP12	0	0	0	1	0	0	1	0	2	1
MIRT000864	hsa	hsa	hsa-miR-16-5p	HSDL2	0	0	0	1	0	0	1	0	2	1
MIRT000867	hsa	hsa	hsa-miR-16-5p	JUN	0	0	0	1	0	0	1	0	2	1
MIRT000877	hsa	hsa	hsa-miR-16-5p	MCL1	0	0	0	1	0	0	1	0	2	1
MIRT000879	hsa	hsa	hsa-miR-16-5p	MSH2	0	0	0	1	0	0	1	0	2	1
MIRT000883	hsa	hsa	hsa-miR-16-5p	OMA1	0	0	0	1	0	0	1	0	2	1
MIRT000885	hsa	hsa	hsa-miR-16-5p	OSGEPL1	0	0	0	1	0	0	1	0	2	1
MIRT000887	hsa	hsa	hsa-miR-16-5p	PDCD6IP	0	0	0	1	0	0	1	0	2	1
MIRT000889	hsa	hsa	hsa-miR-16-5p	PHKB	0	0	0	1	0	0	1	0	2	1
MIRT000891	hsa	hsa	hsa-miR-16-5p	PMS1	0	0	0	1	0	0	1	0	2	1
MIRT000893	hsa	hsa	hsa-miR-16-5p	PNN	0	0	0	1	0	0	1	0	2	1
MIRT000895	hsa	hsa	hsa-miR-16-5p	PRIM1	0	0	0	1	0	0	1	0	2	1
MIRT000897	hsa	hsa	hsa-miR-16-5p	RAD51C	0	0	0	1	0	0	1	0	2	1
MIRT000899	hsa	hsa	hsa-miR-16-5p	RHOT1	0	0	0	1	0	0	1	0	2	1
MIRT000901	hsa	hsa	hsa-miR-16-5p	RNASEL	0	0	0	1	0	0	1	0	2	1
MIRT000905	hsa	hsa	hsa-miR-16-5p	SLC35A1	0	0	0	1	0	0	1	0	2	1
MIRT000907	hsa	hsa	hsa-miR-16-5p	SLC35B3	0	0	0	1	0	0	1	0	2	1
MIRT000909	hsa	hsa	hsa-miR-16-5p	TIA1	0	0	0	1	0	0	1	0	2	1
MIRT000913	hsa	hsa	hsa-miR-16-5p	UGDH	0	0	0	1	0	0	1	0	2	2
MIRT000915	hsa	hsa	hsa-miR-16-5p	UGP2	0	0	0	1	0	0	1	0	2	1
MIRT000921	hsa	hsa	hsa-miR-16-5p	ZNF559	0	0	0	1	0	0	1	0	2	1
MIRT000939	hsa	hsa	hsa-miR-16-5p	CDK6	1	1	1	0	1	0	1	0	5	2
MIRT000940	hsa	hsa	hsa-miR-16-5p	CCND3	1	1	1	0	0	0	1	0	4	1
MIRT000957	hsa	hsa	hsa-miR-16-1-3p	CCND1	1	1	1	0	0	0	1	0	4	1
MIRT001225	hsa	hsa	hsa-miR-16-5p	CCND1	1	1	1	0	1	0	1	0	5	9
MIRT001226	hsa	hsa	hsa-miR-16-5p	CCNE1	1	1	1	1	1	0	1	0	6	11
MIRT001395	hsa	hsa	hsa-miR-16-5p	ZNF622	0	0	0	0	1	1	1	0	3	6
MIRT001396	hsa	hsa	hsa-miR-16-5p	YIF1B	0	0	0	0	1	1	1	0	3	2
MIRT001397	hsa	hsa	hsa-miR-16-5p	VTI1B	0	0	0	1	0	1	1	0	3	2
MIRT001398	hsa	hsa	hsa-miR-16-5p	UTP15	0	0	0	0	0	1	1	0	2	1
MIRT001399	hsa	hsa	hsa-miR-16-5p	UBE4A	0	0	0	0	1	1	1	0	3	2
MIRT001400	hsa	hsa	hsa-miR-16-5p	UBE2V1	0	0	0	0	1	1	0	0	2	5
MIRT001401	hsa	hsa	hsa-miR-16-5p	UBE2S	0	0	0	0	0	1	1	0	2	1
MIRT001402	hsa	hsa	hsa-miR-16-5p	TXN2	0	0	0	0	0	1	1	0	2	1
MIRT001403	hsa	hsa	hsa-miR-16-5p	TPM3	0	0	0	0	1	1	1	0	3	2
MIRT001404	hsa	hsa	hsa-miR-16-5p	TOMM34	0	0	0	1	0	1	1	0	3	2
MIRT001405	hsa	hsa	hsa-miR-16-5p	TNFSF9	0	0	0	0	1	1	1	0	3	3
MIRT001406	hsa	hsa	hsa-miR-16-5p	TMEM43	0	0	0	0	1	1	1	0	3	2
MIRT001407	hsa	hsa	hsa-miR-16-5p	TMEM109	0	0	0	0	1	1	1	0	3	2
MIRT001408	hsa	hsa	hsa-miR-16-5p	SRPRB	0	0	0	0	1	1	1	0	3	4
MIRT001409	hsa	hsa	hsa-miR-16-5p	SRPR	0	0	0	0	1	1	1	0	3	5
MIRT001410	hsa	hsa	hsa-miR-16-5p	SQSTM1	0	0	0	0	0	1	1	0	2	1
MIRT001411	hsa	hsa	hsa-miR-16-5p	SPTLC1	0	0	0	0	1	1	1	0	3	2
MIRT001412	hsa	hsa	hsa-miR-16-5p	SLC7A1	0	0	0	0	0	1	1	0	2	1
MIRT001413	hsa	hsa	hsa-miR-16-5p	SLC38A5	0	0	0	0	0	1	1	0	2	1
MIRT001414	hsa	hsa	hsa-miR-16-5p	SLC38A1	0	0	0	0	0	1	1	0	2	1
MIRT001415	hsa	hsa	hsa-miR-16-5p	SLC25A22	0	0	0	0	1	1	1	0	3	2
MIRT001416	hsa	hsa	hsa-miR-16-5p	SLC16A3	0	0	0	0	0	1	1	0	2	1
MIRT001417	hsa	hsa	hsa-miR-16-5p	SLC12A2	0	0	0	0	0	1	1	0	2	1
MIRT001418	hsa	hsa	hsa-miR-16-5p	SHOC2	0	0	0	0	1	1	1	0	3	7
MIRT001419	hsa	hsa	hsa-miR-16-5p	SERPINE2	0	0	0	0	0	1	1	0	2	1
MIRT001420	hsa	hsa	hsa-miR-16-5p	SEC24A	0	0	0	0	1	1	1	0	3	3
MIRT001421	hsa	hsa	hsa-miR-16-5p	RTN4	0	0	0	1	1	1	1	0	4	3
MIRT001422	hsa	hsa	hsa-miR-16-5p	RFT1	0	0	0	0	0	1	1	0	2	1
MIRT001423	hsa	hsa	hsa-miR-16-5p	RARS	0	0	1	1	0	1	1	0	4	4
MIRT001424	hsa	hsa	hsa-miR-16-5p	RAB30	0	0	0	0	0	1	1	0	2	1
MIRT001425	hsa	hsa	hsa-miR-16-5p	PURA	1	0	0	0	1	1	1	0	4	4
MIRT001426	hsa	hsa	hsa-miR-16-5p	PTGS2	1	0	0	0	0	1	1	0	3	2
MIRT001427	hsa	hsa	hsa-miR-16-5p	PSAT1	0	0	0	0	1	1	1	0	3	5
MIRT001428	hsa	hsa	hsa-miR-16-5p	PPP2R5C	0	0	0	0	1	1	1	0	3	3
MIRT001429	hsa	hsa	hsa-miR-16-5p	PPIF	0	0	0	0	0	1	1	0	2	1
MIRT001430	hsa	hsa	hsa-miR-16-5p	PLK1	0	0	0	0	0	1	1	0	2	1
MIRT001431	hsa	hsa	hsa-miR-16-5p	PISD	0	0	0	0	1	1	0	0	2	6
MIRT001432	hsa	hsa	hsa-miR-16-5p	PHLDB2	0	0	0	0	0	1	1	0	2	1
MIRT001433	hsa	hsa	hsa-miR-16-5p	PANX1	0	0	0	0	0	1	1	0	2	1
MIRT001434	hsa	hsa	hsa-miR-16-5p	PAFAH1B2	0	0	0	0	1	1	1	0	3	2
MIRT001435	hsa	hsa	hsa-miR-16-5p	NPR3	0	0	0	0	0	1	1	0	2	1
MIRT001437	hsa	hsa	hsa-miR-16-5p	NOTCH2	0	0	0	0	1	1	1	0	3	3
MIRT001439	hsa	hsa	hsa-miR-16-5p	NAPG	0	0	0	0	1	1	1	0	3	7
MIRT001440	hsa	hsa	hsa-miR-16-5p	MRPL20	0	0	0	0	0	1	0	0	1	1
MIRT001441	hsa	hsa	hsa-miR-16-5p	MLLT11	0	0	0	0	0	1	1	0	2	1
MIRT001442	hsa	hsa	hsa-miR-16-5p	MLLT1	0	0	0	0	0	0	1	0	1	1
MIRT001444	hsa	hsa	hsa-miR-16-5p	LYPLA2	0	0	0	0	0	1	1	0	2	1
MIRT001445	hsa	hsa	hsa-miR-16-5p	LUZP1	0	0	0	0	1	1	1	0	3	4
MIRT001446	hsa	hsa	hsa-miR-16-5p	LAMC1	0	0	0	0	1	1	1	0	3	2
MIRT001447	hsa	hsa	hsa-miR-16-5p	KPNA3	0	0	0	0	1	1	1	0	3	2
MIRT001448	hsa	hsa	hsa-miR-16-5p	KCNN4	0	0	0	0	0	1	1	0	2	1
MIRT001449	hsa	hsa	hsa-miR-16-5p	ITGA2	0	0	1	0	1	1	1	0	4	4
MIRT001450	hsa	hsa	hsa-miR-16-5p	IPO4	0	0	0	0	0	1	1	0	2	1
MIRT001451	hsa	hsa	hsa-miR-16-5p	IGF2R	0	0	0	0	0	1	1	0	2	1
MIRT001452	hsa	hsa	hsa-miR-16-5p	IFRD2	0	0	0	0	0	1	1	0	2	1
MIRT001454	hsa	hsa	hsa-miR-16-5p	IFRD1	0	0	0	0	0	1	1	0	2	1
MIRT001455	hsa	hsa	hsa-miR-16-5p	HMOX1	0	0	0	0	0	1	1	0	2	1
MIRT001456	hsa	hsa	hsa-miR-16-5p	HSPA1A	0	0	0	1	0	1	1	0	3	2
MIRT001457	hsa	hsa	hsa-miR-16-5p	HSPA1B	0	0	0	0	1	0	1	0	2	6
MIRT001458	hsa	hsa	hsa-miR-16-5p	LAMTOR5	0	0	0	0	0	1	1	0	2	1
MIRT001459	hsa	hsa	hsa-miR-16-5p	HARS2	0	0	0	0	0	1	1	0	2	1
MIRT001460	hsa	hsa	hsa-miR-16-5p	HARS	0	0	0	0	0	1	1	0	2	1
MIRT001461	hsa	hsa	hsa-miR-16-5p	GSTM4	0	0	0	0	0	1	1	0	2	1
MIRT001462	hsa	hsa	hsa-miR-16-5p	GPAM	0	0	0	0	0	1	1	0	2	1
MIRT001463	hsa	hsa	hsa-miR-16-5p	GNL3L	0	0	0	0	0	1	1	0	2	1
MIRT001464	hsa	hsa	hsa-miR-16-5p	GFPT1	0	0	0	0	0	1	1	0	2	1
MIRT001465	hsa	hsa	hsa-miR-16-5p	GFM1	0	0	0	0	0	1	1	0	2	1
MIRT001466	hsa	hsa	hsa-miR-16-5p	GALNT7	0	0	0	0	0	1	1	0	2	1
MIRT001467	hsa	hsa	hsa-miR-16-5p	FNDC3B	0	0	0	0	1	1	1	0	3	2
MIRT001468	hsa	hsa	hsa-miR-16-5p	FGF2	1	1	1	0	1	1	1	0	6	4
MIRT001469	hsa	hsa	hsa-miR-16-5p	EIF4E	0	0	0	0	0	1	1	0	2	1
MIRT001470	hsa	hsa	hsa-miR-16-5p	EGFR	0	0	0	0	0	1	1	0	2	1
MIRT001471	hsa	hsa	hsa-miR-16-5p	DNAJB4	0	0	0	0	1	1	1	0	3	2
MIRT001472	hsa	hsa	hsa-miR-16-5p	CHORDC1	0	0	0	0	0	1	1	0	2	1
MIRT001473	hsa	hsa	hsa-miR-16-5p	CDK5RAP1	0	0	0	0	0	1	1	0	2	1
MIRT001474	hsa	hsa	hsa-miR-16-5p	CACNA2D1	0	0	0	0	0	1	1	0	2	1
MIRT001475	hsa	hsa	hsa-miR-16-5p	CA12	0	0	0	0	1	1	1	0	3	2
MIRT001476	hsa	hsa	hsa-miR-16-5p	ATG9A	0	0	0	0	1	1	1	0	3	5
MIRT001477	hsa	hsa	hsa-miR-16-5p	SNX15	0	0	0	0	0	0	1	0	1	1
MIRT001478	hsa	hsa	hsa-miR-16-5p	ARL2	1	1	1	1	0	1	1	0	6	2
MIRT001479	hsa	hsa	hsa-miR-16-5p	ARHGDIA	0	0	0	0	1	1	1	0	3	5
MIRT001480	hsa	hsa	hsa-miR-16-5p	ADSS	0	0	0	0	0	1	1	0	2	1
MIRT001481	hsa	hsa	hsa-miR-16-5p	ACP2	0	0	0	0	0	1	1	0	2	1
MIRT001482	hsa	hsa	hsa-miR-16-5p	ABHD10	0	0	0	0	0	1	1	0	2	1
MIRT001483	hsa	hsa	hsa-miR-16-5p	ABCF2	0	0	0	0	0	1	1	0	2	1
MIRT001484	hsa	hsa	hsa-miR-16-5p	F2	0	0	0	0	0	1	1	0	2	1
MIRT001800	hsa	hsa	hsa-miR-16-5p	BCL2	1	1	1	1	1	0	1	0	6	22
MIRT001801	hsa	hsa	hsa-miR-16-5p	CCNT2	1	0	0	0	1	0	1	0	3	2
MIRT002475	hsa	hsa	hsa-miR-16-5p	CFL2	0	0	0	0	0	0	1	0	1	1
MIRT002476	hsa	hsa	hsa-miR-16-5p	CSHL1	0	0	0	0	0	0	1	0	1	1
MIRT002477	hsa	hsa	hsa-miR-16-5p	CRHBP	0	0	0	0	0	0	1	0	1	1
MIRT006534	hsa	hsa	hsa-miR-16-5p	ZYX	1	1	1	0	0	0	0	0	3	1
MIRT003326	hsa	hsa	hsa-miR-16-5p	RPS6	0	0	0	0	0	0	1	0	1	2
MIRT003328	hsa	hsa	hsa-miR-16-5p	BRCA1	1	0	0	0	0	0	1	0	2	2
MIRT003329	hsa	hsa	hsa-miR-16-5p	AKT3	1	0	0	0	1	0	0	0	2	4
MIRT003431	hsa	hsa	hsa-miR-16-5p	CCND2	0	0	0	0	1	0	0	0	1	3
MIRT003430	hsa	hsa	hsa-miR-16-5p	WNT3A	1	0	0	0	1	0	1	0	3	3
MIRT003890	hsa	hsa	hsa-miR-16-5p	VEGFA	1	1	1	0	1	0	1	0	5	14
MIRT004366	hsa	hsa	hsa-miR-16-5p	WIPF1	0	0	0	1	0	0	1	0	2	1
MIRT004367	hsa	hsa	hsa-miR-16-5p	VPS45	0	0	0	1	0	0	1	0	2	1
MIRT004368	hsa	hsa	hsa-miR-16-5p	HSP90B1	0	0	0	1	0	0	1	0	2	1
MIRT004369	hsa	hsa	hsa-miR-16-5p	SKAP2	0	0	1	1	0	0	1	0	3	1
MIRT004370	hsa	hsa	hsa-miR-16-5p	NT5DC1	0	0	0	1	0	0	1	0	2	1
MIRT004371	hsa	hsa	hsa-miR-16-5p	FAM69A	0	0	0	1	0	0	1	0	2	1
MIRT004372	hsa	hsa	hsa-miR-16-5p	C2orf74	0	0	0	1	0	0	0	0	1	1
MIRT004373	hsa	hsa	hsa-miR-16-5p	FAM122C	0	0	0	1	0	0	1	0	2	1
MIRT004374	hsa	hsa	hsa-miR-16-5p	PWWP2A	0	0	0	1	0	0	1	0	2	1
MIRT004375	hsa	hsa	hsa-miR-16-5p	C17orf80	0	0	0	1	0	0	1	0	2	1
MIRT004376	hsa	hsa	hsa-miR-16-5p	CCDC111	0	0	0	1	0	0	1	0	2	1
MIRT004377	hsa	hsa	hsa-miR-16-5p	C2orf43	0	0	0	1	0	0	1	0	2	1
MIRT004378	hsa	hsa	hsa-miR-16-5p	C4orf27	0	0	0	1	0	0	1	0	2	1
MIRT004379	hsa	hsa	hsa-miR-16-5p	NIPAL2	0	0	0	1	0	0	1	0	2	1
MIRT004380	hsa	hsa	hsa-miR-16-5p	TRMT13	0	0	0	1	0	0	1	0	2	1
MIRT004381	hsa	hsa	hsa-miR-16-5p	ANAPC16	0	0	0	1	0	0	1	0	2	1
MIRT004382	hsa	hsa	hsa-miR-16-5p	CADM1	1	0	1	0	0	0	1	0	3	1
MIRT004470	hsa	hsa	hsa-miR-16-5p	TPPP3	1	0	0	0	0	0	1	0	2	1
MIRT004488	hsa	hsa	hsa-miR-16-2-3p	RARB	0	1	1	0	0	0	1	0	3	1
MIRT004637	hsa	hsa	hsa-miR-16-5p	MYB	1	0	1	1	0	0	1	0	4	2
MIRT004742	hsa	hsa	hsa-miR-16-5p	AURKB	0	0	1	1	0	0	1	0	3	2
MIRT005086	hsa	hsa	hsa-miR-16-5p	CAPRIN1	1	1	1	0	0	0	1	0	4	1
MIRT005258	hsa	hsa	hsa-miR-16-5p	ALG3	0	0	0	1	0	1	1	0	3	2
MIRT005259	hsa	hsa	hsa-miR-16-5p	NAA25	0	0	0	0	1	1	1	0	3	3
MIRT005260	hsa	hsa	hsa-miR-16-5p	TOR4A	0	0	0	0	0	1	1	0	2	1
MIRT005261	hsa	hsa	hsa-miR-16-5p	C9orf89	0	0	0	0	0	1	1	0	2	1
MIRT005262	hsa	hsa	hsa-miR-16-5p	MMS19	0	0	0	1	0	1	1	0	3	2
MIRT005263	hsa	hsa	hsa-miR-16-5p	NOB1	0	0	0	0	1	1	1	0	3	2
MIRT005264	hsa	hsa	hsa-miR-16-5p	PNPLA6	0	0	0	0	1	1	1	0	3	3
MIRT005265	hsa	hsa	hsa-miR-16-5p	EPT1	0	0	0	0	1	1	1	0	3	2
MIRT005266	hsa	hsa	hsa-miR-16-5p	ZNF384	0	0	0	0	0	1	1	0	2	1
MIRT005268	hsa	hsa	hsa-miR-16-5p	C9orf114	0	0	0	0	0	1	1	0	2	1
MIRT005269	hsa	hsa	hsa-miR-16-5p	PTCD3	0	0	0	0	0	1	1	0	2	1
MIRT005270	hsa	hsa	hsa-miR-16-5p	MCU	0	0	0	0	0	1	1	0	2	1
MIRT005271	hsa	hsa	hsa-miR-16-5p	NAA15	0	0	0	0	1	1	1	0	3	2
MIRT005360	hsa	hsa	hsa-miR-16-5p	PPM1D	1	1	1	0	0	0	1	0	4	1
MIRT005437	hsa	hsa	hsa-miR-16-5p	LAMTOR3	0	0	0	0	0	1	1	0	2	1
MIRT005438	hsa	hsa	hsa-miR-16-5p	LAMTOR2	0	0	0	0	0	1	1	0	2	1
MIRT005554	hsa	hsa	hsa-miR-16-5p	CHUK	1	1	1	0	0	0	1	0	4	1
MIRT005764	hsa	hsa	hsa-miR-16-5p	TP53	1	0	0	0	0	0	0	0	1	1
MIRT006651	hsa	hsa	hsa-miR-16-5p	NCOR2	1	0	0	0	1	0	0	0	2	2
MIRT006657	hsa	rno	hsa-miR-16-5p	Ccnd1	0	1	0	0	0	0	0	0	1	1
MIRT006741	hsa	hsa	hsa-miR-16-1-3p	CCNE1	1	0	0	0	0	0	0	0	1	1
MIRT006751	hsa	hsa	hsa-miR-16-5p	AXIN2	1	0	0	0	1	0	0	0	2	4
MIRT006794	hsa	hsa	hsa-miR-16-5p	KDR	1	1	1	0	0	0	0	0	3	1
MIRT006795	hsa	hsa	hsa-miR-16-5p	FGFR1	1	1	1	0	0	0	0	0	3	1
MIRT006804	hsa	hsa	hsa-miR-16-5p	HMGA2	1	1	1	0	0	0	0	0	3	1
MIRT006870	hsa	hsa	hsa-miR-16-5p	PIM1	1	0	0	0	1	0	0	0	2	2
MIRT006912	hsa	hsa	hsa-miR-16-5p	IFNG	1	0	1	0	0	0	0	0	2	1
MIRT007089	hsa	hsa	hsa-miR-16-1-3p	ZYX	0	0	1	0	0	0	0	0	1	1
MIRT007301	hsa	hsa	hsa-miR-16-5p	UNG	1	0	0	0	0	0	0	0	1	1
MIRT031372	hsa	hsa	hsa-miR-16-5p	SRP68	0	0	0	0	0	0	1	0	1	1
MIRT031373	hsa	hsa	hsa-miR-16-5p	RECK	1	1	1	0	1	0	1	0	5	4
MIRT031374	hsa	hsa	hsa-miR-16-5p	DSP	0	0	0	0	0	0	1	0	1	1
MIRT031375	hsa	hsa	hsa-miR-16-5p	RPL10	0	0	0	0	1	0	1	0	2	2
MIRT031376	hsa	hsa	hsa-miR-16-5p	SEC11A	0	0	0	0	0	0	1	0	1	1
MIRT031377	hsa	hsa	hsa-miR-16-5p	SELRC1	0	0	0	0	0	0	1	0	1	1
MIRT031378	hsa	hsa	hsa-miR-16-5p	RPS27	0	0	0	0	0	0	1	0	1	1
MIRT031379	hsa	hsa	hsa-miR-16-5p	YTHDC1	0	0	0	0	1	0	0	0	1	3
MIRT031380	hsa	hsa	hsa-miR-16-5p	GRWD1	0	0	0	0	0	0	1	0	1	1
MIRT031381	hsa	hsa	hsa-miR-16-5p	PPAN	0	0	0	0	0	0	1	0	1	1
MIRT031382	hsa	hsa	hsa-miR-16-5p	NT5C3A	0	0	0	0	0	0	1	0	1	1
MIRT031383	hsa	hsa	hsa-miR-16-5p	TRMT10C	0	0	0	0	0	0	1	0	1	1
MIRT031384	hsa	hsa	hsa-miR-16-5p	SMAD1	0	0	0	0	0	0	1	0	1	1
MIRT031385	hsa	hsa	hsa-miR-16-5p	TRIM32	0	0	0	0	0	0	1	0	1	1
MIRT031386	hsa	hsa	hsa-miR-16-5p	DNAJC2	0	0	0	0	0	0	1	0	1	1
MIRT031387	hsa	hsa	hsa-miR-16-5p	RPL4	0	0	0	0	0	0	1	0	1	1
MIRT031388	hsa	hsa	hsa-miR-16-5p	NOC4L	0	0	0	0	0	0	1	0	1	1
MIRT031389	hsa	hsa	hsa-miR-16-5p	MRPL12	0	0	0	0	0	0	1	0	1	1
MIRT031390	hsa	hsa	hsa-miR-16-5p	EIF1	0	0	0	0	0	0	1	0	1	1
MIRT031391	hsa	hsa	hsa-miR-16-5p	PON2	0	0	0	0	0	0	1	0	1	1
MIRT031392	hsa	hsa	hsa-miR-16-5p	EMC6	0	0	0	0	0	0	1	0	1	1
MIRT031393	hsa	hsa	hsa-miR-16-5p	PTRH1	0	0	0	0	0	0	1	0	1	1
MIRT031394	hsa	hsa	hsa-miR-16-5p	UBE2C	0	0	0	0	0	0	1	0	1	1
MIRT031395	hsa	hsa	hsa-miR-16-5p	EEF1G	0	0	0	0	0	0	1	0	1	1
MIRT031396	hsa	hsa	hsa-miR-16-5p	LSM10	0	0	0	0	0	0	1	0	1	1
MIRT031397	hsa	hsa	hsa-miR-16-5p	YBX3	0	0	0	0	0	0	1	0	1	1
MIRT031398	hsa	hsa	hsa-miR-16-5p	INTS5	0	0	0	0	0	0	1	0	1	1
MIRT031399	hsa	hsa	hsa-miR-16-5p	MRPS31	0	0	0	0	0	0	1	0	1	1
MIRT031400	hsa	hsa	hsa-miR-16-5p	CDC123	0	0	0	0	0	0	1	0	1	1
MIRT031401	hsa	hsa	hsa-miR-16-5p	TMBIM6	0	0	0	0	0	0	1	0	1	1
MIRT031402	hsa	hsa	hsa-miR-16-5p	RPL12	0	0	0	0	0	0	1	0	1	1
MIRT031403	hsa	hsa	hsa-miR-16-5p	MRPL1	0	0	0	0	0	0	1	0	1	1
MIRT031404	hsa	hsa	hsa-miR-16-5p	ACOT8	0	0	0	0	0	0	1	0	1	1
MIRT031405	hsa	hsa	hsa-miR-16-5p	SLC27A4	0	0	0	0	0	0	1	0	1	1
MIRT031406	hsa	hsa	hsa-miR-16-5p	LIN7C	0	0	0	0	0	0	1	0	1	1
MIRT031407	hsa	hsa	hsa-miR-16-5p	ABCF1	0	0	0	0	0	0	1	0	1	1
MIRT031408	hsa	hsa	hsa-miR-16-5p	METAP2	0	0	0	0	0	0	1	0	1	1
MIRT031409	hsa	hsa	hsa-miR-16-5p	CD44	0	0	0	0	0	0	1	0	1	1
MIRT031410	hsa	hsa	hsa-miR-16-5p	SARS	0	0	0	0	0	0	1	0	1	1
MIRT031411	hsa	hsa	hsa-miR-16-5p	SLC30A1	0	0	0	0	0	0	1	0	1	1
MIRT031412	hsa	hsa	hsa-miR-16-5p	RPL27A	0	0	0	0	0	0	1	0	1	1
MIRT031413	hsa	hsa	hsa-miR-16-5p	AUP1	0	0	0	0	1	0	1	0	2	2
MIRT031414	hsa	hsa	hsa-miR-16-5p	SLC1A5	0	0	0	0	1	0	1	0	2	2
MIRT031415	hsa	hsa	hsa-miR-16-5p	EIF3C	0	0	0	0	0	0	1	0	1	1
MIRT031416	hsa	hsa	hsa-miR-16-5p	AP2M1	0	0	0	0	0	0	1	0	1	1
MIRT031417	hsa	hsa	hsa-miR-16-5p	DHX36	0	0	0	0	0	0	1	0	1	1
MIRT031418	hsa	hsa	hsa-miR-16-5p	HEATR2	0	0	0	0	1	0	1	0	2	2
MIRT031419	hsa	hsa	hsa-miR-16-5p	DNTTIP2	0	0	0	0	0	0	1	0	1	1
MIRT031420	hsa	hsa	hsa-miR-16-5p	UGT8	0	0	0	0	0	0	1	0	1	1
MIRT031421	hsa	hsa	hsa-miR-16-5p	SLC39A14	0	0	0	0	0	0	1	0	1	1
MIRT031422	hsa	hsa	hsa-miR-16-5p	TNPO3	0	0	0	0	1	0	1	0	2	2
MIRT031423	hsa	hsa	hsa-miR-16-5p	SMPD4	0	0	0	0	0	0	1	0	1	1
MIRT031424	hsa	hsa	hsa-miR-16-5p	WDR18	0	0	0	0	0	0	1	0	1	1
MIRT031425	hsa	hsa	hsa-miR-16-5p	SNRPC	0	0	0	1	0	0	0	0	1	1
MIRT031426	hsa	hsa	hsa-miR-16-5p	GPATCH4	0	0	0	0	0	0	1	0	1	1
MIRT031427	hsa	hsa	hsa-miR-16-5p	DDX52	0	0	0	0	0	0	1	0	1	1
MIRT031428	hsa	hsa	hsa-miR-16-5p	EIF2B2	0	0	0	0	1	0	1	0	2	2
MIRT031429	hsa	hsa	hsa-miR-16-5p	ELP3	0	0	0	0	0	0	1	0	1	1
MIRT031430	hsa	hsa	hsa-miR-16-5p	XKR8	0	0	0	1	0	0	0	0	1	1
MIRT031431	hsa	hsa	hsa-miR-16-5p	GRB2	0	0	0	0	1	0	1	0	2	3
MIRT031432	hsa	hsa	hsa-miR-16-5p	SNRPB2	0	0	0	0	1	0	1	0	2	5
MIRT031433	hsa	hsa	hsa-miR-16-5p	SERBP1	0	0	0	0	1	0	1	0	2	2
MIRT031434	hsa	hsa	hsa-miR-16-5p	CMPK1	0	0	0	0	0	0	1	0	1	1
MIRT031435	hsa	hsa	hsa-miR-16-5p	FNTA	0	0	0	0	0	0	1	0	1	1
MIRT031436	hsa	hsa	hsa-miR-16-5p	TMEM126A	0	0	0	0	0	0	1	0	1	1
MIRT031437	hsa	hsa	hsa-miR-16-5p	WBP11	0	0	0	0	0	0	1	0	1	1
MIRT031438	hsa	hsa	hsa-miR-16-5p	ALDH2	0	0	0	0	0	0	1	0	1	1
MIRT031439	hsa	hsa	hsa-miR-16-5p	PCMT1	0	0	0	0	1	0	1	0	2	2
MIRT031440	hsa	hsa	hsa-miR-16-5p	RBM6	0	0	0	0	0	0	1	0	1	1
MIRT031441	hsa	hsa	hsa-miR-16-5p	RPS6KB1	1	0	1	0	1	0	0	0	3	3
MIRT031442	hsa	hsa	hsa-miR-16-5p	DDHD2	0	0	0	0	1	0	0	0	1	1
MIRT031443	hsa	hsa	hsa-miR-16-5p	NIN	0	0	0	0	1	0	0	0	1	1
MIRT031444	hsa	hsa	hsa-miR-16-5p	FLCN	0	0	0	0	1	0	0	0	1	3
MIRT031445	hsa	hsa	hsa-miR-16-5p	ATF7	0	0	0	0	1	0	0	0	1	1
MIRT031446	hsa	hsa	hsa-miR-16-5p	GATAD2A	0	0	0	0	1	0	0	0	1	1
MIRT031447	hsa	hsa	hsa-miR-16-5p	KATNAL1	0	0	0	0	1	0	0	0	1	2
MIRT031448	hsa	hsa	hsa-miR-16-5p	BFAR	0	0	0	0	1	0	0	0	1	1
MIRT031449	hsa	hsa	hsa-miR-16-5p	TBRG1	0	0	0	0	1	0	0	0	1	2
MIRT031450	hsa	hsa	hsa-miR-16-5p	ZNRF3	0	0	0	0	1	0	0	0	1	2
MIRT031451	hsa	hsa	hsa-miR-16-5p	CDC25A	0	0	0	0	1	0	0	0	1	3
MIRT031452	hsa	hsa	hsa-miR-16-5p	ABL2	0	0	0	0	1	0	0	0	1	5
MIRT031453	hsa	hsa	hsa-miR-16-5p	N4BP1	0	0	0	0	1	0	0	0	1	2
MIRT031454	hsa	hsa	hsa-miR-16-5p	MGAT4A	0	0	0	0	1	0	0	0	1	1
MIRT031455	hsa	hsa	hsa-miR-16-5p	TIMM10B	0	0	0	0	1	0	1	0	2	2
MIRT031456	hsa	hsa	hsa-miR-16-5p	KIF5B	0	0	0	0	1	0	1	0	2	7
MIRT031457	hsa	hsa	hsa-miR-16-5p	CALR	0	0	0	0	0	0	1	0	1	1
MIRT031458	hsa	hsa	hsa-miR-16-5p	EIF4G3	0	0	0	0	0	0	1	0	1	1
MIRT031459	hsa	hsa	hsa-miR-16-5p	RHOF	0	0	0	0	0	0	1	0	1	1
MIRT031460	hsa	hsa	hsa-miR-16-5p	TNFRSF12A	0	0	0	0	0	0	1	0	1	1
MIRT031461	hsa	hsa	hsa-miR-16-5p	PPA1	0	0	0	0	0	0	1	0	1	1
MIRT031462	hsa	hsa	hsa-miR-16-5p	TPT1	0	0	0	0	0	0	1	0	1	1
MIRT031463	hsa	hsa	hsa-miR-16-5p	TAF15	0	0	0	0	0	0	1	0	1	1
MIRT031464	hsa	hsa	hsa-miR-16-5p	TACO1	0	0	0	0	0	0	1	0	1	1
MIRT031465	hsa	hsa	hsa-miR-16-5p	RPL9	0	0	0	0	0	0	1	0	1	1
MIRT031466	hsa	hsa	hsa-miR-16-5p	CYCS	0	0	0	0	0	0	1	0	1	1
MIRT031467	hsa	hsa	hsa-miR-16-5p	TUBB	0	0	0	0	1	0	1	0	2	3
MIRT031468	hsa	hsa	hsa-miR-16-5p	PDF	0	0	0	0	0	0	1	0	1	1
MIRT031469	hsa	hsa	hsa-miR-16-5p	LUC7L	0	0	0	0	0	0	1	0	1	1
MIRT031470	hsa	hsa	hsa-miR-16-5p	EIF2B5	0	0	0	0	0	0	1	0	1	1
MIRT031471	hsa	hsa	hsa-miR-16-5p	NAA10	0	0	0	0	0	0	1	0	1	1
MIRT031472	hsa	hsa	hsa-miR-16-5p	TUBB4B	0	0	0	0	0	0	1	0	1	1
MIRT031473	hsa	hsa	hsa-miR-16-5p	STX4	0	0	0	0	0	0	1	0	1	1
MIRT031474	hsa	hsa	hsa-miR-16-5p	CD55	0	0	0	0	0	0	1	0	1	1
MIRT031475	hsa	hsa	hsa-miR-16-5p	EIF3E	0	0	0	0	0	0	1	0	1	1
MIRT031476	hsa	hsa	hsa-miR-16-5p	INF2	0	0	0	0	0	0	1	0	1	1
MIRT031477	hsa	hsa	hsa-miR-16-5p	LMF2	0	0	0	0	0	0	1	0	1	1
MIRT031478	hsa	hsa	hsa-miR-16-5p	WBSCR16	0	0	0	0	0	0	1	0	1	1
MIRT031479	hsa	hsa	hsa-miR-16-5p	BAG6	0	0	0	0	0	0	1	0	1	1
MIRT031480	hsa	hsa	hsa-miR-16-5p	VMP1	0	0	0	0	0	0	1	0	1	1
MIRT031481	hsa	hsa	hsa-miR-16-5p	SYF2	0	0	0	0	0	0	1	0	1	1
MIRT031482	hsa	hsa	hsa-miR-16-5p	NARS2	0	0	0	0	0	0	1	0	1	1
MIRT031483	hsa	hsa	hsa-miR-16-5p	POFUT1	0	0	0	0	0	0	1	0	1	1
MIRT031484	hsa	hsa	hsa-miR-16-5p	ENY2	0	0	0	0	0	0	1	0	1	1
MIRT031485	hsa	hsa	hsa-miR-16-5p	MTOR	1	0	0	0	0	0	1	0	2	2
MIRT031486	hsa	hsa	hsa-miR-16-5p	STEAP3	0	0	0	0	0	0	1	0	1	1
MIRT031487	hsa	hsa	hsa-miR-16-5p	WDR43	0	0	0	0	0	0	1	0	1	1
MIRT031488	hsa	hsa	hsa-miR-16-5p	TRMT1	0	0	0	0	0	0	1	0	1	1
MIRT031489	hsa	hsa	hsa-miR-16-5p	SNX12	0	0	0	0	0	0	1	0	1	1
MIRT031490	hsa	hsa	hsa-miR-16-5p	XPO1	0	0	0	0	0	0	1	0	1	1
MIRT031491	hsa	hsa	hsa-miR-16-5p	SNX6	0	0	0	0	0	0	1	0	1	1
MIRT031492	hsa	hsa	hsa-miR-16-5p	PHIP	0	0	0	0	0	0	1	0	1	1
MIRT031493	hsa	hsa	hsa-miR-16-5p	LAMTOR1	0	0	0	0	0	0	1	0	1	1
MIRT031494	hsa	hsa	hsa-miR-16-5p	TGFBI	0	0	0	0	0	0	1	0	1	1
MIRT031495	hsa	hsa	hsa-miR-16-5p	ANAPC13	0	0	0	1	1	0	0	0	2	2
MIRT031496	hsa	hsa	hsa-miR-16-5p	DNAJA4	0	0	0	0	0	0	1	0	1	1
MIRT031497	hsa	hsa	hsa-miR-16-5p	MDN1	0	0	0	0	0	0	1	0	1	1
MIRT031498	hsa	hsa	hsa-miR-16-5p	DNAJA2	0	0	0	0	0	0	1	0	1	1
MIRT031499	hsa	hsa	hsa-miR-16-5p	USP9X	0	0	0	0	0	0	1	0	1	1
MIRT031500	hsa	hsa	hsa-miR-16-5p	C8orf44	0	0	0	0	1	0	0	0	1	1
MIRT031501	hsa	hsa	hsa-miR-16-5p	TMEM168	0	0	0	0	1	0	0	0	1	1
MIRT031502	hsa	hsa	hsa-miR-16-5p	LPHN1	0	0	0	0	1	0	0	0	1	1
MIRT031503	hsa	hsa	hsa-miR-16-5p	NCKAP5L	0	0	0	0	1	0	0	0	1	1
MIRT031504	hsa	hsa	hsa-miR-16-5p	SGK3	0	0	0	0	1	0	0	0	1	1
MIRT031505	hsa	hsa	hsa-miR-16-5p	ZRANB1	0	0	0	0	1	0	0	0	1	1
MIRT031506	hsa	hsa	hsa-miR-16-5p	TRIM44	0	0	0	0	1	0	0	0	1	1
MIRT031507	hsa	hsa	hsa-miR-16-5p	TEX15	0	0	0	0	1	0	0	0	1	1
MIRT031508	hsa	hsa	hsa-miR-16-5p	HNRNPA2B1	0	0	0	0	1	0	0	0	1	2
MIRT031509	hsa	hsa	hsa-miR-16-5p	RIMS3	0	0	0	0	1	0	0	0	1	3
MIRT031510	hsa	hsa	hsa-miR-16-5p	CEP55	0	0	0	0	1	0	0	0	1	4
MIRT031511	hsa	hsa	hsa-miR-16-5p	IVNS1ABP	0	0	0	0	1	0	0	0	1	3
MIRT031512	hsa	hsa	hsa-miR-16-5p	PI4K2B	0	0	0	0	1	0	0	0	1	3
MIRT031513	hsa	hsa	hsa-miR-16-5p	CAAP1	0	0	0	0	1	0	0	0	1	1
MIRT031514	hsa	hsa	hsa-miR-16-5p	LATS1	0	0	0	0	1	0	0	0	1	1
MIRT031515	hsa	hsa	hsa-miR-16-5p	BCL11B	0	0	0	0	1	0	0	0	1	2
MIRT031516	hsa	hsa	hsa-miR-16-5p	SLC39A10	0	0	0	0	1	0	0	0	1	1
MIRT031517	hsa	hsa	hsa-miR-16-5p	ATP13A3	0	0	0	0	1	0	0	0	1	2
MIRT031518	hsa	hsa	hsa-miR-16-5p	AVL9	0	0	0	0	1	0	0	0	1	3
MIRT031519	hsa	hsa	hsa-miR-16-5p	TMEM100	0	0	0	0	1	0	0	0	1	2
MIRT031520	hsa	hsa	hsa-miR-16-5p	SIPA1L2	0	0	0	0	1	0	0	0	1	1
MIRT031521	hsa	hsa	hsa-miR-16-5p	SMAD7	0	0	0	0	1	0	0	0	1	4
MIRT031522	hsa	hsa	hsa-miR-16-5p	ZBTB34	0	0	0	0	1	0	0	0	1	2
MIRT031523	hsa	hsa	hsa-miR-16-5p	SALL1	0	0	0	0	1	0	0	0	1	2
MIRT031524	hsa	hsa	hsa-miR-16-5p	PRDM4	1	1	1	1	1	0	0	0	5	3
MIRT031525	hsa	hsa	hsa-miR-16-5p	FTL	0	0	0	0	0	0	1	0	1	1
MIRT031526	hsa	hsa	hsa-miR-16-5p	BCAS2	0	0	0	0	0	0	1	0	1	1
MIRT031527	hsa	hsa	hsa-miR-16-5p	YBX1	0	0	0	0	0	0	1	0	1	1
MIRT031528	hsa	hsa	hsa-miR-16-5p	NDUFA9	0	0	0	0	0	0	1	0	1	1
MIRT031529	hsa	hsa	hsa-miR-16-5p	MKI67	0	0	0	0	0	0	1	0	1	1
MIRT031530	hsa	hsa	hsa-miR-16-5p	CCPG1	0	0	0	0	0	0	1	0	1	1
MIRT031531	hsa	hsa	hsa-miR-16-5p	MICU2	0	0	0	0	0	0	1	0	1	1
MIRT031532	hsa	hsa	hsa-miR-16-5p	BCCIP	0	0	0	0	0	0	1	0	1	1
MIRT031533	hsa	hsa	hsa-miR-16-5p	WDR3	0	0	0	0	0	0	1	0	1	1
MIRT031534	hsa	hsa	hsa-miR-16-5p	CIRH1A	0	0	0	0	0	0	1	0	1	1
MIRT031535	hsa	hsa	hsa-miR-16-5p	DIABLO	0	0	0	0	0	0	1	0	1	1
MIRT031536	hsa	hsa	hsa-miR-16-5p	SERPINB5	0	0	0	0	0	0	1	0	1	1
MIRT031537	hsa	hsa	hsa-miR-16-5p	UTP23	0	0	0	0	0	0	1	0	1	1
MIRT031538	hsa	hsa	hsa-miR-16-5p	PYGB	0	0	0	0	0	0	1	0	1	1
MIRT031539	hsa	hsa	hsa-miR-16-5p	NOC3L	0	0	0	0	0	0	1	0	1	1
MIRT031540	hsa	hsa	hsa-miR-16-5p	DDX41	0	0	0	0	0	0	1	0	1	1
MIRT031541	hsa	hsa	hsa-miR-16-5p	PHLDA2	0	0	0	0	0	0	1	0	1	1
MIRT031542	hsa	hsa	hsa-miR-16-5p	SGTA	0	0	0	0	0	0	1	0	1	1
MIRT031543	hsa	hsa	hsa-miR-16-5p	RRP12	0	0	0	0	0	0	1	0	1	1
MIRT031544	hsa	hsa	hsa-miR-16-5p	RPL10L	0	0	0	0	0	0	1	0	1	1
MIRT031545	hsa	hsa	hsa-miR-16-5p	EIF3CL	0	0	0	0	0	0	1	0	1	1
MIRT031546	hsa	hsa	hsa-miR-16-5p	FASTKD2	0	0	0	0	0	0	1	0	1	1
MIRT031547	hsa	hsa	hsa-miR-16-5p	C2orf47	0	0	0	0	0	0	1	0	1	1
MIRT031548	hsa	hsa	hsa-miR-16-5p	CDIPT	0	0	0	0	0	0	1	0	1	1
MIRT031549	hsa	hsa	hsa-miR-16-5p	PLRG1	0	0	0	0	1	0	1	0	2	3
MIRT031550	hsa	hsa	hsa-miR-16-5p	VMA21	0	0	0	0	0	0	1	0	1	1
MIRT031551	hsa	hsa	hsa-miR-16-5p	G3BP2	0	0	0	0	0	0	1	0	1	1
MIRT031552	hsa	hsa	hsa-miR-16-5p	PRKAR1A	0	0	0	0	0	0	1	0	1	1
MIRT031553	hsa	hsa	hsa-miR-16-5p	KIAA0368	0	0	0	0	0	0	1	0	1	1
MIRT031554	hsa	hsa	hsa-miR-16-5p	AGK	0	0	0	0	0	0	1	0	1	1
MIRT031555	hsa	hsa	hsa-miR-16-5p	FDXR	0	0	0	0	0	0	1	0	1	1
MIRT031556	hsa	hsa	hsa-miR-16-5p	EIF3M	0	0	0	0	0	0	1	0	1	1
MIRT031557	hsa	hsa	hsa-miR-16-5p	CDC23	0	0	0	0	0	0	1	0	1	1
MIRT031558	hsa	hsa	hsa-miR-16-5p	MALSU1	0	0	0	0	0	0	1	0	1	1
MIRT031559	hsa	hsa	hsa-miR-16-5p	RACGAP1	0	0	0	0	1	0	1	0	2	2
MIRT031560	hsa	hsa	hsa-miR-16-5p	USP7	0	0	0	0	0	0	1	0	1	1
MIRT031561	hsa	hsa	hsa-miR-16-5p	ZC3H11A	0	0	0	0	0	0	1	0	1	1
MIRT031562	hsa	hsa	hsa-miR-16-5p	SRP72	0	0	0	0	0	0	1	0	1	1
MIRT031563	hsa	hsa	hsa-miR-16-5p	BZW1	0	0	0	0	1	0	1	0	2	7
MIRT031564	hsa	hsa	hsa-miR-16-5p	RPS6KA3	0	0	0	1	1	0	0	0	2	2
MIRT031565	hsa	hsa	hsa-miR-16-5p	DLD	0	0	0	0	0	0	1	0	1	1
MIRT031566	hsa	hsa	hsa-miR-16-5p	KDSR	0	0	0	0	0	0	1	0	1	1
MIRT031567	hsa	hsa	hsa-miR-16-5p	TERF2IP	0	0	0	0	1	0	0	0	1	1
MIRT031568	hsa	hsa	hsa-miR-16-5p	NSF	0	0	0	0	1	0	0	0	1	1
MIRT031569	hsa	hsa	hsa-miR-16-5p	USP42	0	0	0	0	1	0	0	0	1	3
MIRT031570	hsa	hsa	hsa-miR-16-5p	EDC3	0	0	0	0	1	0	0	0	1	2
MIRT031571	hsa	hsa	hsa-miR-16-5p	LAMP2	0	0	0	0	1	0	0	0	1	3
MIRT031572	hsa	hsa	hsa-miR-16-5p	KCNG3	0	0	0	0	1	0	0	0	1	1
MIRT031573	hsa	hsa	hsa-miR-16-5p	HIST2H2BE	0	0	0	0	1	0	0	0	1	2
MIRT031574	hsa	hsa	hsa-miR-16-5p	AP3D1	0	0	0	0	1	0	0	0	1	1
MIRT031575	hsa	hsa	hsa-miR-16-5p	ONECUT2	0	0	0	0	1	0	0	0	1	1
MIRT031576	hsa	hsa	hsa-miR-16-5p	OIP5	0	0	0	0	1	0	0	0	1	1
MIRT031577	hsa	hsa	hsa-miR-16-5p	SP1	0	0	0	0	1	0	0	0	1	1
MIRT031578	hsa	hsa	hsa-miR-16-5p	CYB561A3	0	0	0	0	1	0	0	0	1	2
MIRT031579	hsa	hsa	hsa-miR-16-5p	ENPP4	0	0	0	0	1	0	0	0	1	1
MIRT031580	hsa	hsa	hsa-miR-16-5p	PRKAB2	0	0	0	0	1	0	0	0	1	1
MIRT031581	hsa	hsa	hsa-miR-16-5p	KMT2A	0	0	0	0	1	0	0	0	1	1
MIRT031582	hsa	hsa	hsa-miR-16-5p	TMEM245	0	0	0	0	1	0	0	0	1	3
MIRT031583	hsa	hsa	hsa-miR-16-5p	TMEM55B	0	0	0	0	1	0	0	0	1	2
MIRT031584	hsa	hsa	hsa-miR-16-5p	CDC27	0	0	0	0	1	0	0	0	1	2
MIRT031585	hsa	hsa	hsa-miR-16-5p	PLSCR4	0	0	0	0	1	0	0	0	1	1
MIRT031586	hsa	hsa	hsa-miR-16-5p	SEH1L	0	0	0	0	1	0	0	0	1	1
MIRT031587	hsa	hsa	hsa-miR-16-5p	UBN2	0	0	0	0	1	0	0	0	1	6
MIRT031588	hsa	hsa	hsa-miR-16-5p	DESI1	0	0	0	0	1	0	0	0	1	1
MIRT031589	hsa	hsa	hsa-miR-16-5p	CDK17	0	0	0	0	1	0	0	0	1	3
MIRT031590	hsa	hsa	hsa-miR-16-5p	TLK1	0	0	0	0	1	0	0	0	1	3
MIRT031591	hsa	hsa	hsa-miR-16-5p	PLAG1	0	0	0	0	1	0	0	0	1	5
MIRT031592	hsa	hsa	hsa-miR-16-5p	TBRG4	0	0	0	0	0	0	1	0	1	1
MIRT031593	hsa	hsa	hsa-miR-16-5p	MPDU1	0	0	0	0	0	0	1	0	1	1
MIRT031594	hsa	hsa	hsa-miR-16-5p	GLTSCR2	0	0	0	0	0	0	1	0	1	1
MIRT031595	hsa	hsa	hsa-miR-16-5p	NCAPG	0	0	0	0	0	0	1	0	1	1
MIRT031596	hsa	hsa	hsa-miR-16-5p	RBM15B	0	0	0	0	0	0	1	0	1	1
MIRT031597	hsa	hsa	hsa-miR-16-5p	RRP15	0	0	0	0	0	0	1	0	1	1
MIRT031598	hsa	hsa	hsa-miR-16-5p	NAMPT	0	0	0	0	0	0	1	0	1	1
MIRT031599	hsa	hsa	hsa-miR-16-5p	CD97	0	0	0	0	0	0	1	0	1	1
MIRT031600	hsa	hsa	hsa-miR-16-5p	COMMD10	0	0	0	1	0	0	0	0	1	1
MIRT031601	hsa	hsa	hsa-miR-16-5p	NRP1	0	0	0	0	0	0	1	0	1	1
MIRT031602	hsa	hsa	hsa-miR-16-5p	GEMIN5	0	0	0	0	0	0	1	0	1	1
MIRT031603	hsa	hsa	hsa-miR-16-5p	EPHA2	0	0	0	0	0	0	1	0	1	1
MIRT031604	hsa	hsa	hsa-miR-16-5p	ASCC3	0	0	0	0	0	0	1	0	1	1
MIRT031605	hsa	hsa	hsa-miR-16-5p	PTPRJ	0	0	0	0	1	0	1	0	2	2
MIRT031606	hsa	hsa	hsa-miR-16-5p	PLAUR	0	0	0	0	0	0	1	0	1	1
MIRT031607	hsa	hsa	hsa-miR-16-5p	C1orf56	0	0	0	0	0	0	1	0	1	1
MIRT031608	hsa	hsa	hsa-miR-16-5p	HSPA9	0	0	0	0	0	0	1	0	1	1
MIRT031609	hsa	hsa	hsa-miR-16-5p	SLC25A6	0	0	0	0	0	0	1	0	1	1
MIRT031610	hsa	hsa	hsa-miR-16-5p	AIMP1	0	0	0	0	0	0	1	0	1	1
MIRT031611	hsa	hsa	hsa-miR-16-5p	CLNS1A	0	0	0	0	0	0	1	0	1	1
MIRT031612	hsa	hsa	hsa-miR-16-5p	RNMTL1	0	0	0	0	0	0	1	0	1	1
MIRT031613	hsa	hsa	hsa-miR-16-5p	MRPL3	0	0	0	0	0	0	1	0	1	1
MIRT031614	hsa	hsa	hsa-miR-16-5p	HSPBP1	0	0	0	0	0	0	1	0	1	1
MIRT031615	hsa	hsa	hsa-miR-16-5p	CDC20	0	0	0	0	0	0	1	0	1	1
MIRT031616	hsa	hsa	hsa-miR-16-5p	PSMD12	0	0	0	0	0	0	1	0	1	1
MIRT031617	hsa	hsa	hsa-miR-16-5p	PLCXD2	0	0	0	0	0	0	1	0	1	1
MIRT031618	hsa	hsa	hsa-miR-16-5p	EEF1A1	0	0	0	0	1	0	1	0	2	2
MIRT031619	hsa	hsa	hsa-miR-16-5p	DHX8	0	0	0	0	0	0	1	0	1	1
MIRT031620	hsa	hsa	hsa-miR-16-5p	TIMM13	0	0	0	0	1	0	1	0	2	2
MIRT031621	hsa	hsa	hsa-miR-16-5p	ELOVL5	0	0	0	0	0	0	1	0	1	1
MIRT031622	hsa	hsa	hsa-miR-16-5p	LY6K	0	0	0	0	0	0	1	0	1	1
MIRT031623	hsa	hsa	hsa-miR-16-5p	NOL11	0	0	0	0	0	0	1	0	1	1
MIRT031624	hsa	hsa	hsa-miR-16-5p	MRPS10	0	0	0	0	0	0	1	0	1	1
MIRT031625	hsa	hsa	hsa-miR-16-5p	CCDC58	0	0	0	0	0	0	1	0	1	1
MIRT031626	hsa	hsa	hsa-miR-16-5p	LARP4	0	0	0	0	0	0	1	0	1	1
MIRT031627	hsa	hsa	hsa-miR-16-5p	MEPCE	0	0	0	0	0	0	1	0	1	1
MIRT031628	hsa	hsa	hsa-miR-16-5p	DCUN1D5	0	0	0	0	0	0	1	0	1	1
MIRT031629	hsa	hsa	hsa-miR-16-5p	RPRD1B	0	0	0	0	0	0	1	0	1	1
MIRT031630	hsa	hsa	hsa-miR-16-5p	RANGAP1	0	0	0	0	0	0	1	0	1	1
MIRT031631	hsa	hsa	hsa-miR-16-5p	RPL5	0	0	0	0	0	0	1	0	1	1
MIRT031632	hsa	hsa	hsa-miR-16-5p	MRPL10	0	0	0	0	0	0	1	0	1	1
MIRT031633	hsa	hsa	hsa-miR-16-5p	AHCYL1	0	0	0	0	0	0	1	0	1	1
MIRT031634	hsa	hsa	hsa-miR-16-5p	CLASP1	0	0	0	0	0	0	1	0	1	1
MIRT031635	hsa	hsa	hsa-miR-16-5p	EIF5B	0	0	0	0	0	0	1	0	1	1
MIRT031636	hsa	hsa	hsa-miR-16-5p	EIF4G1	0	0	0	0	0	0	1	0	1	1
MIRT031637	hsa	hsa	hsa-miR-16-5p	SMAD5	0	0	0	0	0	0	1	0	1	1
MIRT031638	hsa	hsa	hsa-miR-16-5p	NARF	0	0	0	1	0	0	0	0	1	1
MIRT031639	hsa	hsa	hsa-miR-16-5p	MAP7	1	1	1	1	0	0	0	0	4	2
MIRT031640	hsa	hsa	hsa-miR-16-5p	AHCYL2	0	0	0	0	0	0	1	0	1	1
MIRT031641	hsa	hsa	hsa-miR-16-5p	NUP50	0	0	0	0	1	0	1	0	2	6
MIRT031642	hsa	hsa	hsa-miR-16-5p	HSPA4L	0	0	0	0	1	0	1	0	2	3
MIRT031643	hsa	hsa	hsa-miR-16-5p	TLE4	0	0	0	0	1	0	0	0	1	2
MIRT031644	hsa	hsa	hsa-miR-16-5p	FBXL18	0	0	0	0	1	0	0	0	1	1
MIRT031645	hsa	hsa	hsa-miR-16-5p	NDUFA4	0	0	0	0	1	0	0	0	1	1
MIRT031646	hsa	hsa	hsa-miR-16-5p	RNMT	0	0	0	0	1	0	0	0	1	2
MIRT031647	hsa	hsa	hsa-miR-16-5p	AADAT	0	0	0	0	1	0	0	0	1	1
MIRT031648	hsa	hsa	hsa-miR-16-5p	MTHFR	0	0	0	0	1	0	0	0	1	2
MIRT031649	hsa	hsa	hsa-miR-16-5p	SAV1	0	0	0	0	1	0	0	0	1	1
MIRT031650	hsa	hsa	hsa-miR-16-5p	CARD10	0	0	0	0	1	0	0	0	1	2
MIRT031651	hsa	hsa	hsa-miR-16-5p	KCNC4	0	0	0	0	1	0	0	0	1	2
MIRT031652	hsa	hsa	hsa-miR-16-5p	SNX16	0	0	0	0	1	0	0	0	1	3
MIRT031653	hsa	hsa	hsa-miR-16-5p	GABARAPL1	0	0	0	0	1	0	0	0	1	3
MIRT031654	hsa	hsa	hsa-miR-16-5p	FAM122A	0	0	0	0	1	0	0	0	1	1
MIRT031655	hsa	hsa	hsa-miR-16-5p	PRKAR2A	0	0	0	0	1	0	0	0	1	4
MIRT031656	hsa	hsa	hsa-miR-16-5p	SIRT4	0	0	0	0	1	0	0	0	1	2
MIRT031657	hsa	hsa	hsa-miR-16-5p	PHKA1	0	0	0	0	1	0	0	0	1	3
MIRT031658	hsa	hsa	hsa-miR-16-5p	TMCC1	0	0	0	0	1	0	0	0	1	1
MIRT031659	hsa	hsa	hsa-miR-16-5p	UBE2Q1	0	0	0	0	1	0	0	0	1	3
MIRT031660	hsa	hsa	hsa-miR-16-5p	SLC35B2	0	0	0	0	1	0	1	0	2	2
MIRT031661	hsa	hsa	hsa-miR-16-5p	AP2A1	0	0	0	0	1	0	1	0	2	2
MIRT031662	hsa	hsa	hsa-miR-16-5p	PUM1	0	0	0	0	0	0	1	0	1	1
MIRT031663	hsa	hsa	hsa-miR-16-5p	TUBA1C	0	0	0	0	0	0	1	0	1	1
MIRT031664	hsa	hsa	hsa-miR-16-5p	TUBB3	0	0	0	0	0	0	1	0	1	1
MIRT031665	hsa	hsa	hsa-miR-16-5p	ASNS	0	0	0	0	0	0	1	0	1	1
MIRT031666	hsa	hsa	hsa-miR-16-5p	HYAL3	0	0	0	0	0	0	1	0	1	1
MIRT031667	hsa	hsa	hsa-miR-16-5p	DNAJC1	0	0	0	0	0	0	1	0	1	1
MIRT031668	hsa	hsa	hsa-miR-16-5p	SLC29A1	0	0	0	0	1	0	1	0	2	3
MIRT031669	hsa	hsa	hsa-miR-16-5p	STAU1	0	0	0	0	0	0	1	0	1	1
MIRT031670	hsa	hsa	hsa-miR-16-5p	TNFRSF10A	0	0	0	0	0	0	1	0	1	1
MIRT031671	hsa	hsa	hsa-miR-16-5p	RPS2	0	0	0	0	0	0	1	0	1	1
MIRT031672	hsa	hsa	hsa-miR-16-5p	CENPF	0	0	0	0	0	0	1	0	1	1
MIRT031673	hsa	hsa	hsa-miR-16-5p	RMDN1	0	0	0	0	0	0	1	0	1	1
MIRT031674	hsa	hsa	hsa-miR-16-5p	SPATA5	0	0	0	0	0	0	1	0	1	1
MIRT031675	hsa	hsa	hsa-miR-16-5p	EARS2	0	0	0	0	0	0	1	0	1	1
MIRT031676	hsa	hsa	hsa-miR-16-5p	CCT6B	0	0	0	0	0	0	1	0	1	1
MIRT031677	hsa	hsa	hsa-miR-16-5p	PSMD11	0	0	0	0	0	0	1	0	1	1
MIRT031678	hsa	hsa	hsa-miR-16-5p	STRAP	0	0	0	0	0	0	1	0	1	1
MIRT031679	hsa	hsa	hsa-miR-16-5p	COMT	0	0	0	0	1	0	1	0	2	2
MIRT031680	hsa	hsa	hsa-miR-16-5p	SLIRP	0	0	0	0	0	0	1	0	1	1
MIRT031681	hsa	hsa	hsa-miR-16-5p	GALNT3	0	0	0	0	0	0	1	0	1	1
MIRT031682	hsa	hsa	hsa-miR-16-5p	PRPSAP1	0	0	0	0	1	0	1	0	2	2
MIRT031683	hsa	hsa	hsa-miR-16-5p	DNAJC15	0	0	0	0	0	0	1	0	1	1
MIRT031684	hsa	hsa	hsa-miR-16-5p	ANKLE2	0	0	0	0	0	0	1	0	1	1
MIRT031685	hsa	hsa	hsa-miR-16-5p	PRNP	0	0	0	0	0	0	1	0	1	1
MIRT031686	hsa	hsa	hsa-miR-16-5p	SLC38A2	0	0	0	0	0	0	1	0	1	1
MIRT031687	hsa	hsa	hsa-miR-16-5p	ZNF598	0	0	0	0	0	0	1	0	1	1
MIRT031688	hsa	hsa	hsa-miR-16-5p	GTPBP8	0	0	0	0	0	0	1	0	1	1
MIRT031689	hsa	hsa	hsa-miR-16-5p	KIDINS220	0	0	0	0	0	0	1	0	1	1
MIRT031690	hsa	hsa	hsa-miR-16-5p	VIM	0	0	0	0	0	0	1	0	1	1
MIRT031691	hsa	hsa	hsa-miR-16-5p	DMAP1	0	0	0	0	0	0	1	0	1	1
MIRT031692	hsa	hsa	hsa-miR-16-5p	SUPT16H	0	0	0	0	1	0	1	0	2	2
MIRT031693	hsa	hsa	hsa-miR-16-5p	ELOVL1	0	0	0	0	0	0	1	0	1	1
MIRT031694	hsa	hsa	hsa-miR-16-5p	SNRPA1	0	0	0	0	0	0	1	0	1	1
MIRT031695	hsa	hsa	hsa-miR-16-5p	COPS5	0	0	0	0	0	0	1	0	1	1
MIRT031696	hsa	hsa	hsa-miR-16-5p	CDK9	0	0	0	0	0	0	1	0	1	1
MIRT031697	hsa	hsa	hsa-miR-16-5p	ASB6	0	0	0	0	0	0	1	0	1	1
MIRT031698	hsa	hsa	hsa-miR-16-5p	TTC1	0	0	0	0	0	0	1	0	1	1
MIRT031699	hsa	hsa	hsa-miR-16-5p	RBMS3	0	0	0	0	0	0	1	0	1	1
MIRT031700	hsa	hsa	hsa-miR-16-5p	MRPS25	0	0	0	0	0	0	1	0	1	1
MIRT031701	hsa	hsa	hsa-miR-16-5p	SUCLA2	0	0	0	0	0	0	1	0	1	1
MIRT031702	hsa	hsa	hsa-miR-16-5p	MRPS2	0	0	0	0	0	0	1	0	1	1
MIRT031703	hsa	hsa	hsa-miR-16-5p	XPNPEP3	0	0	0	0	0	0	1	0	1	1
MIRT031704	hsa	hsa	hsa-miR-16-5p	SACM1L	0	0	0	0	0	0	1	0	1	1
MIRT031705	hsa	hsa	hsa-miR-16-5p	EIF3A	0	0	0	0	0	0	1	0	1	1
MIRT031706	hsa	hsa	hsa-miR-16-5p	TMEM87A	0	0	0	0	0	0	1	0	1	1
MIRT031707	hsa	hsa	hsa-miR-16-5p	PPT1	0	0	0	0	0	0	1	0	1	1
MIRT031708	hsa	hsa	hsa-miR-16-5p	RPLP0	0	0	0	0	1	0	1	0	2	2
MIRT031709	hsa	hsa	hsa-miR-16-5p	PPP2R1A	0	0	0	0	0	0	1	0	1	1
MIRT031710	hsa	hsa	hsa-miR-16-5p	EIF4B	0	0	0	0	1	0	1	0	2	2
MIRT031711	hsa	hsa	hsa-miR-16-5p	SRPK1	0	0	0	0	1	0	1	0	2	2
MIRT031712	hsa	hsa	hsa-miR-16-5p	DOCK5	0	0	0	0	0	0	1	0	1	1
MIRT031713	hsa	hsa	hsa-miR-16-5p	SPRYD3	0	0	0	1	0	0	0	0	1	1
MIRT031714	hsa	hsa	hsa-miR-16-5p	ATL2	0	0	0	0	0	0	1	0	1	1
MIRT031715	hsa	hsa	hsa-miR-16-5p	CDV3	0	0	0	0	1	0	0	0	1	2
MIRT031716	hsa	hsa	hsa-miR-16-5p	CXorf38	0	0	0	0	1	0	0	0	1	1
MIRT031717	hsa	hsa	hsa-miR-16-5p	FAM89A	0	0	0	0	1	0	0	0	1	1
MIRT031718	hsa	hsa	hsa-miR-16-5p	SLC25A39	0	0	0	0	1	0	0	0	1	1
MIRT031719	hsa	hsa	hsa-miR-16-5p	GLRX	0	0	0	0	1	0	0	0	1	1
MIRT031720	hsa	hsa	hsa-miR-16-5p	DLC1	0	0	0	0	1	0	0	0	1	1
MIRT031721	hsa	hsa	hsa-miR-16-5p	HOXA3	0	0	0	0	1	0	0	0	1	4
MIRT031722	hsa	hsa	hsa-miR-16-5p	CCNE2	0	0	0	0	1	0	0	0	1	3
MIRT031723	hsa	hsa	hsa-miR-16-5p	ARL3	0	0	0	0	1	0	0	0	1	1
MIRT031724	hsa	hsa	hsa-miR-16-5p	MYO5A	0	0	0	0	1	0	0	0	1	4
MIRT031725	hsa	hsa	hsa-miR-16-5p	VEZT	0	0	0	0	1	0	0	0	1	1
MIRT031726	hsa	hsa	hsa-miR-16-5p	PAG1	0	0	0	0	1	0	0	0	1	2
MIRT031727	hsa	hsa	hsa-miR-16-5p	DMTF1	0	0	0	0	1	0	0	0	1	3
MIRT031728	hsa	hsa	hsa-miR-16-5p	HELZ	0	0	0	0	1	0	0	0	1	1
MIRT031729	hsa	hsa	hsa-miR-16-5p	SLC11A2	0	0	0	0	1	0	0	0	1	1
MIRT031730	hsa	hsa	hsa-miR-16-5p	RAB1B	0	0	0	0	1	0	1	0	2	2
MIRT031731	hsa	hsa	hsa-miR-16-5p	PNP	0	0	0	0	1	0	1	0	2	2
MIRT031732	hsa	hsa	hsa-miR-16-5p	KPNA1	0	0	0	0	1	0	1	0	2	4
MIRT031733	hsa	hsa	hsa-miR-16-5p	NUFIP2	0	0	0	0	1	0	1	0	2	4
MIRT031734	hsa	hsa	hsa-miR-16-5p	SON	0	0	0	0	1	0	1	0	2	2
MIRT031735	hsa	hsa	hsa-miR-16-5p	HSD17B8	0	0	0	0	0	0	1	0	1	1
MIRT031736	hsa	hsa	hsa-miR-16-5p	DDX21	0	0	0	0	0	0	1	0	1	1
MIRT031737	hsa	hsa	hsa-miR-16-5p	DCAF13	0	0	0	0	0	0	1	0	1	1
MIRT031738	hsa	hsa	hsa-miR-16-5p	NOP14	0	0	0	0	0	0	1	0	1	1
MIRT031739	hsa	hsa	hsa-miR-16-5p	DAP3	0	0	0	0	1	0	1	0	2	2
MIRT031740	hsa	hsa	hsa-miR-16-5p	NTHL1	0	0	0	0	0	0	1	0	1	1
MIRT031741	hsa	hsa	hsa-miR-16-5p	PEX14	0	0	0	0	0	0	1	0	1	1
MIRT031742	hsa	hsa	hsa-miR-16-5p	EIF5	0	0	0	0	0	0	1	0	1	1
MIRT031743	hsa	hsa	hsa-miR-16-5p	RABGGTB	0	0	0	0	0	0	1	0	1	1
MIRT031744	hsa	hsa	hsa-miR-16-5p	IDH3A	0	0	0	0	0	0	1	0	1	1
MIRT031745	hsa	hsa	hsa-miR-16-5p	THEM4	0	0	0	0	0	0	1	0	1	1
MIRT031746	hsa	hsa	hsa-miR-16-5p	BMS1	0	0	0	0	0	0	1	0	1	1
MIRT031747	hsa	hsa	hsa-miR-16-5p	CPT1A	0	0	0	0	0	0	1	0	1	1
MIRT031748	hsa	hsa	hsa-miR-16-5p	EDC4	0	0	0	0	0	0	1	0	1	1
MIRT031749	hsa	hsa	hsa-miR-16-5p	CIB1	0	0	0	0	0	0	1	0	1	1
MIRT031750	hsa	hsa	hsa-miR-16-5p	NDUFAF4	0	0	0	0	0	0	1	0	1	1
MIRT031751	hsa	hsa	hsa-miR-16-5p	OGDH	0	0	0	0	0	0	1	0	1	1
MIRT031752	hsa	hsa	hsa-miR-16-5p	EIF2A	0	0	0	0	0	0	1	0	1	1
MIRT031753	hsa	hsa	hsa-miR-16-5p	EEF2	0	0	0	0	0	0	1	0	1	1
MIRT031754	hsa	hsa	hsa-miR-16-5p	DNAJB1	0	0	0	0	0	0	1	0	1	1
MIRT031755	hsa	hsa	hsa-miR-16-5p	TAF9	0	0	0	0	0	0	1	0	1	1
MIRT031756	hsa	hsa	hsa-miR-16-5p	RPS12	0	0	0	0	1	0	1	0	2	2
MIRT031757	hsa	hsa	hsa-miR-16-5p	TNFAIP2	0	0	0	0	0	0	1	0	1	1
MIRT031758	hsa	hsa	hsa-miR-16-5p	TIMM17A	0	0	0	0	0	0	1	0	1	1
MIRT031759	hsa	hsa	hsa-miR-16-5p	GRPEL2	0	0	0	0	0	0	1	0	1	1
MIRT031760	hsa	hsa	hsa-miR-16-5p	CNOT7	0	0	0	0	0	0	1	0	1	1
MIRT031761	hsa	hsa	hsa-miR-16-5p	DMD	0	0	0	0	0	0	1	0	1	1
MIRT031762	hsa	hsa	hsa-miR-16-5p	RCL1	0	0	0	0	1	0	1	0	2	2
MIRT031763	hsa	hsa	hsa-miR-16-5p	SDHAF2	0	0	0	0	0	0	1	0	1	1
MIRT031764	hsa	hsa	hsa-miR-16-5p	YARS2	0	0	0	0	0	0	1	0	1	1
MIRT031765	hsa	hsa	hsa-miR-16-5p	GTF3C2	0	0	0	0	0	0	1	0	1	1
MIRT031766	hsa	hsa	hsa-miR-16-5p	LARP1	0	0	0	0	0	0	1	0	1	1
MIRT031767	hsa	hsa	hsa-miR-16-5p	VAMP8	0	0	0	0	0	0	1	0	1	1
MIRT031768	hsa	hsa	hsa-miR-16-5p	TFAP4	0	0	0	0	0	0	1	0	1	1
MIRT031769	hsa	hsa	hsa-miR-16-5p	DKC1	0	0	0	0	0	0	1	0	1	1
MIRT031770	hsa	hsa	hsa-miR-16-5p	POLR3A	0	0	0	0	0	0	1	0	1	1
MIRT031771	hsa	hsa	hsa-miR-16-5p	LRPPRC	0	0	0	0	1	0	1	0	2	2
MIRT031772	hsa	hsa	hsa-miR-16-5p	DDX54	0	0	0	0	0	0	1	0	1	1
MIRT031773	hsa	hsa	hsa-miR-16-5p	CHP1	0	0	0	0	0	0	1	0	1	1
MIRT031774	hsa	hsa	hsa-miR-16-5p	B4GALT1	0	0	0	0	1	0	1	0	2	2
MIRT031775	hsa	hsa	hsa-miR-16-5p	ATP6V1B2	0	0	0	0	0	0	1	0	1	1
MIRT031776	hsa	hsa	hsa-miR-16-5p	RIF1	0	0	0	0	1	0	1	0	2	2
MIRT031777	hsa	hsa	hsa-miR-16-5p	NCAPD2	0	0	0	0	0	0	1	0	1	1
MIRT031778	hsa	hsa	hsa-miR-16-5p	DCAF7	0	0	0	0	0	0	1	0	1	1
MIRT031779	hsa	hsa	hsa-miR-16-5p	SFXN1	0	0	0	0	0	0	1	0	1	1
MIRT031780	hsa	hsa	hsa-miR-16-5p	YIPF4	0	0	0	0	0	0	1	0	1	1
MIRT031781	hsa	hsa	hsa-miR-16-5p	PRRC2C	0	0	0	0	1	0	1	0	2	2
MIRT031782	hsa	hsa	hsa-miR-16-5p	RBMS1	0	0	0	0	0	0	1	0	1	1
MIRT031783	hsa	hsa	hsa-miR-16-5p	SRSF1	0	0	0	0	1	0	0	0	1	3
MIRT031784	hsa	hsa	hsa-miR-16-5p	PHC3	0	0	0	0	1	0	0	0	1	3
MIRT031785	hsa	hsa	hsa-miR-16-5p	FURIN	0	0	0	0	1	0	0	0	1	2
MIRT031786	hsa	hsa	hsa-miR-16-5p	CCT3	0	0	0	0	1	0	0	0	1	1
MIRT031787	hsa	hsa	hsa-miR-16-5p	IFT74	0	0	0	0	1	0	0	0	1	2
MIRT031788	hsa	hsa	hsa-miR-16-5p	FAM122B	0	0	0	0	1	0	0	0	1	4
MIRT031789	hsa	hsa	hsa-miR-16-5p	ZNF207	0	0	0	0	1	0	0	0	1	1
MIRT031790	hsa	hsa	hsa-miR-16-5p	RNF149	0	0	0	0	1	0	0	0	1	2
MIRT031791	hsa	hsa	hsa-miR-16-5p	RUNX1T1	0	0	0	0	1	0	0	0	1	2
MIRT031792	hsa	hsa	hsa-miR-16-5p	BTG2	0	0	0	0	1	0	0	0	1	2
MIRT031793	hsa	hsa	hsa-miR-16-5p	ATG14	0	0	0	0	1	0	0	0	1	2
MIRT031794	hsa	hsa	hsa-miR-16-5p	ATP5G3	0	0	0	0	1	0	0	0	1	2
MIRT031795	hsa	hsa	hsa-miR-16-5p	KIAA1432	0	0	0	0	1	0	0	0	1	1
MIRT031796	hsa	hsa	hsa-miR-16-5p	ASH1L	0	0	0	0	1	0	0	0	1	3
MIRT031797	hsa	hsa	hsa-miR-16-5p	XPO7	0	0	0	0	1	0	1	0	2	3
MIRT031798	hsa	hsa	hsa-miR-16-5p	KPNA2	0	0	0	0	0	0	1	0	1	1
MIRT031799	hsa	hsa	hsa-miR-16-5p	HSPD1	0	0	0	0	0	0	1	0	1	1
MIRT031800	hsa	hsa	hsa-miR-16-5p	IMPDH2	0	0	0	0	0	0	1	0	1	1
MIRT031801	hsa	hsa	hsa-miR-16-5p	COA6	0	0	0	0	0	0	1	0	1	1
MIRT031802	hsa	hsa	hsa-miR-16-5p	ASPH	0	0	0	1	0	0	0	0	1	1
MIRT031803	hsa	hsa	hsa-miR-16-5p	CDKN2A	0	0	0	0	0	0	1	0	1	1
MIRT031804	hsa	hsa	hsa-miR-16-5p	DTD1	0	0	0	0	0	0	1	0	1	1
MIRT031805	hsa	hsa	hsa-miR-16-5p	RRP36	0	0	0	0	0	0	1	0	1	1
MIRT031806	hsa	hsa	hsa-miR-16-5p	NARS	0	0	0	0	0	0	1	0	1	1
MIRT031807	hsa	hsa	hsa-miR-16-5p	MRPS14	0	0	0	0	0	0	1	0	1	1
MIRT031808	hsa	hsa	hsa-miR-16-5p	HSPH1	0	0	0	0	0	0	1	0	1	1
MIRT031809	hsa	hsa	hsa-miR-16-5p	KIF23	0	0	0	0	1	0	1	0	2	5
MIRT031810	hsa	hsa	hsa-miR-16-5p	PDIA6	0	0	0	0	1	0	1	0	2	3
MIRT031811	hsa	hsa	hsa-miR-16-5p	ABCC4	0	0	0	0	0	0	1	0	1	1
MIRT031812	hsa	hsa	hsa-miR-16-5p	TRAP1	0	0	0	0	1	0	1	0	2	2
MIRT031813	hsa	hsa	hsa-miR-16-5p	TFPI	0	0	0	0	0	0	1	0	1	1
MIRT031814	hsa	hsa	hsa-miR-16-5p	VASN	0	0	0	0	0	0	1	0	1	1
MIRT031815	hsa	hsa	hsa-miR-16-5p	SLC3A2	0	0	0	0	0	0	1	0	1	1
MIRT031816	hsa	hsa	hsa-miR-16-5p	DDX31	0	0	0	0	0	0	1	0	1	1
MIRT031817	hsa	hsa	hsa-miR-16-5p	EIF3K	0	0	0	0	0	0	1	0	1	1
MIRT031818	hsa	hsa	hsa-miR-16-5p	RPLP1	0	0	0	0	0	0	1	0	1	1
MIRT031819	hsa	hsa	hsa-miR-16-5p	QSOX2	0	0	0	0	0	0	1	0	1	1
MIRT031820	hsa	hsa	hsa-miR-16-5p	MRFAP1	0	0	0	0	0	0	1	0	1	1
MIRT031821	hsa	hsa	hsa-miR-16-5p	CUL4A	0	0	0	0	0	0	1	0	1	1
MIRT031822	hsa	hsa	hsa-miR-16-5p	TRUB2	0	0	0	0	0	0	1	0	1	1
MIRT031823	hsa	hsa	hsa-miR-16-5p	ELAC2	0	0	0	0	0	0	1	0	1	1
MIRT031824	hsa	hsa	hsa-miR-16-5p	PA2G4	0	0	0	0	0	0	1	0	1	1
MIRT031825	hsa	hsa	hsa-miR-16-5p	ALDH18A1	0	0	0	0	0	0	1	0	1	1
MIRT031826	hsa	hsa	hsa-miR-16-5p	KDM2A	0	0	0	0	0	0	1	0	1	1
MIRT031827	hsa	hsa	hsa-miR-16-5p	NLE1	0	0	0	0	0	0	1	0	1	1
MIRT031828	hsa	hsa	hsa-miR-16-5p	HEATR1	0	0	0	0	0	0	1	0	1	1
MIRT031829	hsa	hsa	hsa-miR-16-5p	PACSIN3	0	0	0	0	0	0	1	0	1	1
MIRT031830	hsa	hsa	hsa-miR-16-5p	RPL13	0	0	0	0	0	0	1	0	1	1
MIRT031831	hsa	hsa	hsa-miR-16-5p	RAB1A	0	0	0	0	0	0	1	0	1	1
MIRT031832	hsa	hsa	hsa-miR-16-5p	CKAP5	0	0	0	0	0	0	1	0	1	1
MIRT031833	hsa	hsa	hsa-miR-16-5p	SLC7A5	0	0	0	0	1	0	1	0	2	2
MIRT031834	hsa	hsa	hsa-miR-16-5p	SEC61A1	0	0	0	0	0	0	1	0	1	1
MIRT031835	hsa	hsa	hsa-miR-16-5p	PSME4	0	0	0	0	0	0	1	0	1	1
MIRT031836	hsa	hsa	hsa-miR-16-5p	CHPT1	0	0	0	1	0	0	0	0	1	1
MIRT031837	hsa	hsa	hsa-miR-16-5p	AFG3L2	0	0	0	0	0	0	1	0	1	1
MIRT031838	hsa	hsa	hsa-miR-16-5p	APP	1	1	1	0	1	0	1	0	5	3
MIRT031839	hsa	hsa	hsa-miR-16-5p	SPCS3	0	0	0	0	0	0	1	0	1	1
MIRT031840	hsa	hsa	hsa-miR-16-5p	HIGD1A	0	0	0	0	1	0	1	0	2	3
MIRT031841	hsa	hsa	hsa-miR-16-5p	SPTBN2	0	0	0	0	0	0	1	0	1	1
MIRT031842	hsa	hsa	hsa-miR-16-5p	STXBP3	0	0	0	0	1	0	1	0	2	2
MIRT031843	hsa	hsa	hsa-miR-16-5p	DDX3X	0	0	0	0	1	0	1	0	2	5
MIRT031844	hsa	hsa	hsa-miR-16-5p	IPO7	0	0	0	0	0	0	1	0	1	1
MIRT031845	hsa	hsa	hsa-miR-16-5p	ATOX1	0	0	0	0	1	0	0	0	1	1
MIRT031846	hsa	hsa	hsa-miR-16-5p	RAB23	0	0	0	0	1	0	0	0	1	2
MIRT031847	hsa	hsa	hsa-miR-16-5p	SF3A3	0	0	0	0	1	0	0	0	1	1
MIRT031848	hsa	hsa	hsa-miR-16-5p	FEM1C	0	0	0	0	1	0	0	0	1	1
MIRT031849	hsa	hsa	hsa-miR-16-5p	PDE4D	0	0	0	0	1	0	0	0	1	3
MIRT031850	hsa	hsa	hsa-miR-16-5p	AGPAT5	0	0	0	0	1	0	0	0	1	1
MIRT031851	hsa	hsa	hsa-miR-16-5p	CAMKK2	0	0	0	0	1	0	0	0	1	1
MIRT031852	hsa	hsa	hsa-miR-16-5p	ATAD5	0	0	0	0	1	0	0	0	1	2
MIRT031853	hsa	hsa	hsa-miR-16-5p	GCC1	0	0	0	0	1	0	0	0	1	1
MIRT031854	hsa	hsa	hsa-miR-16-5p	TFAP2A	0	0	0	0	1	0	0	0	1	4
MIRT031855	hsa	hsa	hsa-miR-16-5p	CNNM2	0	0	0	0	1	0	0	0	1	1
MIRT031856	hsa	hsa	hsa-miR-16-5p	EPC1	0	0	0	0	1	0	0	0	1	1
MIRT031857	hsa	hsa	hsa-miR-16-5p	ZFHX3	0	0	0	0	1	0	0	0	1	1
MIRT031858	hsa	hsa	hsa-miR-16-5p	HAUS3	0	0	0	0	1	0	0	0	1	3
MIRT031859	hsa	hsa	hsa-miR-16-5p	SLC9A6	0	0	0	0	1	0	0	0	1	2
MIRT031860	hsa	hsa	hsa-miR-16-5p	USP15	0	0	0	0	1	0	0	0	1	1
MIRT031861	hsa	hsa	hsa-miR-16-5p	PPP1R11	0	0	0	0	1	0	0	0	1	2
MIRT031862	hsa	hsa	hsa-miR-16-5p	TNRC6B	0	0	0	0	1	0	0	0	1	4
MIRT031863	hsa	hsa	hsa-miR-16-5p	C1orf21	0	0	0	0	1	0	0	0	1	3
MIRT031864	hsa	hsa	hsa-miR-16-5p	GNB1	0	0	0	1	1	0	0	0	2	5
MIRT031865	hsa	hsa	hsa-miR-16-5p	DNAJC9	0	0	0	0	1	0	1	0	2	3
MIRT031866	hsa	hsa	hsa-miR-16-5p	SLC35A4	0	0	0	1	1	0	0	0	2	2
MIRT031867	hsa	hsa	hsa-miR-16-5p	ANPEP	0	0	0	0	0	0	1	0	1	1
MIRT031868	hsa	hsa	hsa-miR-16-5p	ALG2	0	0	0	0	0	0	1	0	1	1
MIRT031869	hsa	hsa	hsa-miR-16-5p	PELO	0	0	0	0	0	0	1	0	1	1
MIRT031870	hsa	hsa	hsa-miR-16-5p	NOP10	0	0	0	0	0	0	1	0	1	1
MIRT031871	hsa	hsa	hsa-miR-16-5p	GTF3C1	0	0	0	0	0	0	1	0	1	1
MIRT031872	hsa	hsa	hsa-miR-16-5p	UTP3	0	0	0	0	0	0	1	0	1	1
MIRT031873	hsa	hsa	hsa-miR-16-5p	CDCA8	0	0	0	0	0	0	1	0	1	1
MIRT031874	hsa	hsa	hsa-miR-16-5p	RPL30	0	0	0	0	0	0	1	0	1	1
MIRT031875	hsa	hsa	hsa-miR-16-5p	MTHFD1L	0	0	0	0	0	0	1	0	1	1
MIRT031876	hsa	hsa	hsa-miR-16-5p	ITGB4	0	0	0	0	0	0	1	0	1	1
MIRT031877	hsa	hsa	hsa-miR-16-5p	UXT	0	0	0	0	0	0	1	0	1	1
MIRT031878	hsa	hsa	hsa-miR-16-5p	TPBG	0	0	0	0	0	0	1	0	1	1
MIRT031879	hsa	hsa	hsa-miR-16-5p	ATP6V1E1	0	0	0	0	0	0	1	0	1	1
MIRT031880	hsa	hsa	hsa-miR-16-5p	AIFM2	0	0	0	0	0	0	1	0	1	1
MIRT031881	hsa	hsa	hsa-miR-16-5p	CNPY3	0	0	0	0	0	0	1	0	1	1
MIRT031882	hsa	hsa	hsa-miR-16-5p	PABPC4	0	0	0	0	1	0	1	0	2	2
MIRT031883	hsa	hsa	hsa-miR-16-5p	CXorf40B	0	0	0	1	0	0	0	0	1	1
MIRT031884	hsa	hsa	hsa-miR-16-5p	DHX37	0	0	0	0	0	0	1	0	1	1
MIRT031885	hsa	hsa	hsa-miR-16-5p	BYSL	0	0	0	0	0	0	1	0	1	1
MIRT031886	hsa	hsa	hsa-miR-16-5p	RAB12	0	0	0	0	0	0	1	0	1	1
MIRT031887	hsa	hsa	hsa-miR-16-5p	MACF1	0	0	0	0	0	0	1	0	1	1
MIRT031888	hsa	hsa	hsa-miR-16-5p	KIF2A	0	0	0	0	0	0	1	0	1	1
MIRT031889	hsa	hsa	hsa-miR-16-5p	AGRN	0	0	0	0	0	0	1	0	1	1
MIRT031890	hsa	hsa	hsa-miR-16-5p	CDC5L	0	0	0	0	0	0	1	0	1	1
MIRT031891	hsa	hsa	hsa-miR-16-5p	TMEM41A	0	0	0	0	0	0	1	0	1	1
MIRT031892	hsa	hsa	hsa-miR-16-5p	PSMC2	0	0	0	0	0	0	1	0	1	1
MIRT031893	hsa	hsa	hsa-miR-16-5p	TTC17	0	0	0	0	0	0	1	0	1	1
MIRT031894	hsa	hsa	hsa-miR-16-5p	EML4	0	0	0	0	0	0	1	0	1	1
MIRT031895	hsa	hsa	hsa-miR-16-5p	UTP20	0	0	0	0	0	0	1	0	1	1
MIRT031896	hsa	hsa	hsa-miR-16-5p	CLUH	0	0	0	0	0	0	1	0	1	1
MIRT031897	hsa	hsa	hsa-miR-16-5p	XPOT	0	0	0	0	0	0	1	0	1	1
MIRT031898	hsa	hsa	hsa-miR-16-5p	PSME3	0	0	0	0	1	0	1	0	2	2
MIRT031899	hsa	hsa	hsa-miR-16-5p	NEMF	0	0	0	0	0	0	1	0	1	1
MIRT031900	hsa	hsa	hsa-miR-16-5p	HSPA5	0	0	0	0	0	0	1	0	1	1
MIRT031901	hsa	hsa	hsa-miR-16-5p	TMTC3	0	0	0	0	0	0	1	0	1	1
MIRT031902	hsa	hsa	hsa-miR-16-5p	MRRF	0	0	0	0	0	0	1	0	1	1
MIRT031903	hsa	hsa	hsa-miR-16-5p	ERLIN2	0	0	0	0	0	0	1	0	1	1
MIRT031904	hsa	hsa	hsa-miR-16-5p	NUP160	0	0	0	0	0	0	1	0	1	1
MIRT031905	hsa	hsa	hsa-miR-16-5p	AHNAK2	0	0	0	0	1	0	1	0	2	2
MIRT031906	hsa	hsa	hsa-miR-16-5p	MFN2	0	0	0	0	0	0	1	0	1	1
MIRT031907	hsa	hsa	hsa-miR-16-5p	LMO7	0	0	0	0	0	0	1	0	1	1
MIRT031908	hsa	hsa	hsa-miR-16-5p	SYPL1	0	0	0	0	1	0	1	0	2	5
MIRT031909	hsa	hsa	hsa-miR-16-5p	CSDE1	0	0	0	0	1	0	1	0	2	2
MIRT031910	hsa	hsa	hsa-miR-16-5p	ANKRD17	0	0	0	0	0	0	1	0	1	1
MIRT031911	hsa	hsa	hsa-miR-16-5p	RNF111	0	0	0	1	0	0	0	0	1	1
MIRT031912	hsa	hsa	hsa-miR-16-5p	EXD2	0	0	0	0	1	0	0	0	1	1
MIRT031913	hsa	hsa	hsa-miR-16-5p	NHLRC3	0	0	0	0	1	0	0	0	1	1
MIRT031914	hsa	hsa	hsa-miR-16-5p	ACBD5	0	0	0	0	1	0	0	0	1	1
MIRT031915	hsa	hsa	hsa-miR-16-5p	OSBPL3	0	0	0	0	1	0	0	0	1	2
MIRT031916	hsa	hsa	hsa-miR-16-5p	GPR180	0	0	0	0	1	0	0	0	1	3
MIRT031917	hsa	hsa	hsa-miR-16-5p	AGO2	0	0	0	0	1	0	0	0	1	2
MIRT031918	hsa	hsa	hsa-miR-16-5p	PAPOLG	0	0	0	0	1	0	0	0	1	1
MIRT031919	hsa	hsa	hsa-miR-16-5p	STK38	0	0	0	0	1	0	0	0	1	5
MIRT031920	hsa	hsa	hsa-miR-16-5p	CD274	0	0	0	0	1	0	0	0	1	1
MIRT031921	hsa	hsa	hsa-miR-16-5p	MLLT6	0	0	0	0	1	0	0	0	1	2
MIRT031922	hsa	hsa	hsa-miR-16-5p	GTPBP1	0	0	0	0	1	0	0	0	1	1
MIRT031923	hsa	hsa	hsa-miR-16-5p	MED13	0	0	0	0	1	0	0	0	1	2
MIRT031924	hsa	hsa	hsa-miR-16-5p	SETD1B	0	0	0	0	1	0	0	0	1	1
MIRT031925	hsa	hsa	hsa-miR-16-5p	IPPK	0	0	0	0	1	0	0	0	1	2
MIRT031926	hsa	hsa	hsa-miR-16-5p	SYNJ1	0	0	0	0	1	0	0	0	1	1
MIRT031927	hsa	hsa	hsa-miR-16-5p	RNF217	0	0	0	0	1	0	0	0	1	1
MIRT031928	hsa	hsa	hsa-miR-16-5p	RNF144B	0	0	0	0	1	0	0	0	1	1
MIRT031929	hsa	hsa	hsa-miR-16-5p	RFK	0	0	0	0	1	0	0	0	1	1
MIRT031930	hsa	hsa	hsa-miR-16-5p	SPRED1	0	0	0	0	1	0	0	0	1	3
MIRT031931	hsa	hsa	hsa-miR-16-5p	CYP26B1	0	0	0	0	1	0	0	0	1	2
MIRT031932	hsa	hsa	hsa-miR-16-5p	MIB1	0	0	0	0	1	0	0	0	1	2
MIRT031933	hsa	hsa	hsa-miR-16-5p	CAPZA2	0	0	0	0	1	0	0	0	1	1
MIRT031934	hsa	hsa	hsa-miR-16-5p	WEE1	1	1	0	0	1	0	0	0	3	3
MIRT031935	hsa	hsa	hsa-miR-16-5p	CDCA4	0	0	0	0	1	0	0	0	1	5
MIRT031936	hsa	hsa	hsa-miR-16-5p	MAP4	0	0	0	0	1	0	1	0	2	2
MIRT031937	hsa	hsa	hsa-miR-16-5p	GOLT1B	0	0	0	0	1	0	1	0	2	2
MIRT031938	hsa	hsa	hsa-miR-16-5p	PPP6C	0	0	0	0	1	0	1	0	2	3
MIRT031939	hsa	hsa	hsa-miR-16-5p	LAMB3	0	0	0	0	0	0	1	0	1	1
MIRT031940	hsa	hsa	hsa-miR-16-5p	MTHFD2	0	0	0	0	0	0	1	0	1	1
MIRT031941	hsa	hsa	hsa-miR-16-5p	POLDIP2	0	0	0	0	0	0	1	0	1	1
MIRT031942	hsa	hsa	hsa-miR-16-5p	RPS25	0	0	0	0	0	0	1	0	1	1
MIRT031943	hsa	hsa	hsa-miR-16-5p	WARS	0	0	0	0	0	0	1	0	1	1
MIRT031944	hsa	hsa	hsa-miR-16-5p	GLT8D1	0	0	0	0	0	0	1	0	1	1
MIRT031945	hsa	hsa	hsa-miR-16-5p	RPL3	0	0	0	0	0	0	1	0	1	1
MIRT031946	hsa	hsa	hsa-miR-16-5p	EIF3H	0	0	0	0	0	0	1	0	1	1
MIRT031947	hsa	hsa	hsa-miR-16-5p	LYAR	0	0	0	0	0	0	1	0	1	1
MIRT031948	hsa	hsa	hsa-miR-16-5p	DUSP14	0	0	0	0	0	0	1	0	1	1
MIRT031949	hsa	hsa	hsa-miR-16-5p	SSU72	0	0	0	0	1	0	1	0	2	2
MIRT031950	hsa	hsa	hsa-miR-16-5p	OXNAD1	0	0	0	0	0	0	1	0	1	1
MIRT031951	hsa	hsa	hsa-miR-16-5p	FTH1	0	0	0	0	0	0	1	0	1	1
MIRT031952	hsa	hsa	hsa-miR-16-5p	RBM28	0	0	0	0	0	0	1	0	1	1
MIRT031953	hsa	hsa	hsa-miR-16-5p	SSSCA1	0	0	0	0	0	0	1	0	1	1
MIRT031954	hsa	hsa	hsa-miR-16-5p	RPL21	0	0	0	0	0	0	1	0	1	1
MIRT031955	hsa	hsa	hsa-miR-16-5p	RRP9	0	0	0	0	0	0	1	0	1	1
MIRT031956	hsa	hsa	hsa-miR-16-5p	MINA	0	0	0	0	0	0	1	0	1	1
MIRT031957	hsa	hsa	hsa-miR-16-5p	ACTG1	0	0	0	0	1	0	1	0	2	2
MIRT031958	hsa	hsa	hsa-miR-16-5p	PCK2	0	0	0	0	0	0	1	0	1	1
MIRT031959	hsa	hsa	hsa-miR-16-5p	HSP90AA1	0	0	0	0	0	0	1	0	1	1
MIRT031960	hsa	hsa	hsa-miR-16-5p	LSG1	0	0	0	0	0	0	1	0	1	1
MIRT031961	hsa	hsa	hsa-miR-16-5p	SLC25A32	0	0	0	0	0	0	1	0	1	1
MIRT031962	hsa	hsa	hsa-miR-16-5p	AAAS	0	0	0	0	0	0	1	0	1	1
MIRT031963	hsa	hsa	hsa-miR-16-5p	MRPS23	0	0	0	0	0	0	1	0	1	1
MIRT031964	hsa	hsa	hsa-miR-16-5p	MARS	0	0	0	0	0	0	1	0	1	1
MIRT031965	hsa	hsa	hsa-miR-16-5p	MERTK	0	0	0	0	0	0	1	0	1	1
MIRT031966	hsa	hsa	hsa-miR-16-5p	GTF3C4	0	0	0	0	0	0	1	0	1	1
MIRT031967	hsa	hsa	hsa-miR-16-5p	SRP19	0	0	0	0	0	0	1	0	1	1
MIRT031968	hsa	hsa	hsa-miR-16-5p	C11orf83	0	0	0	0	0	0	1	0	1	1
MIRT031969	hsa	hsa	hsa-miR-16-5p	WNT5A	0	0	0	0	0	0	1	0	1	1
MIRT031970	hsa	hsa	hsa-miR-16-5p	GTF3C3	0	0	0	0	0	0	1	0	1	1
MIRT031971	hsa	hsa	hsa-miR-16-5p	IWS1	0	0	0	0	0	0	1	0	1	1
MIRT031972	hsa	hsa	hsa-miR-16-5p	TTLL12	0	0	0	0	1	0	1	0	2	2
MIRT031973	hsa	hsa	hsa-miR-16-5p	PVR	0	0	0	0	0	0	1	0	1	1
MIRT031974	hsa	hsa	hsa-miR-16-5p	KIF2C	0	0	0	0	0	0	1	0	1	1
MIRT031975	hsa	hsa	hsa-miR-16-5p	TBL3	0	0	0	0	0	0	1	0	1	1
MIRT031976	hsa	hsa	hsa-miR-16-5p	CAMK2G	0	0	0	0	0	0	1	0	1	1
MIRT031977	hsa	hsa	hsa-miR-16-5p	ATXN2L	0	0	0	0	1	0	1	0	2	2
MIRT031978	hsa	hsa	hsa-miR-16-5p	RPSA	0	0	0	0	0	0	1	0	1	1
MIRT031979	hsa	hsa	hsa-miR-16-5p	TSPAN3	0	0	0	0	1	0	1	0	2	2
MIRT031980	hsa	hsa	hsa-miR-16-5p	SCAF4	0	0	0	0	1	0	1	0	2	2
MIRT031981	hsa	hsa	hsa-miR-16-5p	COPS7B	0	0	0	0	0	0	1	0	1	1
MIRT031982	hsa	hsa	hsa-miR-16-5p	HNRNPDL	0	0	0	0	1	0	1	0	2	4
MIRT031983	hsa	hsa	hsa-miR-16-5p	C17orf75	0	0	0	0	0	0	1	0	1	1
MIRT031984	hsa	hsa	hsa-miR-16-5p	WDR75	0	0	0	0	0	0	1	0	1	1
MIRT031985	hsa	hsa	hsa-miR-16-5p	AP2B1	0	0	0	0	0	0	1	0	1	1
MIRT031986	hsa	hsa	hsa-miR-16-5p	BTF3	0	0	0	0	0	0	1	0	1	1
MIRT031987	hsa	hsa	hsa-miR-16-5p	SMURF2	0	0	0	1	0	0	0	0	1	1
MIRT031988	hsa	hsa	hsa-miR-16-5p	KIF1B	0	0	0	1	0	0	0	0	1	1
MIRT031989	hsa	hsa	hsa-miR-16-5p	CASK	0	0	0	0	1	0	1	0	2	3
MIRT031990	hsa	hsa	hsa-miR-16-5p	RPL14	0	0	0	0	1	0	1	0	2	3
MIRT031991	hsa	hsa	hsa-miR-16-5p	CDC37	0	0	0	0	1	0	0	0	1	1
MIRT031992	hsa	hsa	hsa-miR-16-5p	SOWAHC	0	0	0	0	1	0	0	0	1	2
MIRT031993	hsa	hsa	hsa-miR-16-5p	CDADC1	0	0	0	0	1	0	0	0	1	1
MIRT031994	hsa	hsa	hsa-miR-16-5p	SPATA2	0	0	0	0	1	0	0	0	1	1
MIRT031995	hsa	hsa	hsa-miR-16-5p	PRR3	0	0	0	0	1	0	0	0	1	1
MIRT031996	hsa	hsa	hsa-miR-16-5p	UFC1	0	0	0	0	1	0	0	0	1	1
MIRT031997	hsa	hsa	hsa-miR-16-5p	CPSF7	0	0	0	0	1	0	0	0	1	3
MIRT031998	hsa	hsa	hsa-miR-16-5p	CRKL	0	0	0	0	1	0	0	0	1	2
MIRT031999	hsa	hsa	hsa-miR-16-5p	FAT3	0	0	0	0	1	0	0	0	1	1
MIRT032000	hsa	hsa	hsa-miR-16-5p	SZRD1	0	0	0	0	1	0	0	0	1	2
MIRT032001	hsa	hsa	hsa-miR-16-5p	EN2	0	0	0	0	1	0	0	0	1	3
MIRT032002	hsa	hsa	hsa-miR-16-5p	MYO5B	0	0	0	0	1	0	0	0	1	1
MIRT032003	hsa	hsa	hsa-miR-16-5p	PDK4	0	0	0	0	1	0	0	0	1	1
MIRT032004	hsa	hsa	hsa-miR-16-5p	C2orf42	0	0	0	0	1	0	0	0	1	2
MIRT032005	hsa	hsa	hsa-miR-16-5p	CDC37L1	0	0	0	0	1	0	0	0	1	5
MIRT032006	hsa	hsa	hsa-miR-16-5p	FBXW7	0	0	0	0	1	0	0	0	1	1
MIRT032007	hsa	hsa	hsa-miR-16-5p	STK33	0	0	0	0	1	0	0	0	1	1
MIRT032008	hsa	hsa	hsa-miR-16-5p	DIEXF	0	0	0	0	1	0	1	0	2	2
MIRT032009	hsa	hsa	hsa-miR-16-5p	TMEM189-UBE2V1	0	0	0	1	1	0	1	0	3	6
MIRT032010	hsa	hsa	hsa-miR-16-5p	AK2	0	0	0	0	0	0	1	0	1	1
MIRT032011	hsa	hsa	hsa-miR-16-5p	PAK1IP1	0	0	0	0	0	0	1	0	1	1
MIRT032012	hsa	hsa	hsa-miR-16-5p	PSPH	0	0	0	0	0	0	1	0	1	1
MIRT032013	hsa	hsa	hsa-miR-16-5p	RPL31	0	0	0	0	0	0	1	0	1	1
MIRT032014	hsa	hsa	hsa-miR-16-5p	FAM96B	0	0	0	0	0	0	1	0	1	1
MIRT032015	hsa	hsa	hsa-miR-16-5p	ARG2	0	0	0	1	0	0	0	0	1	1
MIRT032016	hsa	hsa	hsa-miR-16-5p	STIP1	0	0	0	0	0	0	1	0	1	1
MIRT032017	hsa	hsa	hsa-miR-16-5p	ARPC5L	0	0	0	0	0	0	1	0	1	1
MIRT032018	hsa	hsa	hsa-miR-16-5p	EIF3F	0	0	0	0	0	0	1	0	1	1
MIRT032019	hsa	hsa	hsa-miR-16-5p	IPO11	0	0	0	0	0	0	1	0	1	1
MIRT032020	hsa	hsa	hsa-miR-16-5p	RPS3A	0	0	0	0	0	0	1	0	1	1
MIRT032021	hsa	hsa	hsa-miR-16-5p	UTP14A	0	0	0	0	0	0	1	0	1	1
MIRT032022	hsa	hsa	hsa-miR-16-5p	SLC4A1AP	0	0	0	0	0	0	1	0	1	1
MIRT032023	hsa	hsa	hsa-miR-16-5p	MRPL21	0	0	0	0	0	0	1	0	1	1
MIRT032024	hsa	hsa	hsa-miR-16-5p	LAMTOR4	0	0	0	0	0	0	1	0	1	1
MIRT032025	hsa	hsa	hsa-miR-16-5p	RPL6	0	0	0	0	0	0	1	0	1	1
MIRT032026	hsa	hsa	hsa-miR-16-5p	KIN	0	0	0	0	0	0	1	0	1	1
MIRT032027	hsa	hsa	hsa-miR-16-5p	POLR1C	0	0	0	0	0	0	1	0	1	1
MIRT032028	hsa	hsa	hsa-miR-16-5p	HTRA1	0	0	0	0	0	0	1	0	1	1
MIRT032029	hsa	hsa	hsa-miR-16-5p	MRPS35	0	0	0	0	0	0	1	0	1	1
MIRT032030	hsa	hsa	hsa-miR-16-5p	GEMIN4	0	0	0	0	0	0	1	0	1	1
MIRT032031	hsa	hsa	hsa-miR-16-5p	GARS	0	0	0	0	0	0	1	0	1	1
MIRT032032	hsa	hsa	hsa-miR-16-5p	TTF2	0	0	0	0	0	0	1	0	1	1
MIRT032033	hsa	hsa	hsa-miR-16-5p	NACA	0	0	0	0	0	0	1	0	1	1
MIRT032034	hsa	hsa	hsa-miR-16-5p	ZRANB2	0	0	0	0	0	0	1	0	1	1
MIRT032035	hsa	hsa	hsa-miR-16-5p	PDLIM5	0	0	0	0	0	0	1	0	1	1
MIRT032036	hsa	hsa	hsa-miR-16-5p	L1CAM	0	0	0	0	0	0	1	0	1	1
MIRT032037	hsa	hsa	hsa-miR-16-5p	TELO2	0	0	0	0	0	0	1	0	1	1
MIRT032038	hsa	hsa	hsa-miR-16-5p	KIF14	0	0	0	0	0	0	1	0	1	1
MIRT032039	hsa	hsa	hsa-miR-16-5p	MORF4L1	0	0	0	0	0	0	1	0	1	1
MIRT032040	hsa	hsa	hsa-miR-16-5p	PDHX	0	0	0	0	0	0	1	0	1	1
MIRT032041	hsa	hsa	hsa-miR-16-5p	SCAMP3	0	0	0	0	0	0	1	0	1	1
MIRT032042	hsa	hsa	hsa-miR-16-5p	FAM129B	0	0	0	0	0	0	1	0	1	1
MIRT032043	hsa	hsa	hsa-miR-16-5p	PLEC	0	0	0	0	0	0	1	0	1	1
MIRT032044	hsa	hsa	hsa-miR-16-5p	RPRD2	0	0	0	0	1	0	1	0	2	5
MIRT032045	hsa	hsa	hsa-miR-16-5p	ATP8A2	0	0	0	0	0	0	1	0	1	1
MIRT032046	hsa	hsa	hsa-miR-16-5p	IARS	0	0	0	0	0	0	1	0	1	1
MIRT032047	hsa	hsa	hsa-miR-16-5p	DNAJA1	0	0	0	0	1	0	1	0	2	5
MIRT032048	hsa	hsa	hsa-miR-16-5p	EFNB2	0	0	0	0	1	0	1	0	2	3
MIRT032049	hsa	hsa	hsa-miR-16-5p	FAM189B	0	0	0	1	1	0	0	0	2	2
MIRT032050	hsa	hsa	hsa-miR-16-5p	LAMB1	0	0	0	0	0	0	1	0	1	1
MIRT032051	hsa	hsa	hsa-miR-16-5p	TNPO1	0	0	0	0	0	0	1	0	1	1
MIRT032052	hsa	hsa	hsa-miR-16-5p	PDPR	0	0	0	0	0	0	1	0	1	1
MIRT032053	hsa	hsa	hsa-miR-16-5p	CDS2	1	1	1	1	1	0	0	0	5	3
MIRT032054	hsa	hsa	hsa-miR-16-5p	LMAN2L	0	0	0	0	0	0	1	0	1	1
MIRT032055	hsa	hsa	hsa-miR-16-5p	DDX3Y	0	0	0	0	1	0	1	0	2	2
MIRT032056	hsa	hsa	hsa-miR-16-5p	PAGR1	0	0	0	0	1	0	0	0	1	2
MIRT032057	hsa	hsa	hsa-miR-16-5p	TOX4	0	0	0	0	1	0	0	0	1	1
MIRT032058	hsa	hsa	hsa-miR-16-5p	CALU	0	0	0	0	1	0	0	0	1	3
MIRT032059	hsa	hsa	hsa-miR-16-5p	PTPDC1	0	0	0	0	1	0	0	0	1	1
MIRT032060	hsa	hsa	hsa-miR-16-5p	USP53	0	0	0	0	1	0	0	0	1	2
MIRT032061	hsa	hsa	hsa-miR-16-5p	FAM168A	0	0	0	0	1	0	0	0	1	1
MIRT032062	hsa	hsa	hsa-miR-16-5p	CAMSAP1	0	0	0	0	1	0	0	0	1	4
MIRT032063	hsa	hsa	hsa-miR-16-5p	VPS4A	0	0	0	0	1	0	0	0	1	4
MIRT032064	hsa	hsa	hsa-miR-16-5p	UBFD1	0	0	0	0	1	0	0	0	1	1
MIRT032065	hsa	hsa	hsa-miR-16-5p	PAQR3	0	0	0	0	1	0	0	0	1	1
MIRT032066	hsa	hsa	hsa-miR-16-5p	C16orf72	0	0	0	0	1	0	0	0	1	5
MIRT032067	hsa	hsa	hsa-miR-16-5p	TMEM255A	0	0	0	0	1	0	0	0	1	1
MIRT032068	hsa	hsa	hsa-miR-16-5p	PHF19	0	0	0	0	1	0	0	0	1	1
MIRT032069	hsa	hsa	hsa-miR-16-5p	ATXN7L3	0	0	0	0	1	0	0	0	1	1
MIRT032070	hsa	hsa	hsa-miR-16-5p	JARID2	0	0	0	0	1	0	0	0	1	4
MIRT032071	hsa	hsa	hsa-miR-16-5p	E2F7	0	0	0	0	1	0	0	0	1	6
MIRT032072	hsa	hsa	hsa-miR-16-5p	KIF5A	0	0	0	0	1	0	0	0	1	1
MIRT032073	hsa	hsa	hsa-miR-16-5p	PTPN3	0	0	0	0	1	0	0	0	1	1
MIRT032074	hsa	hsa	hsa-miR-16-5p	CCDC19	0	0	0	0	1	0	0	0	1	1
MIRT032075	hsa	hsa	hsa-miR-16-5p	YWHAH	0	0	0	0	1	0	1	0	2	2
MIRT032076	hsa	hsa	hsa-miR-16-5p	MOV10	0	0	0	0	1	0	1	0	2	2
MIRT038707	hsa	hsa	hsa-miR-16-2-3p	NUCKS1	0	0	0	0	1	0	0	0	1	1
MIRT051056	hsa	hsa	hsa-miR-16-5p	FASTKD1	0	0	0	0	1	0	0	0	1	1
MIRT051057	hsa	hsa	hsa-miR-16-5p	UFSP2	0	0	0	0	1	0	0	0	1	1
MIRT051058	hsa	hsa	hsa-miR-16-5p	PLEKHN1	0	0	0	0	1	0	0	0	1	1
MIRT051059	hsa	hsa	hsa-miR-16-5p	KLF14	0	0	0	0	1	0	0	0	1	1
MIRT051060	hsa	hsa	hsa-miR-16-5p	AKAP13	0	0	0	0	1	0	0	0	1	1
MIRT051061	hsa	hsa	hsa-miR-16-5p	PHEX	0	0	0	0	1	0	0	0	1	1
MIRT051062	hsa	hsa	hsa-miR-16-5p	IL36RN	0	0	0	0	1	0	0	0	1	1
MIRT051063	hsa	hsa	hsa-miR-16-5p	CACNB2	0	0	0	0	1	0	0	0	1	1
MIRT051064	hsa	hsa	hsa-miR-16-5p	PRPF8	0	0	0	0	1	0	0	0	1	1
MIRT051065	hsa	hsa	hsa-miR-16-5p	NAV2	0	0	0	0	1	0	0	0	1	1
MIRT051066	hsa	hsa	hsa-miR-16-5p	OTUD7B	0	0	0	0	1	0	0	0	1	1
MIRT051067	hsa	hsa	hsa-miR-16-5p	JAK2	0	0	0	0	1	0	0	0	1	1
MIRT051068	hsa	hsa	hsa-miR-16-5p	RSL1D1	0	0	0	0	1	0	0	0	1	1
MIRT051069	hsa	hsa	hsa-miR-16-5p	TXNL1	0	0	0	0	1	0	0	0	1	1
MIRT051070	hsa	hsa	hsa-miR-16-5p	CAMKV	0	0	0	0	1	0	0	0	1	1
MIRT051071	hsa	hsa	hsa-miR-16-5p	FBXO3	0	0	0	0	1	0	0	0	1	1
MIRT051072	hsa	hsa	hsa-miR-16-5p	CPNE8	0	0	0	0	1	0	0	0	1	1
MIRT051073	hsa	hsa	hsa-miR-16-5p	COL4A1	0	0	0	0	1	0	0	0	1	1
MIRT051074	hsa	hsa	hsa-miR-16-5p	SENP6	0	0	0	0	1	0	0	0	1	1
MIRT051075	hsa	hsa	hsa-miR-16-5p	PRR12	0	0	0	0	1	0	0	0	1	1
MIRT051076	hsa	hsa	hsa-miR-16-5p	SERINC5	0	0	0	0	1	0	0	0	1	1
MIRT051077	hsa	hsa	hsa-miR-16-5p	AMPD1	0	0	0	0	1	0	0	0	1	1
MIRT051078	hsa	hsa	hsa-miR-16-5p	FNBP1	0	0	0	0	1	0	0	0	1	1
MIRT051079	hsa	hsa	hsa-miR-16-5p	FAM150B	0	0	0	0	1	0	0	0	1	1
MIRT051080	hsa	hsa	hsa-miR-16-5p	CYP27B1	0	0	0	0	1	0	0	0	1	1
MIRT051081	hsa	hsa	hsa-miR-16-5p	CHD3	0	0	0	0	1	0	0	0	1	1
MIRT051082	hsa	hsa	hsa-miR-16-5p	LIG4	0	0	0	0	1	0	0	0	1	1
MIRT051083	hsa	hsa	hsa-miR-16-5p	RPS24	0	0	0	0	1	0	0	0	1	1
MIRT051084	hsa	hsa	hsa-miR-16-5p	S100A14	0	0	0	0	1	0	0	0	1	1
MIRT051085	hsa	hsa	hsa-miR-16-5p	PTPRT	0	0	0	0	1	0	0	0	1	1
MIRT051086	hsa	hsa	hsa-miR-16-5p	TNK1	0	0	0	0	1	0	0	0	1	1
MIRT051087	hsa	hsa	hsa-miR-16-5p	FBXW11	0	0	0	0	1	0	0	0	1	1
MIRT051088	hsa	hsa	hsa-miR-16-5p	MLF2	0	0	0	0	1	0	0	0	1	1
MIRT051089	hsa	hsa	hsa-miR-16-5p	HNRNPF	0	0	0	0	1	0	0	0	1	1
MIRT051090	hsa	hsa	hsa-miR-16-5p	ZNF638	0	0	0	0	1	0	0	0	1	1
MIRT051091	hsa	hsa	hsa-miR-16-5p	TIMP3	0	0	0	0	1	0	0	0	1	1
MIRT051092	hsa	hsa	hsa-miR-16-5p	DIXDC1	0	0	0	0	1	0	0	0	1	1
MIRT051093	hsa	hsa	hsa-miR-16-5p	EEF2K	0	0	0	0	1	0	0	0	1	1
MIRT051094	hsa	hsa	hsa-miR-16-5p	TMEM154	0	0	0	0	1	0	0	0	1	1
MIRT051095	hsa	hsa	hsa-miR-16-5p	ORAI2	0	0	0	0	1	0	0	0	1	1
MIRT051096	hsa	hsa	hsa-miR-16-5p	SLFN13	0	0	0	0	1	0	0	0	1	1
MIRT051097	hsa	hsa	hsa-miR-16-5p	DDX6	0	0	0	0	1	0	0	0	1	1
MIRT051098	hsa	hsa	hsa-miR-16-5p	COX1	0	0	0	0	1	0	0	0	1	1
MIRT051099	hsa	hsa	hsa-miR-16-5p	IDS	0	0	0	0	1	0	0	0	1	1
MIRT051100	hsa	hsa	hsa-miR-16-5p	C19orf54	0	0	0	0	1	0	0	0	1	1
MIRT051101	hsa	hsa	hsa-miR-16-5p	PIP4K2B	0	0	0	0	1	0	0	0	1	1
MIRT051102	hsa	hsa	hsa-miR-16-5p	OTOL1	0	0	0	0	1	0	0	0	1	1
MIRT051103	hsa	hsa	hsa-miR-16-5p	AGER	0	0	0	0	1	0	0	0	1	1
MIRT051104	hsa	hsa	hsa-miR-16-5p	PGLYRP1	0	0	0	0	1	0	0	0	1	1
MIRT051105	hsa	hsa	hsa-miR-16-5p	ACTN4	0	0	0	0	1	0	0	0	1	1
MIRT051106	hsa	hsa	hsa-miR-16-5p	GLB1L3	0	0	0	0	1	0	0	0	1	1
MIRT051107	hsa	hsa	hsa-miR-16-5p	FSCN2	0	0	0	0	1	0	0	0	1	1
MIRT051108	hsa	hsa	hsa-miR-16-5p	NXPH2	0	0	0	0	1	0	0	0	1	1
MIRT051109	hsa	hsa	hsa-miR-16-5p	CABIN1	0	0	0	0	1	0	0	0	1	1
MIRT051110	hsa	hsa	hsa-miR-16-5p	MOB3C	0	0	0	0	1	0	0	0	1	1
MIRT051111	hsa	hsa	hsa-miR-16-5p	ADK	0	0	0	0	1	0	0	0	1	1
MIRT051112	hsa	hsa	hsa-miR-16-5p	ARL2BP	0	0	0	0	1	0	0	0	1	1
MIRT051113	hsa	hsa	hsa-miR-16-5p	RP1L1	0	0	0	0	1	0	0	0	1	1
MIRT051114	hsa	hsa	hsa-miR-16-5p	GPR157	0	0	0	0	1	0	0	0	1	1
MIRT051115	hsa	hsa	hsa-miR-16-5p	IRS4	0	0	0	0	1	0	0	0	1	1
MIRT051116	hsa	hsa	hsa-miR-16-5p	KLHL34	0	0	0	0	1	0	0	0	1	1
MIRT051117	hsa	hsa	hsa-miR-16-5p	HSPA8	0	0	0	0	1	0	0	0	1	1
MIRT051118	hsa	hsa	hsa-miR-16-5p	CSGALNACT1	0	0	0	0	1	0	0	0	1	1
MIRT051119	hsa	hsa	hsa-miR-16-5p	FAT2	0	0	0	0	1	0	0	0	1	1
MIRT051120	hsa	hsa	hsa-miR-16-5p	RPS3	0	0	0	0	1	0	0	0	1	1
MIRT051121	hsa	hsa	hsa-miR-16-5p	DHTKD1	0	0	0	0	1	0	0	0	1	1
MIRT051122	hsa	hsa	hsa-miR-16-5p	HNRNPL	0	0	0	0	1	0	0	0	1	1
MIRT051123	hsa	hsa	hsa-miR-16-5p	SYT11	0	0	0	0	1	0	0	0	1	1
MIRT051124	hsa	hsa	hsa-miR-16-5p	VKORC1	0	0	0	0	1	0	0	0	1	1
MIRT051125	hsa	hsa	hsa-miR-16-5p	GPR55	0	0	0	0	1	0	0	0	1	1
MIRT051126	hsa	hsa	hsa-miR-16-5p	MRC2	0	0	0	0	1	0	0	0	1	1
MIRT051127	hsa	hsa	hsa-miR-16-5p	LSM5	0	0	0	0	1	0	0	0	1	1
MIRT051128	hsa	hsa	hsa-miR-16-5p	DDN	0	0	0	0	1	0	0	0	1	1
MIRT051129	hsa	hsa	hsa-miR-16-5p	COL4A2	0	0	0	0	1	0	0	0	1	1
MIRT051130	hsa	hsa	hsa-miR-16-5p	UBXN2B	0	0	0	0	1	0	0	0	1	1
MIRT051131	hsa	hsa	hsa-miR-16-5p	GNAL	0	0	0	0	1	0	0	0	1	4
MIRT051132	hsa	hsa	hsa-miR-16-5p	ZNF644	0	0	0	0	1	0	0	0	1	1
MIRT051133	hsa	hsa	hsa-miR-16-5p	ROGDI	0	0	0	0	1	0	0	0	1	1
MIRT051134	hsa	hsa	hsa-miR-16-5p	MMP25	0	0	0	0	1	0	0	0	1	1
MIRT051135	hsa	hsa	hsa-miR-16-5p	RIOK3	0	0	0	0	1	0	0	0	1	1
MIRT051136	hsa	hsa	hsa-miR-16-5p	GSTT2B	0	0	0	0	1	0	0	0	1	1
MIRT051137	hsa	hsa	hsa-miR-16-5p	APLNR	0	0	0	0	1	0	0	0	1	1
MIRT051138	hsa	hsa	hsa-miR-16-5p	IGSF1	0	0	0	0	1	0	0	0	1	1
MIRT051139	hsa	hsa	hsa-miR-16-5p	CCT8	0	0	0	0	1	0	0	0	1	1
MIRT051140	hsa	hsa	hsa-miR-16-5p	USMG5	0	0	0	0	1	0	0	0	1	1
MIRT051141	hsa	hsa	hsa-miR-16-5p	LYPD2	0	0	0	0	1	0	0	0	1	1
MIRT051142	hsa	hsa	hsa-miR-16-5p	YIPF2	0	0	0	0	1	0	0	0	1	1
MIRT051143	hsa	hsa	hsa-miR-16-5p	KCND3	0	0	0	0	1	0	0	0	1	1
MIRT051144	hsa	hsa	hsa-miR-16-5p	HIST1H1C	0	0	0	0	1	0	0	0	1	1
MIRT051145	hsa	hsa	hsa-miR-16-5p	SF3B3	0	0	0	0	1	0	0	0	1	1
MIRT051146	hsa	hsa	hsa-miR-16-5p	RPH3AL	0	0	0	0	1	0	0	0	1	1
MIRT051147	hsa	hsa	hsa-miR-16-5p	LONRF2	0	0	0	0	1	0	0	0	1	1
MIRT051148	hsa	hsa	hsa-miR-16-5p	SUPT5H	0	0	0	0	1	0	0	0	1	1
MIRT051149	hsa	hsa	hsa-miR-16-5p	SOCS5	0	0	0	0	1	0	0	0	1	2
MIRT051150	hsa	hsa	hsa-miR-16-5p	POLB	0	0	0	0	1	0	0	0	1	1
MIRT051151	hsa	hsa	hsa-miR-16-5p	HIST1H2BK	0	0	0	0	1	0	0	0	1	1
MIRT051152	hsa	hsa	hsa-miR-16-5p	ADAD2	0	0	0	0	1	0	0	0	1	1
MIRT051153	hsa	hsa	hsa-miR-16-5p	CLIP2	0	0	0	0	1	0	0	0	1	1
MIRT051154	hsa	hsa	hsa-miR-16-5p	IPO5	0	0	0	0	1	0	0	0	1	1
MIRT051155	hsa	hsa	hsa-miR-16-5p	POTEF	0	0	0	0	1	0	0	0	1	1
MIRT051156	hsa	hsa	hsa-miR-16-5p	LIMA1	0	0	0	0	1	0	0	0	1	1
MIRT051157	hsa	hsa	hsa-miR-16-5p	ACTN1	0	0	0	0	1	0	0	0	1	1
MIRT051158	hsa	hsa	hsa-miR-16-5p	FAM208A	0	0	0	0	1	0	0	0	1	1
MIRT051159	hsa	hsa	hsa-miR-16-5p	IRAK3	0	0	0	0	1	0	0	0	1	1
MIRT051160	hsa	hsa	hsa-miR-16-5p	NGFRAP1	0	0	0	0	1	0	0	0	1	1
MIRT051161	hsa	hsa	hsa-miR-16-5p	TMED1	0	0	0	0	1	0	0	0	1	1
MIRT051162	hsa	hsa	hsa-miR-16-5p	BNC2	0	0	0	0	1	0	0	0	1	1
MIRT051163	hsa	hsa	hsa-miR-16-5p	WDR5B	0	0	0	0	1	0	0	0	1	1
MIRT051164	hsa	hsa	hsa-miR-16-5p	INO80D	0	0	0	0	1	0	0	0	1	1
MIRT051165	hsa	hsa	hsa-miR-16-5p	USP8	0	0	0	0	1	0	0	0	1	1
MIRT051166	hsa	hsa	hsa-miR-16-5p	RPS17	0	0	0	0	1	0	0	0	1	1
MIRT051167	hsa	hsa	hsa-miR-16-5p	ATP6V0E1	0	0	0	0	1	0	0	0	1	1
MIRT051168	hsa	hsa	hsa-miR-16-5p	AMOT	0	0	0	0	1	0	0	0	1	2
MIRT051169	hsa	hsa	hsa-miR-16-5p	AMER1	0	0	0	0	1	0	0	0	1	2
MIRT051170	hsa	hsa	hsa-miR-16-5p	NEURL4	0	0	0	0	1	0	0	0	1	1
MIRT051171	hsa	hsa	hsa-miR-16-5p	ATP5A1	0	0	0	0	1	0	0	0	1	1
MIRT051172	hsa	hsa	hsa-miR-16-5p	UBE2Z	0	0	0	0	1	0	0	0	1	1
MIRT051173	hsa	hsa	hsa-miR-16-5p	RAN	0	0	0	0	1	0	0	0	1	1
MIRT051174	hsa	hsa	hsa-miR-16-5p	2022-03-06	0	0	0	0	1	0	0	0	1	1
MIRT051175	hsa	hsa	hsa-miR-16-5p	FBXO41	0	0	0	0	1	0	0	0	1	1
MIRT051176	hsa	hsa	hsa-miR-16-5p	XYLT1	0	0	0	0	1	0	0	0	1	1
MIRT051177	hsa	hsa	hsa-miR-16-5p	DOCK9	0	0	0	0	1	0	0	0	1	1
MIRT051178	hsa	hsa	hsa-miR-16-5p	LONP1	0	0	0	0	1	0	0	0	1	1
MIRT051179	hsa	hsa	hsa-miR-16-5p	ARL10	0	0	0	0	1	0	0	0	1	1
MIRT051180	hsa	hsa	hsa-miR-16-5p	GPAA1	0	0	0	0	1	0	0	0	1	1
MIRT051181	hsa	hsa	hsa-miR-16-5p	VCL	0	0	0	0	1	0	0	0	1	2
MIRT051182	hsa	hsa	hsa-miR-16-5p	TIGD3	0	0	0	0	1	0	0	0	1	1
MIRT051183	hsa	hsa	hsa-miR-16-5p	MSL3	0	0	0	0	1	0	0	0	1	1
MIRT051184	hsa	hsa	hsa-miR-16-5p	KANSL3	0	0	0	0	1	0	0	0	1	1
MIRT051185	hsa	hsa	hsa-miR-16-5p	ZNF280C	0	0	0	0	1	0	0	0	1	1
MIRT051186	hsa	hsa	hsa-miR-16-5p	RUNDC3B	0	0	0	0	1	0	0	0	1	1
MIRT051187	hsa	hsa	hsa-miR-16-5p	E2F3	0	0	0	0	1	0	0	0	1	2
MIRT051188	hsa	hsa	hsa-miR-16-5p	CECR5	0	0	0	0	1	0	0	0	1	1
MIRT051189	hsa	hsa	hsa-miR-16-5p	TDRD3	0	0	0	0	1	0	0	0	1	1
MIRT051190	hsa	hsa	hsa-miR-16-5p	IKZF4	0	0	0	0	1	0	0	0	1	1
MIRT051191	hsa	hsa	hsa-miR-16-5p	TES	0	0	0	0	1	0	0	0	1	1
MIRT051192	hsa	hsa	hsa-miR-16-5p	KCNS2	0	0	0	0	1	0	0	0	1	1
MIRT051193	hsa	hsa	hsa-miR-16-5p	SLC9A2	0	0	0	0	1	0	0	0	1	1
MIRT051194	hsa	hsa	hsa-miR-16-5p	MEGF8	0	0	0	0	1	0	0	0	1	1
MIRT051195	hsa	hsa	hsa-miR-16-5p	HMGN1	0	0	0	0	1	0	0	0	1	1
MIRT051196	hsa	hsa	hsa-miR-16-5p	THAP7	0	0	0	0	1	0	0	0	1	1
MIRT051197	hsa	hsa	hsa-miR-16-5p	GNB2	0	0	0	0	1	0	0	0	1	1
MIRT051198	hsa	hsa	hsa-miR-16-5p	ZNF827	0	0	0	0	1	0	0	0	1	1
MIRT051199	hsa	hsa	hsa-miR-16-5p	SART1	0	0	0	0	1	0	0	0	1	1
MIRT051200	hsa	hsa	hsa-miR-16-5p	AQP12B	0	0	0	0	1	0	0	0	1	1
MIRT051201	hsa	hsa	hsa-miR-16-5p	CLTC	0	0	0	0	1	0	0	0	1	1
MIRT051202	hsa	hsa	hsa-miR-16-5p	ABCB7	0	0	0	0	1	0	0	0	1	1
MIRT051203	hsa	hsa	hsa-miR-16-5p	PSMC1	0	0	0	0	1	0	0	0	1	1
MIRT051204	hsa	hsa	hsa-miR-16-5p	BTBD2	0	0	0	0	1	0	0	0	1	1
MIRT051205	hsa	hsa	hsa-miR-16-5p	PLD3	0	0	0	0	1	0	0	0	1	1
MIRT051206	hsa	hsa	hsa-miR-16-5p	EGLN2	0	0	0	0	1	0	0	0	1	1
MIRT051207	hsa	hsa	hsa-miR-16-5p	ZZEF1	0	0	0	0	1	0	0	0	1	1
MIRT051208	hsa	hsa	hsa-miR-16-5p	GOT2	0	0	0	0	1	0	0	0	1	1
MIRT051209	hsa	hsa	hsa-miR-16-5p	SBF1	0	0	0	0	1	0	0	0	1	1
MIRT051210	hsa	hsa	hsa-miR-16-5p	XPO4	0	0	0	0	1	0	0	0	1	1
MIRT051211	hsa	hsa	hsa-miR-16-5p	SOCS2	0	0	0	0	1	0	0	0	1	1
MIRT051212	hsa	hsa	hsa-miR-16-5p	HM13	0	0	0	0	1	0	0	0	1	1
MIRT051213	hsa	hsa	hsa-miR-16-5p	ARMCX2	0	0	0	0	1	0	0	0	1	1
MIRT051214	hsa	hsa	hsa-miR-16-5p	FAM105B	0	0	0	0	1	0	0	0	1	1
MIRT051215	hsa	hsa	hsa-miR-16-5p	CYB5R1	0	0	0	0	1	0	0	0	1	1
MIRT051216	hsa	hsa	hsa-miR-16-5p	TUBA1A	0	0	0	0	1	0	0	0	1	1
MIRT051217	hsa	hsa	hsa-miR-16-5p	NSUN2	0	0	0	0	1	0	0	0	1	1
MIRT051218	hsa	hsa	hsa-miR-16-5p	FAM155B	0	0	0	0	1	0	0	0	1	1
MIRT051219	hsa	hsa	hsa-miR-16-5p	FECH	0	0	0	0	1	0	0	0	1	1
MIRT051220	hsa	hsa	hsa-miR-16-5p	CNN3	0	0	0	0	1	0	0	0	1	1
MIRT051221	hsa	hsa	hsa-miR-16-5p	DHX35	0	0	0	0	1	0	0	0	1	1
MIRT051222	hsa	hsa	hsa-miR-16-5p	HOXD13	0	0	0	0	1	0	0	0	1	1
MIRT051223	hsa	hsa	hsa-miR-16-5p	TRIM4	0	0	0	0	1	0	0	0	1	1
MIRT051224	hsa	hsa	hsa-miR-16-5p	ABCC1	0	0	0	0	1	0	0	0	1	1
MIRT051225	hsa	hsa	hsa-miR-16-5p	TXLNG	0	0	0	0	1	0	0	0	1	1
MIRT051226	hsa	hsa	hsa-miR-16-5p	NR1I2	0	0	0	0	1	0	0	0	1	1
MIRT051227	hsa	hsa	hsa-miR-16-5p	ZFPL1	0	0	0	0	1	0	0	0	1	1
MIRT051228	hsa	hsa	hsa-miR-16-5p	TMED7	0	0	0	0	1	0	0	0	1	1
MIRT051229	hsa	hsa	hsa-miR-16-5p	STT3B	0	0	0	0	1	0	0	0	1	1
MIRT051230	hsa	hsa	hsa-miR-16-5p	SEC24B	0	0	0	0	1	0	0	0	1	1
MIRT051231	hsa	hsa	hsa-miR-16-5p	TUBGCP2	0	0	0	0	1	0	0	0	1	1
MIRT051232	hsa	hsa	hsa-miR-16-5p	SLMO2	0	0	0	0	1	0	0	0	1	1
MIRT051233	hsa	hsa	hsa-miR-16-5p	NRXN1	0	0	0	0	1	0	0	0	1	1
MIRT051234	hsa	hsa	hsa-miR-16-5p	TCP1	0	0	0	0	1	0	0	0	1	1
MIRT051235	hsa	hsa	hsa-miR-16-5p	MAP3K7	0	0	0	0	1	0	0	0	1	2
MIRT051236	hsa	hsa	hsa-miR-16-5p	PLEKHM2	0	0	0	0	1	0	0	0	1	1
MIRT051237	hsa	hsa	hsa-miR-16-5p	IMPAD1	0	0	0	0	1	0	0	0	1	1
MIRT051238	hsa	hsa	hsa-miR-16-5p	PDE3B	0	0	0	0	1	0	0	0	1	1
MIRT051239	hsa	hsa	hsa-miR-16-5p	HIST1H2BC	0	0	0	0	1	0	0	0	1	1
MIRT051240	hsa	hsa	hsa-miR-16-5p	SETD5	0	0	0	0	1	0	0	0	1	1
MIRT051241	hsa	hsa	hsa-miR-16-5p	CREB3L2	0	0	0	0	1	0	0	0	1	1
MIRT051242	hsa	hsa	hsa-miR-16-5p	ZNF791	0	0	0	0	1	0	0	0	1	1
MIRT051243	hsa	hsa	hsa-miR-16-5p	NMD3	0	0	0	0	1	0	0	0	1	1
MIRT051244	hsa	hsa	hsa-miR-16-5p	PCDHGB4	0	0	0	0	1	0	0	0	1	1
MIRT051245	hsa	hsa	hsa-miR-16-5p	DICER1	0	0	0	0	1	0	0	0	1	2
MIRT051246	hsa	hsa	hsa-miR-16-5p	KIAA2013	0	0	0	0	1	0	0	0	1	1
MIRT051247	hsa	hsa	hsa-miR-16-5p	XPO6	0	0	0	0	1	0	0	0	1	1
MIRT051248	hsa	hsa	hsa-miR-16-5p	BTAF1	0	0	0	0	1	0	0	0	1	1
MIRT051249	hsa	hsa	hsa-miR-16-5p	TEP1	0	0	0	0	1	0	0	0	1	1
MIRT051250	hsa	hsa	hsa-miR-16-5p	ULK1	0	0	0	0	1	0	0	0	1	1
MIRT051251	hsa	hsa	hsa-miR-16-5p	ACTB	0	0	0	0	1	0	0	0	1	1
MIRT051252	hsa	hsa	hsa-miR-16-5p	TRAF4	0	0	0	0	1	0	0	0	1	1
MIRT051253	hsa	hsa	hsa-miR-16-5p	TFRC	0	0	0	0	1	0	0	0	1	1
MIRT051254	hsa	hsa	hsa-miR-16-5p	NUP155	0	0	0	0	1	0	0	0	1	1
MIRT051255	hsa	hsa	hsa-miR-16-5p	CNP	0	0	0	0	1	0	0	0	1	1
MIRT051256	hsa	hsa	hsa-miR-16-5p	TOR1A	0	0	0	0	1	0	0	0	1	1
MIRT051257	hsa	hsa	hsa-miR-16-5p	HTT	0	0	0	0	1	0	0	0	1	1
MIRT051258	hsa	hsa	hsa-miR-16-5p	ZBTB2	0	0	0	0	1	0	0	0	1	1
MIRT051259	hsa	hsa	hsa-miR-16-5p	HIST1H2AJ	0	0	0	0	1	0	0	0	1	1
MIRT051260	hsa	hsa	hsa-miR-16-5p	TSR1	0	0	0	0	1	0	0	0	1	1
MIRT051261	hsa	hsa	hsa-miR-16-5p	GTPBP4	0	0	0	0	1	0	0	0	1	1
MIRT051262	hsa	hsa	hsa-miR-16-5p	H2AFX	0	0	0	0	1	0	0	0	1	1
MIRT051263	hsa	hsa	hsa-miR-16-5p	LYRM5	0	0	0	0	1	0	0	0	1	2
MIRT051264	hsa	hsa	hsa-miR-16-5p	POLR2A	0	0	0	0	1	0	0	0	1	1
MIRT051265	hsa	hsa	hsa-miR-16-5p	MIS12	0	0	0	0	1	0	0	0	1	1
MIRT051266	hsa	hsa	hsa-miR-16-5p	PDXK	0	0	0	0	1	0	0	0	1	1
MIRT051267	hsa	hsa	hsa-miR-16-5p	NUP98	0	0	0	0	1	0	0	0	1	1
MIRT051268	hsa	hsa	hsa-miR-16-5p	SLC25A38	0	0	0	0	1	0	0	0	1	1
MIRT051269	hsa	hsa	hsa-miR-16-5p	SMEK2	0	0	0	0	1	0	0	0	1	1
MIRT051270	hsa	hsa	hsa-miR-16-5p	COQ3	0	0	0	0	1	0	0	0	1	1
MIRT051271	hsa	hsa	hsa-miR-16-5p	TCFL5	0	0	0	0	1	0	0	0	1	1
MIRT051272	hsa	hsa	hsa-miR-16-5p	MYO19	0	0	0	0	1	0	0	0	1	1
MIRT051273	hsa	hsa	hsa-miR-16-5p	HIST1H4B	0	0	0	0	1	0	0	0	1	1
MIRT051274	hsa	hsa	hsa-miR-16-5p	DHX30	0	0	0	0	1	0	0	0	1	1
MIRT051275	hsa	hsa	hsa-miR-16-5p	NPRL3	0	0	0	0	1	0	0	0	1	1
MIRT051276	hsa	hsa	hsa-miR-16-5p	LMTK3	0	0	0	0	1	0	0	0	1	1
MIRT051277	hsa	hsa	hsa-miR-16-5p	CTSD	0	0	0	0	1	0	0	0	1	1
MIRT051278	hsa	hsa	hsa-miR-16-5p	SND1	0	0	0	0	1	0	0	0	1	1
MIRT051279	hsa	hsa	hsa-miR-16-5p	CHERP	0	0	0	0	1	0	0	0	1	1
MIRT051280	hsa	hsa	hsa-miR-16-5p	CAMSAP3	0	0	0	0	1	0	0	0	1	1
MIRT051281	hsa	hsa	hsa-miR-16-5p	LAPTM4B	0	0	0	0	1	0	0	0	1	1
MIRT051282	hsa	hsa	hsa-miR-16-5p	ABHD2	0	0	0	0	1	0	0	0	1	2
MIRT051283	hsa	hsa	hsa-miR-16-5p	IER3IP1	0	0	0	0	1	0	0	0	1	1
MIRT051284	hsa	hsa	hsa-miR-16-5p	SLC19A1	0	0	0	0	1	0	0	0	1	1
MIRT051285	hsa	hsa	hsa-miR-16-5p	NUDT3	0	0	0	0	1	0	0	0	1	1
MIRT051286	hsa	hsa	hsa-miR-16-5p	TBP	0	0	0	0	1	0	0	0	1	1
MIRT051287	hsa	hsa	hsa-miR-16-5p	NISCH	0	0	0	0	1	0	0	0	1	1
MIRT051288	hsa	hsa	hsa-miR-16-5p	FLNA	0	0	0	0	1	0	0	0	1	1
MIRT051289	hsa	hsa	hsa-miR-16-5p	BRAT1	0	0	0	0	1	0	0	0	1	1
MIRT051290	hsa	hsa	hsa-miR-16-5p	PTPN18	0	0	0	0	1	0	0	0	1	1
MIRT051291	hsa	hsa	hsa-miR-16-5p	NT5DC2	0	0	0	0	1	0	0	0	1	1
MIRT051292	hsa	hsa	hsa-miR-16-5p	IBTK	0	0	0	0	1	0	0	0	1	1
MIRT051293	hsa	hsa	hsa-miR-16-5p	SPEN	0	0	0	0	1	0	0	0	1	1
MIRT051294	hsa	hsa	hsa-miR-16-5p	BAZ1B	0	0	0	0	1	0	0	0	1	1
MIRT051295	hsa	hsa	hsa-miR-16-5p	MED24	0	0	0	0	1	0	0	0	1	1
MIRT051296	hsa	hsa	hsa-miR-16-5p	TGOLN2	0	0	0	0	1	0	0	0	1	1
MIRT051297	hsa	hsa	hsa-miR-16-5p	GOLGA7	0	0	0	0	1	0	0	0	1	1
MIRT051298	hsa	hsa	hsa-miR-16-5p	BAMBI	0	0	0	0	1	0	0	0	1	1
MIRT051299	hsa	hsa	hsa-miR-16-5p	ATP5C1	0	0	0	0	1	0	0	0	1	1
MIRT051300	hsa	hsa	hsa-miR-16-5p	SLC4A2	0	0	0	0	1	0	0	0	1	1
MIRT051301	hsa	hsa	hsa-miR-16-5p	SEC61A2	0	0	0	0	1	0	0	0	1	1
MIRT051302	hsa	hsa	hsa-miR-16-5p	HEATR3	0	0	0	0	1	0	0	0	1	1
MIRT051303	hsa	hsa	hsa-miR-16-5p	DHX38	0	0	0	0	1	0	0	0	1	1
MIRT051304	hsa	hsa	hsa-miR-16-5p	BTRC	0	0	0	0	1	0	0	0	1	2
MIRT051305	hsa	hsa	hsa-miR-16-5p	PPP2R1B	0	0	0	0	1	0	0	0	1	1
MIRT051306	hsa	hsa	hsa-miR-16-5p	CCDC59	0	0	0	0	1	0	0	0	1	1
MIRT051307	hsa	hsa	hsa-miR-16-5p	SEMA4C	0	0	0	0	1	0	0	0	1	1
MIRT051308	hsa	hsa	hsa-miR-16-5p	NAT8L	0	0	0	0	1	0	0	0	1	1
MIRT051309	hsa	hsa	hsa-miR-16-5p	SMARCA4	0	0	0	0	1	0	0	0	1	1
MIRT051310	hsa	hsa	hsa-miR-16-5p	MED12	0	0	0	0	1	0	0	0	1	1
MIRT052901	hsa	hsa	hsa-miR-16-5p	SOX6	1	1	1	0	0	0	0	0	3	1
MIRT053088	hsa	hsa	hsa-miR-16-5p	IGF1R	1	1	1	0	0	0	0	0	3	1
MIRT053089	hsa	hsa	hsa-miR-16-5p	RAF1	1	1	0	0	0	0	0	0	2	1
MIRT053090	hsa	hsa	hsa-miR-16-5p	KRAS	1	1	0	0	0	0	0	0	2	1
MIRT053620	hsa	hsa	hsa-miR-16-5p	SLC6A4	0	1	1	0	0	0	0	0	2	1
MIRT054284	hsa	hsa	hsa-miR-16-5p	YAP1	1	1	1	0	0	0	0	0	3	1
MIRT054896	hsa	hsa	hsa-miR-16-5p	SOX5	1	1	0	0	0	0	0	0	2	1
MIRT054909	hsa	hsa	hsa-miR-16-5p	BIRC5	1	0	1	0	0	0	0	0	2	1
MIRT055308	hsa	hsa	hsa-miR-16-1-3p	DUSP5	0	0	0	0	1	0	0	0	1	4
MIRT055812	hsa	hsa	hsa-miR-16-5p	PLEKHA1	0	0	0	0	1	0	0	0	1	1
MIRT057208	hsa	hsa	hsa-miR-16-2-3p	PPIF	0	0	0	0	1	0	0	0	1	2
MIRT057730	hsa	hsa	hsa-miR-16-5p	ZDHHC16	0	0	0	0	1	0	0	0	1	1
MIRT058726	hsa	hsa	hsa-miR-16-2-3p	RSBN1	0	0	0	0	1	0	0	0	1	4
MIRT059163	hsa	hsa	hsa-miR-16-1-3p	TXNIP	0	0	0	0	1	0	0	0	1	2
MIRT061245	hsa	hsa	hsa-miR-16-5p	AMOTL1	0	0	0	0	1	0	0	0	1	6
MIRT063395	hsa	hsa	hsa-miR-16-5p	ETNK1	0	0	0	0	1	0	0	0	1	1
MIRT065712	hsa	hsa	hsa-miR-16-5p	TARBP2	0	0	0	0	1	0	0	0	1	2
MIRT066292	hsa	hsa	hsa-miR-16-5p	MTFR1L	0	0	0	0	1	0	0	0	1	1
MIRT068656	hsa	hsa	hsa-miR-16-5p	AKAP11	0	0	0	0	1	0	0	0	1	1
MIRT071207	hsa	hsa	hsa-miR-16-5p	FCF1	0	0	0	0	1	0	0	0	1	1
MIRT072823	hsa	hsa	hsa-miR-16-5p	ARIH1	0	0	0	0	1	0	0	0	1	3
MIRT074502	hsa	hsa	hsa-miR-16-2-3p	NFATC2IP	0	0	0	0	1	0	0	0	1	2
MIRT075250	hsa	hsa	hsa-miR-16-5p	SNTB2	0	0	0	0	1	0	0	0	1	2
MIRT076792	hsa	hsa	hsa-miR-16-5p	GOSR1	0	0	0	0	1	0	0	0	1	1
MIRT077782	hsa	hsa	hsa-miR-16-5p	MINK1	0	0	0	0	1	0	0	0	1	1
MIRT080012	hsa	hsa	hsa-miR-16-5p	GALNT1	0	0	0	0	1	0	0	0	1	2
MIRT080718	hsa	hsa	hsa-miR-16-1-3p	ZCCHC2	0	0	0	0	1	0	0	0	1	2
MIRT081544	hsa	hsa	hsa-miR-16-2-3p	ZNF431	0	0	0	0	1	0	0	0	1	2
MIRT083266	hsa	hsa	hsa-miR-16-5p	ZCCHC3	0	0	0	0	1	0	0	0	1	3
MIRT084599	hsa	hsa	hsa-miR-16-1-3p	BCL2L11	0	0	0	0	1	0	0	0	1	4
MIRT086006	hsa	hsa	hsa-miR-16-5p	UBR3	0	0	0	0	1	0	0	0	1	1
MIRT088103	hsa	hsa	hsa-miR-16-5p	2022-09-02	0	0	0	0	1	0	0	0	1	1
MIRT089106	hsa	hsa	hsa-miR-16-5p	B3GNT2	0	0	0	0	1	0	0	0	1	2
MIRT089207	hsa	hsa	hsa-miR-16-5p	ACTR2	0	0	0	0	1	0	0	0	1	2
MIRT090612	hsa	hsa	hsa-miR-16-1-3p	PLS1	0	0	0	0	1	0	0	0	1	1
MIRT090689	hsa	hsa	hsa-miR-16-5p	U2SURP	0	0	0	0	1	0	0	0	1	1
MIRT091668	hsa	hsa	hsa-miR-16-5p	RARB	0	0	0	0	1	0	0	0	1	3
MIRT092191	hsa	hsa	hsa-miR-16-5p	ITPR1	0	0	0	0	1	0	0	0	1	1
MIRT092210	hsa	hsa	hsa-miR-16-5p	BHLHE40	0	0	0	0	1	0	0	0	1	1
MIRT096235	hsa	hsa	hsa-miR-16-5p	CANX	0	0	0	0	1	0	0	0	1	1
MIRT096893	hsa	hsa	hsa-miR-16-2-3p	ERBB2IP	0	0	0	0	1	0	0	0	1	1
MIRT098241	hsa	hsa	hsa-miR-16-1-3p	SMIM13	0	0	0	0	1	0	0	0	1	1
MIRT100897	hsa	hsa	hsa-miR-16-5p	CD2AP	0	0	0	0	1	0	0	0	1	1
MIRT103093	hsa	hsa	hsa-miR-16-5p	MAFK	0	0	0	0	1	0	0	0	1	3
MIRT103857	hsa	hsa	hsa-miR-16-5p	FOXK1	0	0	0	0	1	0	0	0	1	2
MIRT105124	hsa	hsa	hsa-miR-16-2-3p	MYC	0	0	0	0	1	0	0	0	1	1
MIRT106293	hsa	hsa	hsa-miR-16-5p	ZFHX4	0	0	0	0	1	0	0	0	1	3
MIRT106734	hsa	hsa	hsa-miR-16-5p	RAD23B	0	0	0	0	1	0	0	0	1	2
MIRT107898	hsa	hsa	hsa-miR-16-2-3p	PTAR1	0	0	0	0	1	0	0	0	1	2
MIRT109241	hsa	hsa	hsa-miR-16-5p	ZNF275	0	0	0	0	1	0	0	0	1	1
MIRT109432	hsa	hsa	hsa-miR-16-2-3p	KLHL15	0	0	0	0	1	0	0	0	1	3
MIRT109805	hsa	hsa	hsa-miR-16-1-3p	ZFX	0	0	0	0	1	0	0	0	1	2
MIRT110052	hsa	hsa	hsa-miR-16-5p	OGT	0	0	0	0	1	0	0	0	1	4
MIRT114924	hsa	hsa	hsa-miR-16-5p	CHAC1	0	0	0	0	1	0	0	0	1	1
MIRT117656	hsa	hsa	hsa-miR-16-5p	SCAMP4	0	0	0	0	1	0	0	0	1	1
MIRT118767	hsa	hsa	hsa-miR-16-1-3p	FAM217B	0	0	0	0	1	0	0	0	1	3
MIRT120681	hsa	hsa	hsa-miR-16-5p	PAK2	0	0	0	0	1	0	0	0	1	1
MIRT127726	hsa	hsa	hsa-miR-16-5p	ENTPD1	0	0	0	0	1	0	0	0	1	2
MIRT129056	hsa	hsa	hsa-miR-16-5p	ARCN1	0	0	0	0	1	0	0	0	1	1
MIRT131098	hsa	hsa	hsa-miR-16-5p	TMEM138	0	0	0	0	1	0	0	0	1	1
MIRT132735	hsa	hsa	hsa-miR-16-5p	RASSF5	0	0	0	0	1	0	0	0	1	1
MIRT132832	hsa	hsa	hsa-miR-16-5p	MAPKAPK2	0	0	0	0	1	0	0	0	1	1
MIRT133335	hsa	hsa	hsa-miR-16-5p	BCL7A	0	0	0	0	1	0	0	0	1	1
MIRT133770	hsa	hsa	hsa-miR-16-5p	SKI	0	0	0	0	1	0	0	0	1	2
MIRT137518	hsa	hsa	hsa-miR-16-5p	RCOR1	0	0	0	0	1	0	0	0	1	1
MIRT140821	hsa	hsa	hsa-miR-16-5p	SMAD3	0	0	0	0	1	0	0	0	1	1
MIRT141244	hsa	hsa	hsa-miR-16-5p	SCAMP5	0	0	0	0	1	0	0	0	1	1
MIRT141280	hsa	hsa	hsa-miR-16-5p	UBE2Q2	0	0	0	0	1	0	0	0	1	1
MIRT142238	hsa	hsa	hsa-miR-16-5p	DCTN5	0	0	0	0	1	0	0	0	1	5
MIRT144020	hsa	hsa	hsa-miR-16-5p	PSKH1	0	0	0	0	1	0	0	0	1	1
MIRT145378	hsa	hsa	hsa-miR-16-5p	ANKRD13B	0	0	0	0	1	0	0	0	1	1
MIRT146015	hsa	hsa	hsa-miR-16-5p	EZH1	0	0	0	0	1	0	0	0	1	1
MIRT146352	hsa	hsa	hsa-miR-16-5p	PNPO	0	0	0	0	1	0	0	0	1	1
MIRT146497	hsa	hsa	hsa-miR-16-5p	SNX11	0	0	0	0	1	0	0	0	1	1
MIRT148303	hsa	hsa	hsa-miR-16-5p	RNF138	0	0	0	0	1	0	0	0	1	1
MIRT150355	hsa	hsa	hsa-miR-16-5p	IER2	0	0	0	0	1	0	0	0	1	1
MIRT152504	hsa	hsa	hsa-miR-16-5p	ENTPD6	0	0	0	0	1	0	0	0	1	1
MIRT152737	hsa	hsa	hsa-miR-16-5p	KIF3B	0	0	0	0	1	0	0	0	1	1
MIRT152923	hsa	hsa	hsa-miR-16-5p	NOL4L	0	0	0	0	1	0	0	0	1	1
MIRT154044	hsa	hsa	hsa-miR-16-5p	RASSF2	0	0	0	0	1	0	0	0	1	1
MIRT159581	hsa	hsa	hsa-miR-16-5p	PEX13	0	0	0	0	1	0	0	0	1	1
MIRT160170	hsa	hsa	hsa-miR-16-5p	TET3	0	0	0	0	1	0	0	0	1	1
MIRT163254	hsa	hsa	hsa-miR-16-5p	PRKCD	0	0	0	0	1	0	0	0	1	1
MIRT164261	hsa	hsa	hsa-miR-16-5p	CPEB2	0	0	0	0	1	0	0	0	1	1
MIRT164953	hsa	hsa	hsa-miR-16-5p	TADA2B	0	0	0	0	1	0	0	0	1	1
MIRT165173	hsa	hsa	hsa-miR-16-5p	GRAMD3	0	0	0	0	1	0	0	0	1	2
MIRT165884	hsa	hsa	hsa-miR-16-5p	CREBRF	0	0	0	0	1	0	0	0	1	2
MIRT166742	hsa	hsa	hsa-miR-16-2-3p	PAPD7	0	0	0	0	1	0	0	0	1	3
MIRT168681	hsa	hsa	hsa-miR-16-5p	CDKN1A	0	0	0	0	1	0	0	0	1	1
MIRT169059	hsa	hsa	hsa-miR-16-5p	IRF4	0	0	0	0	1	0	0	0	1	1
MIRT170137	hsa	hsa	hsa-miR-16-5p	KLHDC10	0	0	0	0	1	0	0	0	1	1
MIRT170734	hsa	hsa	hsa-miR-16-5p	UBE3C	0	0	0	0	1	0	0	0	1	1
MIRT171257	hsa	hsa	hsa-miR-16-2-3p	YWHAG	0	0	0	0	1	0	0	0	1	1
MIRT171598	hsa	hsa	hsa-miR-16-5p	SUN1	0	0	0	0	1	0	0	0	1	1
MIRT172814	hsa	hsa	hsa-miR-16-5p	HMBOX1	0	0	0	0	1	0	0	0	1	1
MIRT174782	hsa	hsa	hsa-miR-16-5p	RNF38	0	0	0	0	1	0	0	0	1	1
MIRT175525	hsa	hsa	hsa-miR-16-5p	ZBTB33	0	0	0	0	1	0	0	0	1	1
MIRT186372	hsa	hsa	hsa-miR-16-5p	PNRC2	0	0	0	0	1	0	0	0	1	1
MIRT189962	hsa	hsa	hsa-miR-16-5p	AGO4	0	0	0	0	1	0	0	0	1	1
MIRT191455	hsa	hsa	hsa-miR-16-5p	PPM1A	0	0	0	0	1	0	0	0	1	1
MIRT191626	hsa	hsa	hsa-miR-16-5p	SLC39A9	0	0	0	0	1	0	0	0	1	3
MIRT192760	hsa	hsa	hsa-miR-16-2-3p	B2M	0	0	0	0	1	0	0	0	1	1
MIRT194238	hsa	hsa	hsa-miR-16-5p	FAM103A1	0	0	0	0	1	0	0	0	1	3
MIRT194904	hsa	hsa	hsa-miR-16-5p	RBBP6	0	0	0	0	1	0	0	0	1	4
MIRT194905	hsa	hsa	hsa-miR-16-2-3p	RBBP6	0	0	0	0	1	0	0	0	1	4
MIRT196276	hsa	hsa	hsa-miR-16-5p	PAFAH1B1	0	0	0	0	1	0	0	0	1	1
MIRT196451	hsa	hsa	hsa-miR-16-5p	TAOK1	0	0	0	0	1	0	0	0	1	1
MIRT204593	hsa	hsa	hsa-miR-16-5p	HSPE1-MOB4	0	0	0	0	1	0	0	0	1	4
MIRT204624	hsa	hsa	hsa-miR-16-5p	MOB4	0	0	0	0	1	0	0	0	1	4
MIRT212605	hsa	hsa	hsa-miR-16-5p	RBPJ	0	0	0	0	1	0	0	0	1	4
MIRT214769	hsa	hsa	hsa-miR-16-1-3p	MATR3	0	0	0	0	1	0	0	0	1	1
MIRT215599	hsa	hsa	hsa-miR-16-2-3p	SUB1	0	0	0	0	1	0	0	0	1	1
MIRT217744	hsa	hsa	hsa-miR-16-5p	TBPL1	0	0	0	0	1	0	0	0	1	2
MIRT220420	hsa	hsa	hsa-miR-16-1-3p	MKLN1	0	0	0	0	1	0	0	0	1	1
MIRT223632	hsa	hsa	hsa-miR-16-2-3p	ATP6V1C1	0	0	0	0	1	0	0	0	1	2
MIRT223682	hsa	hsa	hsa-miR-16-5p	FZD6	0	0	0	0	1	0	0	0	1	3
MIRT224966	hsa	hsa	hsa-miR-16-5p	BAG4	0	0	0	0	1	0	0	0	1	1
MIRT226539	hsa	hsa	hsa-miR-16-1-3p	TP53INP1	0	0	0	0	1	0	0	0	1	1
MIRT229344	hsa	hsa	hsa-miR-16-5p	ZNF449	0	0	0	0	1	0	0	0	1	1
MIRT229861	hsa	hsa	hsa-miR-16-5p	YIPF6	0	0	0	0	1	0	0	0	1	1
MIRT234343	hsa	hsa	hsa-miR-16-5p	MSL1	0	0	0	0	1	0	0	0	1	4
MIRT238581	hsa	hsa	hsa-miR-16-1-3p	NLN	0	0	0	0	1	0	0	0	1	1
MIRT238648	hsa	hsa	hsa-miR-16-1-3p	JMY	0	0	0	0	1	0	0	0	1	1
MIRT241605	hsa	hsa	hsa-miR-16-2-3p	AMOTL1	0	0	0	0	1	0	0	0	1	2
MIRT245004	hsa	hsa	hsa-miR-16-5p	ENTPD7	0	0	0	0	1	0	0	0	1	1
MIRT247237	hsa	hsa	hsa-miR-16-5p	ELK4	0	0	0	0	1	0	0	0	1	2
MIRT248551	hsa	hsa	hsa-miR-16-5p	PDIK1L	0	0	0	0	1	0	0	0	1	1
MIRT248766	hsa	hsa	hsa-miR-16-5p	ATXN7L3B	0	0	0	0	1	0	0	0	1	2
MIRT249183	hsa	hsa	hsa-miR-16-1-3p	AKIRIN1	0	0	0	0	1	0	0	0	1	4
MIRT249450	hsa	hsa	hsa-miR-16-5p	ZNF691	0	0	0	0	1	0	0	0	1	2
MIRT251488	hsa	hsa	hsa-miR-16-5p	DYNLL2	0	0	0	0	1	0	0	0	1	2
MIRT256306	hsa	hsa	hsa-miR-16-5p	CDC42SE2	0	0	0	0	1	0	0	0	1	1
MIRT258411	hsa	hsa	hsa-miR-16-5p	WIPI2	0	0	0	0	1	0	0	0	1	2
MIRT261853	hsa	hsa	hsa-miR-16-1-3p	ZRANB1	0	0	0	0	1	0	0	0	1	1
MIRT265077	hsa	hsa	hsa-miR-16-5p	CHEK1	1	1	0	0	1	0	0	0	3	3
MIRT267528	hsa	hsa	hsa-miR-16-5p	C1ORF226	0	0	0	0	1	0	0	0	1	1
MIRT269675	hsa	hsa	hsa-miR-16-1-3p	ELK4	0	0	0	0	1	0	0	0	1	1
MIRT273666	hsa	hsa	hsa-miR-16-5p	HOXC8	0	0	0	0	1	0	0	0	1	1
MIRT274742	hsa	hsa	hsa-miR-16-5p	RAB3IP	0	0	0	0	1	0	0	0	1	1
MIRT282533	hsa	hsa	hsa-miR-16-5p	SLCO3A1	0	0	0	0	1	0	0	0	1	1
MIRT289626	hsa	hsa	hsa-miR-16-5p	CBX2	0	0	0	0	1	0	0	0	1	1
MIRT291174	hsa	hsa	hsa-miR-16-2-3p	SH3GLB1	0	0	0	0	1	0	0	0	1	1
MIRT294284	hsa	hsa	hsa-miR-16-5p	ZFP28	0	0	0	0	1	0	0	0	1	1
MIRT295811	hsa	hsa	hsa-miR-16-5p	CHMP4B	0	0	0	0	1	0	0	0	1	1
MIRT297779	hsa	hsa	hsa-miR-16-5p	GABPA	0	0	0	0	1	0	0	0	1	2
MIRT300101	hsa	hsa	hsa-miR-16-5p	STRADB	0	0	0	0	1	0	0	0	1	1
MIRT300993	hsa	hsa	hsa-miR-16-5p	MTMR3	0	0	0	0	1	0	0	0	1	1
MIRT302612	hsa	hsa	hsa-miR-16-5p	CRIM1	0	0	0	0	1	0	0	0	1	3
MIRT307142	hsa	hsa	hsa-miR-16-5p	CTDSPL	0	0	0	0	1	0	0	0	1	2
MIRT307918	hsa	hsa	hsa-miR-16-1-3p	ARL8B	0	0	0	0	1	0	0	0	1	1
MIRT314052	hsa	hsa	hsa-miR-16-5p	PIK3R1	0	0	0	0	1	0	0	0	1	4
MIRT317723	hsa	hsa	hsa-miR-16-5p	PPIL1	0	0	0	0	1	0	0	0	1	4
MIRT320627	hsa	hsa	hsa-miR-16-5p	ZNRF2	0	0	0	0	1	0	0	0	1	1
MIRT326302	hsa	hsa	hsa-miR-16-5p	OCRL	0	0	0	0	1	0	0	0	1	1
MIRT327963	hsa	hsa	hsa-miR-16-5p	CHIC1	0	0	0	0	1	0	0	0	1	3
MIRT347678	hsa	hsa	hsa-miR-16-1-3p	LSM14A	0	0	0	0	1	0	0	0	1	1
MIRT366553	hsa	hsa	hsa-miR-16-1-3p	EIF2S3	0	0	0	0	1	0	0	0	1	1
MIRT437349	hsa	hsa	hsa-miR-16-5p	RICTOR	1	0	0	0	0	0	0	0	1	1
MIRT437463	hsa	hsa	hsa-miR-16-5p	BDNF	1	1	1	0	0	0	0	0	3	1
MIRT438686	hsa	hsa	hsa-miR-16-5p	HDGF	1	1	1	0	1	0	0	0	4	3
MIRT438738	hsa	hsa	hsa-miR-16-5p	WNT4	0	1	1	0	0	0	0	0	2	1
MIRT438900	hsa	hsa	hsa-miR-16-1-3p		0	1	1	0	1	0	0	0	3	2
MIRT439105	hsa	hsa	hsa-miR-16-5p	MYC	0	0	0	0	0	0	0	0	0	1
MIRT439106	hsa	hsa	hsa-miR-16-5p	ZEB2	0	0	0	0	0	0	0	0	0	1
MIRT441979	hsa	hsa	hsa-miR-16-1-3p	ZNF70	0	0	0	0	1	0	0	1	2	1
MIRT443739	hsa	hsa	hsa-miR-16-1-3p	INSL4	0	0	0	0	1	0	0	0	1	1
MIRT443808	hsa	hsa	hsa-miR-16-5p	SIDT2	0	0	0	0	1	0	0	1	2	1
MIRT443925	hsa	hsa	hsa-miR-16-1-3p	ZNF99	0	0	0	0	1	0	0	0	1	1
MIRT444286	hsa	hsa	hsa-miR-16-2-3p	ABCG2	0	0	0	0	1	0	0	1	2	1
MIRT446506	hsa	hsa	hsa-miR-16-5p	ASCC1	0	0	0	0	1	0	0	0	1	1
MIRT447776	hsa	hsa	hsa-miR-16-5p	DMRT2	0	0	0	0	1	0	0	0	1	1
MIRT448446	hsa	hsa	hsa-miR-16-5p	TLL1	0	0	0	0	1	0	0	0	1	1
MIRT449188	hsa	hsa	hsa-miR-16-5p	LUC7L3	0	0	0	0	1	0	0	0	1	1
MIRT451837	hsa	hsa	hsa-miR-16-5p	ALDH3B1	0	0	0	0	1	0	0	0	1	1
MIRT453286	hsa	hsa	hsa-miR-16-5p	EFTUD2	0	0	0	0	1	0	0	0	1	1
MIRT453752	hsa	hsa	hsa-miR-16-5p	CSNK1E	0	0	0	0	1	0	0	0	1	1
MIRT454968	hsa	hsa	hsa-miR-16-5p	TPM2	0	0	0	0	1	0	0	0	1	1
MIRT456865	hsa	hsa	hsa-miR-16-5p	ZNF460	0	0	0	0	1	0	0	0	1	5
MIRT460222	hsa	hsa	hsa-miR-16-5p	FGFR4	0	0	0	0	1	0	0	0	1	1
MIRT460436	hsa	hsa	hsa-miR-16-5p	DOCK11	0	0	0	0	1	0	0	0	1	1
MIRT461562	hsa	hsa	hsa-miR-16-5p	ACTR3B	0	0	0	0	1	0	0	0	1	1
MIRT463172	hsa	hsa	hsa-miR-16-5p	ZNF367	0	0	0	0	1	0	0	0	1	5
MIRT463285	hsa	hsa	hsa-miR-16-2-3p	ZFX	0	0	0	0	1	0	0	0	1	2
MIRT464012	hsa	hsa	hsa-miR-16-1-3p	WDR26	0	0	0	0	1	0	0	0	1	1
MIRT465160	hsa	hsa	hsa-miR-16-5p	TSC22D2	0	0	0	0	1	0	0	0	1	1
MIRT465568	hsa	hsa	hsa-miR-16-5p	TOB2	0	0	0	0	1	0	0	0	1	1
MIRT466010	hsa	hsa	hsa-miR-16-5p	TMEM189	0	0	0	0	1	0	0	0	1	4
MIRT466296	hsa	hsa	hsa-miR-16-5p	TM4SF1	0	0	0	0	1	0	0	0	1	1
MIRT466947	hsa	hsa	hsa-miR-16-1-3p	STAU1	0	0	0	0	1	0	0	0	1	1
MIRT467000	hsa	hsa	hsa-miR-16-5p	SSRP1	0	0	0	0	1	0	0	0	1	3
MIRT467569	hsa	hsa	hsa-miR-16-1-3p	SLITRK4	0	0	0	0	1	0	0	0	1	1
MIRT468058	hsa	hsa	hsa-miR-16-5p	SIK1	0	0	0	0	1	0	0	0	1	2
MIRT468149	hsa	hsa	hsa-miR-16-5p	SH3BP4	0	0	0	0	1	0	0	0	1	1
MIRT469088	hsa	hsa	hsa-miR-16-5p	RNF168	0	0	0	0	1	0	0	0	1	1
MIRT469413	hsa	hsa	hsa-miR-16-5p	REL	0	0	0	0	1	0	0	0	1	3
MIRT470547	hsa	hsa	hsa-miR-16-1-3p	COASY	0	0	0	0	1	0	0	0	1	1
MIRT471759	hsa	hsa	hsa-miR-16-2-3p	NUS1	0	0	0	0	1	0	0	0	1	4
MIRT471954	hsa	hsa	hsa-miR-16-5p	NR6A1	0	0	0	0	1	0	0	0	1	1
MIRT472090	hsa	hsa	hsa-miR-16-1-3p	NOLC1	0	0	0	0	1	0	0	0	1	1
MIRT472203	hsa	hsa	hsa-miR-16-1-3p	NGFRAP1	0	0	0	0	1	0	0	0	1	2
MIRT472265	hsa	hsa	hsa-miR-16-5p	NFIC	0	0	0	0	1	0	0	0	1	1
MIRT474831	hsa	hsa	hsa-miR-16-5p	KIAA0226	0	0	0	0	1	0	0	0	1	1
MIRT475071	hsa	hsa	hsa-miR-16-1-3p	ITSN2	0	0	0	0	1	0	0	0	1	2
MIRT475567	hsa	hsa	hsa-miR-16-1-3p	HNRNPF	0	0	0	0	1	0	0	0	1	1
MIRT475718	hsa	hsa	hsa-miR-16-5p	HEYL	0	0	0	0	1	0	0	0	1	1
MIRT476243	hsa	hsa	hsa-miR-16-1-3p	GNPNAT1	0	0	0	0	1	0	0	0	1	1
MIRT477563	hsa	hsa	hsa-miR-16-5p	EIF1AX	0	0	0	0	1	0	0	0	1	4
MIRT477798	hsa	hsa	hsa-miR-16-1-3p	E2F2	0	0	0	0	1	0	0	0	1	1
MIRT477847	hsa	hsa	hsa-miR-16-5p	DYRK3	0	0	0	0	1	0	0	0	1	1
MIRT478919	hsa	hsa	hsa-miR-16-1-3p	CPS1	0	0	0	0	1	0	0	0	1	1
MIRT479336	hsa	hsa	hsa-miR-16-1-3p	CERK	0	0	0	0	1	0	0	0	1	1
MIRT479611	hsa	hsa	hsa-miR-16-2-3p	CDC25A	0	0	0	0	1	0	0	0	1	1
MIRT479842	hsa	hsa	hsa-miR-16-1-3p	CCDC86	0	0	0	0	1	0	0	0	1	1
MIRT480340	hsa	hsa	hsa-miR-16-1-3p	C5orf51	0	0	0	0	1	0	0	0	1	1
MIRT481497	hsa	hsa	hsa-miR-16-2-3p	ARL6IP1	0	0	0	0	1	0	0	0	1	4
MIRT482199	hsa	hsa	hsa-miR-16-1-3p	AHR	0	0	0	0	1	0	0	0	1	1
MIRT483117	hsa	hsa	hsa-miR-16-2-3p	SH3BP5	0	0	0	0	1	0	0	0	1	1
MIRT484776	hsa	hsa	hsa-miR-16-5p	ABCC6	0	0	0	0	1	0	0	0	1	2
MIRT487095	hsa	hsa	hsa-miR-16-1-3p	C2orf44	0	0	0	0	1	0	0	0	1	1
MIRT487392	hsa	hsa	hsa-miR-16-5p	C10orf54	0	0	0	0	1	0	0	0	1	1
MIRT492713	hsa	hsa	hsa-miR-16-5p	PHYHIP	0	0	0	0	1	0	0	0	1	1
MIRT493852	hsa	hsa	hsa-miR-16-1-3p	FOXN3	0	0	0	0	1	0	0	0	1	2
MIRT494350	hsa	hsa	hsa-miR-16-5p	CASKIN1	0	0	0	0	1	0	0	0	1	1
MIRT495145	hsa	hsa	hsa-miR-16-5p	ZNRF1	0	0	0	0	1	0	0	0	1	1
MIRT496017	hsa	hsa	hsa-miR-16-5p	CD180	0	0	0	0	1	0	0	0	1	1
MIRT497774	hsa	hsa	hsa-miR-16-5p	KIAA0895	0	0	0	0	1	0	0	0	1	1
MIRT498982	hsa	hsa	hsa-miR-16-5p	ORC4	0	0	0	0	1	0	0	0	1	4
MIRT499287	hsa	hsa	hsa-miR-16-1-3p	TSPYL1	0	0	0	0	1	0	0	0	1	1
MIRT499454	hsa	hsa	hsa-miR-16-5p	ODF2L	0	0	0	0	1	0	0	0	1	4
MIRT500025	hsa	hsa	hsa-miR-16-1-3p	ABCF2	0	0	0	0	1	0	0	0	1	4
MIRT500095	hsa	hsa	hsa-miR-16-5p	L2HGDH	0	0	0	0	1	0	0	0	1	4
MIRT500423	hsa	hsa	hsa-miR-16-5p	ZMAT3	0	0	0	0	1	0	0	0	1	2
MIRT500539	hsa	hsa	hsa-miR-16-1-3p	XPO4	0	0	0	0	1	0	0	0	1	2
MIRT500951	hsa	hsa	hsa-miR-16-5p	SREK1	0	0	0	0	1	0	0	0	1	4
MIRT500978	hsa	hsa	hsa-miR-16-1-3p	SPPL2A	0	0	0	0	1	0	0	0	1	2
MIRT501504	hsa	hsa	hsa-miR-16-5p	PRICKLE2	0	0	0	0	1	0	0	0	1	1
MIRT501807	hsa	hsa	hsa-miR-16-1-3p	NEURL1B	0	0	0	0	1	0	0	0	1	1
MIRT502040	hsa	hsa	hsa-miR-16-5p	LRIG2	0	0	0	0	1	0	0	0	1	1
MIRT502279	hsa	hsa	hsa-miR-16-2-3p	GRPEL2	0	0	0	0	1	0	0	0	1	4
MIRT502293	hsa	hsa	hsa-miR-16-1-3p	GNG12	0	0	0	0	1	0	0	0	1	3
MIRT503961	hsa	hsa	hsa-miR-16-1-3p	ZNF180	0	0	0	0	1	0	0	0	1	3
MIRT504336	hsa	hsa	hsa-miR-16-5p	ASGR2	0	0	0	0	1	0	0	0	1	3
MIRT504538	hsa	hsa	hsa-miR-16-5p	ZNF620	0	0	0	0	1	0	0	0	1	3
MIRT505197	hsa	hsa	hsa-miR-16-1-3p	UQCRB	0	0	0	0	1	0	0	0	1	2
MIRT505689	hsa	hsa	hsa-miR-16-5p	SESTD1	0	0	0	0	1	0	0	0	1	3
MIRT505928	hsa	hsa	hsa-miR-16-5p	RCAN3	0	0	0	0	1	0	0	0	1	2
MIRT506050	hsa	hsa	hsa-miR-16-1-3p	PPP6C	0	0	0	0	1	0	0	0	1	2
MIRT506110	hsa	hsa	hsa-miR-16-5p	PPIG	0	0	0	0	1	0	0	0	1	3
MIRT506722	hsa	hsa	hsa-miR-16-5p		0	0	0	0	1	0	0	0	1	5
MIRT507838	hsa	hsa	hsa-miR-16-2-3p	CCNT1	0	0	0	0	1	0	0	0	1	1
MIRT507881	hsa	hsa	hsa-miR-16-5p	CBX6	0	0	0	0	1	0	0	0	1	1
MIRT508179	hsa	hsa	hsa-miR-16-2-3p	MTRNR2L6	0	0	0	0	1	0	0	0	1	2
MIRT509366	hsa	hsa	hsa-miR-16-5p	DMPK	0	0	0	0	1	0	0	0	1	5
MIRT510045	hsa	hsa	hsa-miR-16-5p	AKR1B10	0	0	0	0	1	0	0	0	1	2
MIRT510576	hsa	hsa	hsa-miR-16-2-3p	UBE2D3	0	0	0	0	1	0	0	0	1	3
MIRT511843	hsa	hsa	hsa-miR-16-5p	GPATCH8	0	0	0	0	1	0	0	0	1	3
MIRT512644	hsa	hsa	hsa-miR-16-5p	CPEB3	0	0	0	0	1	0	0	0	1	3
MIRT513227	hsa	hsa	hsa-miR-16-1-3p	RYK	0	0	0	0	1	0	0	0	1	1
MIRT513396	hsa	hsa	hsa-miR-16-1-3p	CHMP2B	0	0	0	0	1	0	0	0	1	1
MIRT515972	hsa	hsa	hsa-miR-16-1-3p	C9orf156	0	0	0	0	1	0	0	0	1	1
MIRT517853	hsa	hsa	hsa-miR-16-2-3p	RPS4X	0	0	0	0	1	0	0	0	1	2
MIRT518093	hsa	hsa	hsa-miR-16-5p	TRIM35	0	0	0	0	1	0	0	0	1	1
MIRT518996	hsa	hsa	hsa-miR-16-5p	NNT	0	0	0	0	1	0	0	0	1	2
MIRT521053	hsa	hsa	hsa-miR-16-5p	SLC2A3	0	0	0	0	1	0	0	0	1	2
MIRT521206	hsa	hsa	hsa-miR-16-5p	SBNO1	0	0	0	0	1	0	0	0	1	3
MIRT521690	hsa	hsa	hsa-miR-16-2-3p	PRKAA1	0	0	0	0	1	0	0	0	1	4
MIRT521817	hsa	hsa	hsa-miR-16-5p	POM121C	0	0	0	0	1	0	0	0	1	1
MIRT525070	hsa	hsa	hsa-miR-16-2-3p	FRK	0	0	0	0	1	0	0	0	1	1
MIRT526480	hsa	hsa	hsa-miR-16-1-3p	GOLIM4	0	0	0	0	1	0	0	0	1	1
MIRT527082	hsa	hsa	hsa-miR-16-2-3p	UBE2E3	0	0	0	0	1	0	0	0	1	1
MIRT529182	hsa	hsa	hsa-miR-16-1-3p	FABP7	0	0	0	0	1	0	0	0	1	1
MIRT529552	hsa	hsa	hsa-miR-16-2-3p	EI24	0	0	0	0	1	0	0	0	1	1
MIRT530426	hsa	hsa	hsa-miR-16-2-3p	SULT1B1	0	0	0	0	1	0	0	0	1	1
MIRT533703	hsa	hsa	hsa-miR-16-1-3p	TMEM67	0	0	0	0	1	0	0	0	1	1
MIRT533909	hsa	hsa	hsa-miR-16-2-3p	TBC1D15	0	0	0	0	1	0	0	0	1	1
MIRT534643	hsa	hsa	hsa-miR-16-1-3p	RNF6	0	0	0	0	1	0	0	0	1	1
MIRT535239	hsa	hsa	hsa-miR-16-1-3p	PIGM	0	0	0	0	1	0	0	0	1	1
MIRT536627	hsa	hsa	hsa-miR-16-2-3p	IPO7	0	0	0	0	1	0	0	0	1	1
MIRT537117	hsa	hsa	hsa-miR-16-1-3p	GOLGA7	0	0	0	0	1	0	0	0	1	1
MIRT537647	hsa	hsa	hsa-miR-16-2-3p	ERGIC2	0	0	0	0	1	0	0	0	1	2
MIRT538512	hsa	hsa	hsa-miR-16-2-3p	CLCN3	0	0	0	0	1	0	0	0	1	1
MIRT539219	hsa	hsa	hsa-miR-16-2-3p	ANP32E	0	0	0	0	1	0	0	0	1	3
MIRT539348	hsa	hsa	hsa-miR-16-2-3p	AGO2	0	0	0	0	1	0	0	0	1	2
MIRT539954	hsa	hsa	hsa-miR-16-2-3p	CCT4	0	0	0	0	1	0	0	0	1	1
MIRT540845	hsa	hsa	hsa-miR-16-5p	GNAT1	0	0	0	0	1	0	0	0	1	2
MIRT541208	hsa	hsa	hsa-miR-16-2-3p	HOXA10	0	0	0	0	1	0	0	0	1	1
MIRT541219	hsa	hsa	hsa-miR-16-5p	HOXA10	0	0	0	0	1	0	0	0	1	1
MIRT541430	hsa	hsa	hsa-miR-16-5p	CBX4	0	0	0	0	1	0	0	0	1	2
MIRT542832	hsa	hsa	hsa-miR-16-5p	PDCD1	0	0	0	0	1	0	0	0	1	3
MIRT543057	hsa	hsa	hsa-miR-16-5p	BAZ2A	0	0	0	0	1	0	0	0	1	1
MIRT543216	hsa	hsa	hsa-miR-16-2-3p	TMEM117	0	0	0	0	1	0	0	0	1	1
MIRT543308	hsa	hsa	hsa-miR-16-5p	ZNF585B	0	0	0	0	1	0	0	0	1	1
MIRT543399	hsa	hsa	hsa-miR-16-2-3p	DROSHA	0	0	0	0	1	0	0	0	1	1
MIRT543527	hsa	hsa	hsa-miR-16-5p	PRSS21	0	0	0	0	1	0	0	0	1	1
MIRT543799	hsa	hsa	hsa-miR-16-5p	RALGAPB	0	0	0	0	1	0	0	0	1	2
MIRT543837	hsa	hsa	hsa-miR-16-5p	GSG1	0	0	0	0	1	0	0	0	1	1
MIRT544573	hsa	hsa	hsa-miR-16-5p	POLDIP3	0	0	0	0	1	0	0	0	1	1
MIRT544591	hsa	hsa	hsa-miR-16-5p	AP5Z1	0	0	0	0	1	0	0	0	1	2
MIRT544914	hsa	hsa	hsa-miR-16-5p	CLSPN	0	0	0	0	1	0	0	0	1	1
MIRT544967	hsa	hsa	hsa-miR-16-5p	UGT2B4	0	0	0	0	1	0	0	0	1	1
MIRT545188	hsa	hsa	hsa-miR-16-5p	MAP4K2	0	0	0	0	1	0	0	0	1	2
MIRT545349	hsa	hsa	hsa-miR-16-5p	CCDC83	0	0	0	0	1	0	0	0	1	1
MIRT545684	hsa	hsa	hsa-miR-16-5p	DECR1	0	0	0	0	1	0	0	0	1	1
MIRT545958	hsa	hsa	hsa-miR-16-5p	ZBTB10	0	0	0	0	1	0	0	0	1	1
MIRT545974	hsa	hsa	hsa-miR-16-5p	YWHAQ	0	0	0	0	1	0	0	0	1	1
MIRT546116	hsa	hsa	hsa-miR-16-5p	USP48	0	0	0	0	1	0	0	0	1	2
MIRT546648	hsa	hsa	hsa-miR-16-2-3p	RPS6KA5	0	0	0	0	1	0	0	0	1	1
MIRT546852	hsa	hsa	hsa-miR-16-2-3p	RAB1A	0	0	0	0	1	0	0	0	1	1
MIRT547066	hsa	hsa	hsa-miR-16-5p	PNISR	0	0	0	0	1	0	0	0	1	2
MIRT547133	hsa	hsa	hsa-miR-16-5p	PHLPP2	0	0	0	0	1	0	0	0	1	1
MIRT547303	hsa	hsa	hsa-miR-16-5p	NUCKS1	0	0	0	0	1	0	0	0	1	2
MIRT547409	hsa	hsa	hsa-miR-16-5p	MKX	0	0	0	0	1	0	0	0	1	1
MIRT547464	hsa	hsa	hsa-miR-16-5p	MBD4	0	0	0	0	1	0	0	0	1	1
MIRT547551	hsa	hsa	hsa-miR-16-5p	LRRFIP2	0	0	0	0	1	0	0	0	1	2
MIRT547999	hsa	hsa	hsa-miR-16-5p	HCFC2	0	0	0	0	1	0	0	0	1	2
MIRT548220	hsa	hsa	hsa-miR-16-5p	FKBP1A	0	0	0	0	1	0	0	0	1	1
MIRT548276	hsa	hsa	hsa-miR-16-5p	FBXL20	0	0	0	0	1	0	0	0	1	1
MIRT548283	hsa	hsa	hsa-miR-16-5p	FASN	0	0	0	0	1	0	0	0	1	2
MIRT548724	hsa	hsa	hsa-miR-16-5p	CRK	0	0	0	0	1	0	0	0	1	1
MIRT548807	hsa	hsa	hsa-miR-16-5p	CLIP4	0	0	0	0	1	0	0	0	1	2
MIRT549078	hsa	hsa	hsa-miR-16-5p	CACUL1	0	0	0	0	1	0	0	0	1	1
MIRT549120	hsa	hsa	hsa-miR-16-5p	C11orf24	0	0	0	0	1	0	0	0	1	2
MIRT549249	hsa	hsa	hsa-miR-16-1-3p	ATXN1	0	0	0	0	1	0	0	0	1	1
MIRT549447	hsa	hsa	hsa-miR-16-1-3p	ACSL4	0	0	0	0	1	0	0	0	1	1
MIRT549917	hsa	hsa	hsa-miR-16-2-3p	MRPS30	0	0	0	0	1	0	0	0	1	1
MIRT550468	hsa	hsa	hsa-miR-16-5p	OSCAR	0	0	0	0	1	0	0	0	1	2
MIRT550825	hsa	hsa	hsa-miR-16-5p	FAM229B	0	0	0	0	1	0	0	0	1	1
MIRT551381	hsa	hsa	hsa-miR-16-5p	EPM2AIP1	0	0	0	0	1	0	0	0	1	1
MIRT551619	hsa	hsa	hsa-miR-16-5p	ZNF267	0	0	0	0	1	0	0	0	1	1
MIRT552037	hsa	hsa	hsa-miR-16-5p	DNAJC10	0	0	0	0	1	0	0	0	1	1
MIRT552346	hsa	hsa	hsa-miR-16-5p	ZNF704	0	0	0	0	1	0	0	0	1	1
MIRT552746	hsa	hsa	hsa-miR-16-5p	YRDC	0	0	0	0	1	0	0	0	1	1
MIRT552998	hsa	hsa	hsa-miR-16-2-3p	USP46	0	0	0	0	1	0	0	0	1	1
MIRT553562	hsa	hsa	hsa-miR-16-5p	TMEM161B	0	0	0	0	1	0	0	0	1	1
MIRT553616	hsa	hsa	hsa-miR-16-5p	TM7SF3	0	0	0	0	1	0	0	0	1	1
MIRT553686	hsa	hsa	hsa-miR-16-1-3p	TFAP4	0	0	0	0	1	0	0	0	1	2
MIRT553774	hsa	hsa	hsa-miR-16-5p	TAF13	0	0	0	0	1	0	0	0	1	2
MIRT554709	hsa	hsa	hsa-miR-16-1-3p	RNF146	0	0	0	0	1	0	0	0	1	1
MIRT555147	hsa	hsa	hsa-miR-16-5p	PTPRD	0	0	0	0	1	0	0	0	1	1
MIRT555227	hsa	hsa	hsa-miR-16-5p	PRKAA1	0	0	0	0	1	0	0	0	1	2
MIRT555254	hsa	hsa	hsa-miR-16-2-3p	PREPL	0	0	0	0	1	0	0	0	1	1
MIRT555434	hsa	hsa	hsa-miR-16-5p	PPAP2B	0	0	0	0	1	0	0	0	1	1
MIRT555879	hsa	hsa	hsa-miR-16-1-3p	PAFAH1B2	0	0	0	0	1	0	0	0	1	1
MIRT555956	hsa	hsa	hsa-miR-16-2-3p	NRIP1	0	0	0	0	1	0	0	0	1	1
MIRT556382	hsa	hsa	hsa-miR-16-5p	LURAP1L	0	0	0	0	1	0	0	0	1	1
MIRT556417	hsa	hsa	hsa-miR-16-2-3p		0	0	0	0	1	0	0	0	1	2
MIRT556735	hsa	hsa	hsa-miR-16-1-3p	KLHL15	0	0	0	0	1	0	0	0	1	2
MIRT556856	hsa	hsa	hsa-miR-16-5p	KANK1	0	0	0	0	1	0	0	0	1	2
MIRT557095	hsa	hsa	hsa-miR-16-2-3p	HOXA9	0	0	0	0	1	0	0	0	1	1
MIRT557482	hsa	hsa	hsa-miR-16-5p	GPR27	0	0	0	0	1	0	0	0	1	2
MIRT558039	hsa	hsa	hsa-miR-16-5p	EXT1	0	0	0	0	1	0	0	0	1	1
MIRT558460	hsa	hsa	hsa-miR-16-1-3p	DCUN1D1	0	0	0	0	1	0	0	0	1	1
MIRT558658	hsa	hsa	hsa-miR-16-5p	CNKSR3	0	0	0	0	1	0	0	0	1	1
MIRT558911	hsa	hsa	hsa-miR-16-1-3p	CBX5	0	0	0	0	1	0	0	0	1	1
MIRT559009	hsa	hsa	hsa-miR-16-5p	CA8	0	0	0	0	1	0	0	0	1	1
MIRT559161	hsa	hsa	hsa-miR-16-5p	BTN3A3	0	0	0	0	1	0	0	0	1	1
MIRT559533	hsa	hsa	hsa-miR-16-5p	ARHGAP12	0	0	0	0	1	0	0	0	1	3
MIRT560226	hsa	hsa	hsa-miR-16-1-3p	PCNA	0	0	0	0	1	0	0	0	1	1
MIRT560721	hsa	hsa	hsa-miR-16-1-3p	ZNF749	0	0	0	0	1	0	0	0	1	1
MIRT561150	hsa	hsa	hsa-miR-16-5p	KRT33B	0	0	0	0	1	0	0	0	1	1
MIRT561396	hsa	hsa	hsa-miR-16-2-3p	TUBB2A	0	0	0	0	1	0	0	0	1	1
MIRT561402	hsa	hsa	hsa-miR-16-5p	TUBB2A	0	0	0	0	1	0	0	0	1	1
MIRT561654	hsa	hsa	hsa-miR-16-2-3p	RNF219	0	0	0	0	1	0	0	0	1	1
MIRT561876	hsa	hsa	hsa-miR-16-5p	MSANTD4	0	0	0	0	1	0	0	0	1	1
MIRT562029	hsa	hsa	hsa-miR-16-5p	LANCL1	0	0	0	0	1	0	0	0	1	1
MIRT562879	hsa	hsa	hsa-miR-16-5p	KIAA1456	0	0	0	0	1	0	0	0	1	1
MIRT563088	hsa	hsa	hsa-miR-16-5p	SLC25A12	0	0	0	0	1	0	0	0	1	2
MIRT563101	hsa	hsa	hsa-miR-16-2-3p	PABPC4L	0	0	0	0	1	0	0	0	1	1
MIRT563505	hsa	hsa	hsa-miR-16-5p	DLGAP3	0	0	0	0	1	0	0	0	1	1
MIRT563703	hsa	hsa	hsa-miR-16-5p	THRAP3	0	0	0	0	1	0	0	0	1	1
MIRT563847	hsa	hsa	hsa-miR-16-5p	SMDT1	0	0	0	0	1	0	0	0	1	1
MIRT563898	hsa	hsa	hsa-miR-16-5p	RAPH1	0	0	0	0	1	0	0	0	1	1
MIRT564334	hsa	hsa	hsa-miR-16-5p	CCNT1	0	0	0	0	1	0	0	0	1	1
MIRT564480	hsa	hsa	hsa-miR-16-5p	ZNF391	0	0	0	0	1	0	0	0	1	1
MIRT564554	hsa	hsa	hsa-miR-16-5p	CCDC80	0	0	0	0	1	0	0	0	1	1
MIRT564840	hsa	hsa	hsa-miR-16-5p	ZBTB16	0	0	0	0	1	0	0	0	1	1
MIRT564952	hsa	hsa	hsa-miR-16-5p	XKR7	0	0	0	0	1	0	0	0	1	1
MIRT564986	hsa	hsa	hsa-miR-16-5p	WNK3	0	0	0	0	1	0	0	0	1	1
MIRT565040	hsa	hsa	hsa-miR-16-5p	VAV2	0	0	0	0	1	0	0	0	1	1
MIRT565062	hsa	hsa	hsa-miR-16-1-3p	USP25	0	0	0	0	1	0	0	0	1	1
MIRT565399	hsa	hsa	hsa-miR-16-5p	TGFBR3	0	0	0	0	1	0	0	0	1	1
MIRT565979	hsa	hsa	hsa-miR-16-2-3p	RNF44	0	0	0	0	1	0	0	0	1	1
MIRT566123	hsa	hsa	hsa-miR-16-5p	RASEF	0	0	0	0	1	0	0	0	1	1
MIRT566428	hsa	hsa	hsa-miR-16-1-3p	PIGA	0	0	0	0	1	0	0	0	1	1
MIRT566652	hsa	hsa	hsa-miR-16-5p	NCKAP1	0	0	0	0	1	0	0	0	1	1
MIRT567018	hsa	hsa	hsa-miR-16-5p	KLHL15	0	0	0	0	1	0	0	0	1	1
MIRT567448	hsa	hsa	hsa-miR-16-5p	GNG12	0	0	0	0	1	0	0	0	1	1
MIRT567479	hsa	hsa	hsa-miR-16-5p	FZD9	0	0	0	0	1	0	0	0	1	1
MIRT568023	hsa	hsa	hsa-miR-16-5p	CMTM4	0	0	0	0	1	0	0	0	1	1
MIRT568145	hsa	hsa	hsa-miR-16-5p	CCDC88C	0	0	0	0	1	0	0	0	1	1
MIRT568425	hsa	hsa	hsa-miR-16-1-3p	ATF7IP	0	0	0	0	1	0	0	0	1	1
MIRT568475	hsa	hsa	hsa-miR-16-5p	ARMC12	0	0	0	0	1	0	0	0	1	1
MIRT568516	hsa	hsa	hsa-miR-16-1-3p	ANP32E	0	0	0	0	1	0	0	0	1	1
MIRT571121	hsa	hsa	hsa-miR-16-5p	UBE2H	0	0	0	0	1	0	0	0	1	1
MIRT571285	hsa	hsa	hsa-miR-16-5p	TTLL5	0	0	0	0	1	0	0	0	1	1
MIRT571927	hsa	hsa	hsa-miR-16-5p	LSM11	0	0	0	0	1	0	0	0	1	2
MIRT572396	hsa	hsa	hsa-miR-16-2-3p	CCDC14	0	0	0	0	1	0	0	0	1	1
MIRT572578	hsa	hsa	hsa-miR-16-1-3p	IKBIP	0	0	0	0	1	0	0	0	1	1
MIRT574059	hsa	hsa	hsa-miR-16-5p	PROSC	0	0	0	0	1	0	0	0	1	1
MIRT574205	hsa	hsa	hsa-miR-16-5p	CLEC2D	0	0	0	0	1	0	0	0	1	1
MIRT574400	hsa	hsa	hsa-miR-16-2-3p	TM9SF3	0	0	0	0	1	0	0	0	1	1
MIRT607623	hsa	hsa	hsa-miR-16-2-3p	VSNL1	0	0	0	0	1	0	0	0	1	1
MIRT608126	hsa	hsa	hsa-miR-16-1-3p	TSC22D2	0	0	0	0	1	0	0	0	1	1
MIRT610645	hsa	hsa	hsa-miR-16-2-3p	CTGF	0	0	0	0	1	0	0	0	1	1
MIRT614702	hsa	hsa	hsa-miR-16-5p	TRAK1	0	0	0	0	1	0	0	0	1	1
MIRT616469	hsa	hsa	hsa-miR-16-5p	ADRA2B	0	0	0	0	1	0	0	0	1	1
MIRT618898	hsa	hsa	hsa-miR-16-5p	ANKMY1	0	0	0	0	1	0	0	0	1	1
MIRT621500	hsa	hsa	hsa-miR-16-5p	GPRC5A	0	0	0	0	1	0	0	0	1	2
MIRT623379	hsa	hsa	hsa-miR-16-2-3p	LPP	0	0	0	0	1	0	0	0	1	1
MIRT624687	hsa	hsa	hsa-miR-16-2-3p	AR	0	0	0	0	1	0	0	0	1	1
MIRT630424	hsa	hsa	hsa-miR-16-1-3p	LY6G6E	0	0	0	0	1	0	0	0	1	1
MIRT632089	hsa	hsa	hsa-miR-16-2-3p	ALDH1A2	0	0	0	0	1	0	0	0	1	1
MIRT635728	hsa	hsa	hsa-miR-16-1-3p	CCDC58	0	0	0	0	1	0	0	0	1	1
MIRT639077	hsa	hsa	hsa-miR-16-1-3p	CD226	0	0	0	0	1	0	0	0	1	1
MIRT640540	hsa	hsa	hsa-miR-16-5p	C3orf36	0	0	0	0	1	0	0	0	1	1
MIRT644216	hsa	hsa	hsa-miR-16-2-3p	CBS	0	0	0	0	1	0	0	0	1	1
MIRT645512	hsa	hsa	hsa-miR-16-5p	BSPRY	0	0	0	0	1	0	0	0	1	1
MIRT646597	hsa	hsa	hsa-miR-16-5p	ANKRD36	0	0	0	0	1	0	0	0	1	1
MIRT647841	hsa	hsa	hsa-miR-16-2-3p	BID	0	0	0	0	1	0	0	0	1	1
MIRT648786	hsa	hsa	hsa-miR-16-5p	KLHL40	0	0	0	0	1	0	0	0	1	1
MIRT651649	hsa	hsa	hsa-miR-16-2-3p	WASF2	0	0	0	0	1	0	0	0	1	1
MIRT655049	hsa	hsa	hsa-miR-16-1-3p	PKN2	0	0	0	0	1	0	0	0	1	1
MIRT658851	hsa	hsa	hsa-miR-16-1-3p	DUSP19	0	0	0	0	1	0	0	0	1	1
MIRT659258	hsa	hsa	hsa-miR-16-5p	CUL3	0	0	0	0	1	0	0	0	1	1
MIRT680984	hsa	hsa	hsa-miR-16-5p	DCAF17	0	0	0	0	1	0	0	0	1	1
MIRT682279	hsa	hsa	hsa-miR-16-5p	RS1	0	0	0	0	1	0	0	0	1	1
MIRT682516	hsa	hsa	hsa-miR-16-5p	GLP2R	0	0	0	0	1	0	0	0	1	1
MIRT689064	hsa	hsa	hsa-miR-16-2-3p	AGMAT	0	0	0	0	1	0	0	0	1	1
MIRT691711	hsa	hsa	hsa-miR-16-5p	FLOT2	0	0	0	0	1	0	0	0	1	2
MIRT693932	hsa	hsa	hsa-miR-16-5p	HNRNPA1L2	0	0	0	0	1	0	0	0	1	1
MIRT698150	hsa	hsa	hsa-miR-16-2-3p	TNPO1	0	0	0	0	1	0	0	0	1	1
MIRT699129	hsa	hsa	hsa-miR-16-1-3p	SMNDC1	0	0	0	0	1	0	0	0	1	1
MIRT700516	hsa	hsa	hsa-miR-16-2-3p	PTPN14	0	0	0	0	1	0	0	0	1	1
MIRT701508	hsa	hsa	hsa-miR-16-5p	NEGR1	0	0	0	0	1	0	0	0	1	1
MIRT702094	hsa	hsa	hsa-miR-16-5p	MCFD2	0	0	0	0	1	0	0	0	1	1
MIRT702414	hsa	hsa	hsa-miR-16-1-3p	KITLG	0	0	0	0	1	0	0	0	1	1
MIRT702875	hsa	hsa	hsa-miR-16-5p	HNRNPA1	0	0	0	0	1	0	0	0	1	1
MIRT704081	hsa	hsa	hsa-miR-16-2-3p	DYRK2	0	0	0	0	1	0	0	0	1	1
MIRT705219	hsa	hsa	hsa-miR-16-1-3p	BRWD1	0	0	0	0	1	0	0	0	1	1
MIRT705970	hsa	hsa	hsa-miR-16-2-3p	ACBD5	0	0	0	0	1	0	0	0	1	1
MIRT707170	hsa	hsa	hsa-miR-16-1-3p	CNTNAP5	0	0	0	0	1	0	0	0	1	1
MIRT707808	hsa	hsa	hsa-miR-16-1-3p	TSPAN6	0	0	0	0	1	0	0	0	1	1
MIRT713421	hsa	hsa	hsa-miR-16-5p	SLC35E2B	0	0	0	0	1	0	0	0	1	1
MIRT714440	hsa	hsa	hsa-miR-16-5p	ARHGAP32	0	0	0	0	1	0	0	0	1	1
MIRT715694	hsa	hsa	hsa-miR-16-2-3p	COMMD3-BMI1	0	0	0	0	1	0	0	0	1	1
MIRT715893	hsa	hsa	hsa-miR-16-1-3p	GNG2	0	0	0	0	1	0	0	0	1	1
MIRT716187	hsa	hsa	hsa-miR-16-1-3p	UBN2	0	0	0	0	1	0	0	0	1	1
MIRT716434	hsa	hsa	hsa-miR-16-5p	RAB15	0	0	0	0	1	0	0	0	1	1
MIRT717184	hsa	hsa	hsa-miR-16-2-3p	BMI1	0	0	0	0	1	0	0	0	1	1
MIRT717463	hsa	hsa	hsa-miR-16-5p	ADORA3	0	0	0	0	1	0	0	0	1	1
MIRT720152	hsa	hsa	hsa-miR-16-5p	PPIP5K2	0	0	0	0	1	0	0	0	1	1
MIRT724607	hsa	hsa	hsa-miR-16-2-3p	AP3B1	0	0	0	0	1	0	0	0	1	1
MIRT724854	hsa	hsa	hsa-miR-16-2-3p	IGFBP5	0	0	0	0	1	0	0	0	1	1
MIRT725134	hsa	hsa	hsa-miR-16-5p	SYNRG	0	0	0	0	1	0	0	0	1	1
MIRT725401	hsa	hsa	hsa-miR-16-2-3p	LRIG2	0	0	0	0	1	0	0	0	1	1
MIRT726005	hsa	hsa	hsa-miR-16-5p	ZNF91	0	0	0	0	1	0	0	0	1	1
MIRT726083	hsa	hsa	hsa-miR-16-5p	ZBTB5	0	0	0	0	1	0	0	0	1	1
MIRT726126	hsa	hsa	hsa-miR-16-5p	VPS33B	0	0	0	0	1	0	0	0	1	1
MIRT726129	hsa	hsa	hsa-miR-16-5p	CHMP3	0	0	0	0	1	0	0	0	1	1
MIRT726156	hsa	hsa	hsa-miR-16-5p	USP3	0	0	0	0	1	0	0	0	1	1
MIRT726165	hsa	hsa	hsa-miR-16-5p	USP31	0	0	0	0	1	0	0	0	1	1
MIRT726236	hsa	hsa	hsa-miR-16-5p	TRAM1	0	0	0	0	1	0	0	0	1	1
MIRT726279	hsa	hsa	hsa-miR-16-5p	TMEM69	0	0	0	0	1	0	0	0	1	1
MIRT726306	hsa	hsa	hsa-miR-16-5p	TMEM135	0	0	0	0	1	0	0	0	1	1
MIRT726320	hsa	hsa	hsa-miR-16-5p	TKTL1	0	0	0	0	1	0	0	0	1	1
MIRT726337	hsa	hsa	hsa-miR-16-5p	TFB1M	0	0	0	0	1	0	0	0	1	1
MIRT726347	hsa	hsa	hsa-miR-16-5p	TCF3	0	0	0	0	1	0	0	0	1	1
MIRT726355	hsa	hsa	hsa-miR-16-5p	TBL1XR1	0	0	0	0	1	0	0	0	1	1
MIRT726358	hsa	hsa	hsa-miR-16-5p	TBCCD1	0	0	0	0	1	0	0	0	1	1
MIRT726366	hsa	hsa	hsa-miR-16-5p	TBC1D20	0	0	0	0	1	0	0	0	1	1
MIRT726369	hsa	hsa	hsa-miR-16-5p	TBC1D14	0	0	0	0	1	0	0	0	1	1
MIRT726383	hsa	hsa	hsa-miR-16-5p	TASP1	0	0	0	0	1	0	0	0	1	1
MIRT726420	hsa	hsa	hsa-miR-16-5p	STX17	0	0	0	0	1	0	0	0	1	1
MIRT726481	hsa	hsa	hsa-miR-16-5p	SMURF1	0	0	0	0	1	0	0	0	1	1
MIRT726506	hsa	hsa	hsa-miR-16-5p	SLC9A1	0	0	0	0	1	0	0	0	1	1
MIRT726543	hsa	hsa	hsa-miR-16-5p	SLC25A29	0	0	0	0	1	0	0	0	1	1
MIRT726679	hsa	hsa	hsa-miR-16-5p	RPS5	0	0	0	0	1	0	0	0	1	1
MIRT726684	hsa	hsa	hsa-miR-16-5p	RPL36	0	0	0	0	1	0	0	0	1	1
MIRT726711	hsa	hsa	hsa-miR-16-5p	RNPS1	0	0	0	0	1	0	0	0	1	1
MIRT726718	hsa	hsa	hsa-miR-16-5p	RNH1	0	0	0	0	1	0	0	0	1	1
MIRT726755	hsa	hsa	hsa-miR-16-5p	RFWD2	0	0	0	0	1	0	0	0	1	1
MIRT726762	hsa	hsa	hsa-miR-16-5p	REXO1	0	0	0	0	1	0	0	0	1	1
MIRT726771	hsa	hsa	hsa-miR-16-5p	RELT	0	0	0	0	1	0	0	0	1	1
MIRT726787	hsa	hsa	hsa-miR-16-5p	RAP2C	0	0	0	0	1	0	0	0	1	1
MIRT726811	hsa	hsa	hsa-miR-16-5p	RAB40B	0	0	0	0	1	0	0	0	1	1
MIRT726823	hsa	hsa	hsa-miR-16-5p	RAB11FIP2	0	0	0	0	1	0	0	0	1	1
MIRT726852	hsa	hsa	hsa-miR-16-5p	PSMB5	0	0	0	0	1	0	0	0	1	1
MIRT726900	hsa	hsa	hsa-miR-16-5p	POU2AF1	0	0	0	0	1	0	0	0	1	1
MIRT726907	hsa	hsa	hsa-miR-16-5p	POLE4	0	0	0	0	1	0	0	0	1	1
MIRT726966	hsa	hsa	hsa-miR-16-5p	PGD	0	0	0	0	1	0	0	0	1	1
MIRT726973	hsa	hsa	hsa-miR-16-5p	PEX12	0	0	0	0	1	0	0	0	1	1
MIRT727020	hsa	hsa	hsa-miR-16-5p	PANK1	0	0	0	0	1	0	0	0	1	1
MIRT727026	hsa	hsa	hsa-miR-16-5p	TM9SF2	0	0	0	0	1	0	0	0	1	1
MIRT727037	hsa	hsa	hsa-miR-16-5p	OTUB1	0	0	0	0	1	0	0	0	1	1
MIRT727066	hsa	hsa	hsa-miR-16-5p	NR2C2	0	0	0	0	1	0	0	0	1	1
MIRT727134	hsa	hsa	hsa-miR-16-5p	MTMR4	0	0	0	0	1	0	0	0	1	1
MIRT727152	hsa	hsa	hsa-miR-16-5p	MRPL40	0	0	0	0	1	0	0	0	1	1
MIRT727175	hsa	hsa	hsa-miR-16-5p	MLXIP	0	0	0	0	1	0	0	0	1	1
MIRT727221	hsa	hsa	hsa-miR-16-5p	MED11	0	0	0	0	1	0	0	0	1	1
MIRT727227	hsa	hsa	hsa-miR-16-5p	MCM3AP-AS1	0	0	0	0	1	0	0	0	1	1
MIRT727266	hsa	hsa	hsa-miR-16-5p	LRRC57	0	0	0	0	1	0	0	0	1	1
MIRT727296	hsa	hsa	hsa-miR-16-5p	LITAF	0	0	0	0	1	0	0	0	1	1
MIRT727347	hsa	hsa	hsa-miR-16-5p	KLC2	0	0	0	0	1	0	0	0	1	1
MIRT727376	hsa	hsa	hsa-miR-16-5p	TECPR2	0	0	0	0	1	0	0	0	1	1
MIRT727424	hsa	hsa	hsa-miR-16-5p	IRAK1BP1	0	0	0	0	1	0	0	0	1	1
MIRT727481	hsa	hsa	hsa-miR-16-5p	HYOU1	0	0	0	0	1	0	0	0	1	1
MIRT727520	hsa	hsa	hsa-miR-16-5p	GSK3B	0	0	0	0	1	0	0	0	1	1
MIRT727583	hsa	hsa	hsa-miR-16-5p	GGA3	0	0	0	0	1	0	0	0	1	1
MIRT727602	hsa	hsa	hsa-miR-16-5p	GANAB	0	0	0	0	1	0	0	0	1	1
MIRT727617	hsa	hsa	hsa-miR-16-5p	GABARAP	0	0	0	0	1	0	0	0	1	1
MIRT727646	hsa	hsa	hsa-miR-16-5p	FRYL	0	0	0	0	1	0	0	0	1	1
MIRT727699	hsa	hsa	hsa-miR-16-5p	FAM73A	0	0	0	0	1	0	0	0	1	1
MIRT727853	hsa	hsa	hsa-miR-16-5p	DSCR3	0	0	0	0	1	0	0	0	1	1
MIRT727858	hsa	hsa	hsa-miR-16-5p	DPP8	0	0	0	0	1	0	0	0	1	1
MIRT727908	hsa	hsa	hsa-miR-16-5p	CYLD	0	0	0	0	1	0	0	0	1	1
MIRT727915	hsa	hsa	hsa-miR-16-5p	CUL2	0	0	0	0	1	0	0	0	1	1
MIRT727935	hsa	hsa	hsa-miR-16-5p	CREG1	0	0	0	0	1	0	0	0	1	1
MIRT727951	hsa	hsa	hsa-miR-16-5p	CPNE1	0	0	0	0	1	0	0	0	1	1
MIRT727996	hsa	hsa	hsa-miR-16-5p	RHOV	0	0	0	0	1	0	0	0	1	1
MIRT728004	hsa	hsa	hsa-miR-16-5p	CDKN2AIPNL	0	0	0	0	1	0	0	0	1	1
MIRT728045	hsa	hsa	hsa-miR-16-5p	CBFA2T3	0	0	0	0	1	0	0	0	1	1
MIRT728091	hsa	hsa	hsa-miR-16-5p	C6orf106	0	0	0	0	1	0	0	0	1	1
MIRT728126	hsa	hsa	hsa-miR-16-5p	LRIF1	0	0	0	0	1	0	0	0	1	1
MIRT728130	hsa	hsa	hsa-miR-16-5p	C15orf39	0	0	0	0	1	0	0	0	1	1
MIRT728193	hsa	hsa	hsa-miR-16-5p	BSG	0	0	0	0	1	0	0	0	1	1
MIRT728288	hsa	hsa	hsa-miR-16-5p	ASXL1	0	0	0	0	1	0	0	0	1	1
MIRT728328	hsa	hsa	hsa-miR-16-5p	AP3M1	0	0	0	0	1	0	0	0	1	1
MIRT728383	hsa	hsa	hsa-miR-16-5p	AFF4	0	0	0	0	1	0	0	0	1	1
MIRT728398	hsa	hsa	hsa-miR-16-5p	ACOX1	0	0	0	0	1	0	0	0	1	1
MIRT731667	hsa	mmu	hsa-miR-16-5p	Tnf	1	0	1	0	0	0	0	0	2	1
MIRT732050	hsa	hsa	hsa-miR-16-5p	BACE1	1	1	1	0	0	0	0	0	3	1
MIRT732051	hsa	hsa	hsa-miR-16-5p	NCSTN	1	1	1	0	0	0	0	0	3	1
MIRT732142	hsa	hsa	hsa-miR-16-5p	OPRM1	1	0	1	0	0	0	0	0	2	1
MIRT1309713	hsa	hsa	hsa-miR-16	CXCL10	0	0	0	0	0	0	0	1	1	0
MIRT1311393	hsa	hsa	hsa-miR-16	UBP1	0	0	0	0	0	0	0	1	1	0
MIRT1311595	hsa	hsa	hsa-miR-16	TAOK1	0	0	0	0	0	0	0	1	1	0
MIRT1314676	hsa	hsa	hsa-miR-16	ABI2	0	0	0	0	0	0	0	1	1	0
MIRT1314763	hsa	hsa	hsa-miR-16	ABL1	0	0	0	0	0	0	0	1	1	0
MIRT1316675	hsa	hsa	hsa-miR-16	AKAP12	0	0	0	0	0	0	0	1	1	0
MIRT1316814	hsa	hsa	hsa-miR-16	AKAP13	0	0	0	0	0	0	0	1	1	0
MIRT1317764	hsa	hsa	hsa-miR-16	ANKRD33B	0	0	0	0	0	0	0	1	1	0
MIRT1319126	hsa	hsa	hsa-miR-16	APLP2	0	0	0	0	0	0	0	1	1	0
MIRT1319750	hsa	hsa	hsa-miR-16	ARFRP1	0	0	0	0	0	0	0	1	1	0
MIRT1320054	hsa	hsa	hsa-miR-16	ARHGAP35	0	0	0	0	0	0	0	1	1	0
MIRT1320131	hsa	hsa	hsa-miR-16	ARHGDIA	0	0	0	0	0	0	0	1	1	0
MIRT1320553	hsa	hsa	hsa-miR-16	ARL10	0	0	0	0	0	0	0	1	1	0
MIRT1321010	hsa	hsa	hsa-miR-16	ASB13	0	0	0	0	0	0	0	1	1	0
MIRT1321097	hsa	hsa	hsa-miR-16	ASPH	0	0	0	0	0	0	0	1	1	0
MIRT1321208	hsa	hsa	hsa-miR-16	ATG14	0	0	0	0	0	0	0	1	1	0
MIRT1321369	hsa	hsa	hsa-miR-16	ATG9A	0	0	0	0	0	0	0	1	1	0
MIRT1321529	hsa	hsa	hsa-miR-16	ATP2A2	0	0	0	0	0	0	0	1	1	0
MIRT1322121	hsa	hsa	hsa-miR-16	ATXN1L	0	0	0	0	0	0	0	1	1	0
MIRT1322312	hsa	hsa	hsa-miR-16	ATXN7L3B	0	0	0	0	0	0	0	1	1	0
MIRT1323303	hsa	hsa	hsa-miR-16	BAZ2A	0	0	0	0	0	0	0	1	1	0
MIRT1324255	hsa	hsa	hsa-miR-16	BLMH	0	0	0	0	0	0	0	1	1	0
MIRT1324998	hsa	hsa	hsa-miR-16	C10orf54	0	0	0	0	0	0	0	1	1	0
MIRT1325112	hsa	hsa	hsa-miR-16	C14orf1	0	0	0	0	0	0	0	1	1	0
MIRT1326540	hsa	hsa	hsa-miR-16	C5orf62	0	0	0	0	0	0	0	1	1	0
MIRT1326782	hsa	hsa	hsa-miR-16	C9orf5	0	0	0	0	0	0	0	1	1	0
MIRT1327621	hsa	hsa	hsa-miR-16	CBX5	0	0	0	0	0	0	0	1	1	0
MIRT1327950	hsa	hsa	hsa-miR-16	CCDC28A	0	0	0	0	0	0	0	1	1	0
MIRT1328468	hsa	hsa	hsa-miR-16	CCNE1	0	0	0	0	0	0	0	1	1	0
MIRT1329190	hsa	hsa	hsa-miR-16	CDC25B	0	0	0	0	0	0	0	1	1	0
MIRT1329301	hsa	hsa	hsa-miR-16	CDC42BPA	0	0	0	0	0	0	0	1	1	0
MIRT1329613	hsa	hsa	hsa-miR-16	CDK17	0	0	0	0	0	0	0	1	1	0
MIRT1329663	hsa	hsa	hsa-miR-16	CDK6	0	0	0	0	0	0	0	1	1	0
MIRT1329860	hsa	hsa	hsa-miR-16	CDKN1A	0	0	0	0	0	0	0	1	1	0
MIRT1330627	hsa	hsa	hsa-miR-16	CHD2	0	0	0	0	0	0	0	1	1	0
MIRT1331619	hsa	hsa	hsa-miR-16	CLU	0	0	0	0	0	0	0	1	1	0
MIRT1333576	hsa	hsa	hsa-miR-16	CRISPLD2	0	0	0	0	0	0	0	1	1	0
MIRT1334158	hsa	hsa	hsa-miR-16	CTDSP1	0	0	0	0	0	0	0	1	1	0
MIRT1334353	hsa	hsa	hsa-miR-16	CTDSP2	0	0	0	0	0	0	0	1	1	0
MIRT1335089	hsa	hsa	hsa-miR-16	CUL2	0	0	0	0	0	0	0	1	1	0
MIRT1335691	hsa	hsa	hsa-miR-16	CYBASC3	0	0	0	0	0	0	0	1	1	0
MIRT1335786	hsa	hsa	hsa-miR-16	CYP26B1	0	0	0	0	0	0	0	1	1	0
MIRT1336465	hsa	hsa	hsa-miR-16	DCTN5	0	0	0	0	0	0	0	1	1	0
MIRT1336525	hsa	hsa	hsa-miR-16	DCUN1D4	0	0	0	0	0	0	0	1	1	0
MIRT1337590	hsa	hsa	hsa-miR-16	DICER1	0	0	0	0	0	0	0	1	1	0
MIRT1338472	hsa	hsa	hsa-miR-16	DOLPP1	0	0	0	0	0	0	0	1	1	0
MIRT1338958	hsa	hsa	hsa-miR-16	DYNLL2	0	0	0	0	0	0	0	1	1	0
MIRT1339803	hsa	hsa	hsa-miR-16	EGLN2	0	0	0	0	0	0	0	1	1	0
MIRT1341641	hsa	hsa	hsa-miR-16	ESRRA	0	0	0	0	0	0	0	1	1	0
MIRT1341868	hsa	hsa	hsa-miR-16	ETV1	0	0	0	0	0	0	0	1	1	0
MIRT1342509	hsa	hsa	hsa-miR-16	FAM38A	0	0	0	0	0	0	0	1	1	0
MIRT1343289	hsa	hsa	hsa-miR-16	FBXO21	0	0	0	0	0	0	0	1	1	0
MIRT1344469	hsa	hsa	hsa-miR-16	FOSL2	0	0	0	0	0	0	0	1	1	0
MIRT1345321	hsa	hsa	hsa-miR-16	FSTL1	0	0	0	0	0	0	0	1	1	0
MIRT1345413	hsa	hsa	hsa-miR-16	FURIN	0	0	0	0	0	0	0	1	1	0
MIRT1345701	hsa	hsa	hsa-miR-16	GABARAPL1	0	0	0	0	0	0	0	1	1	0
MIRT1346219	hsa	hsa	hsa-miR-16	GATAD2B	0	0	0	0	0	0	0	1	1	0
MIRT1346388	hsa	hsa	hsa-miR-16	GDI2	0	0	0	0	0	0	0	1	1	0
MIRT1346540	hsa	hsa	hsa-miR-16	GIGYF1	0	0	0	0	0	0	0	1	1	0
MIRT1347368	hsa	hsa	hsa-miR-16	GOLGA3	0	0	0	0	0	0	0	1	1	0
MIRT1347473	hsa	hsa	hsa-miR-16	GOLT1B	0	0	0	0	0	0	0	1	1	0
MIRT1349524	hsa	hsa	hsa-miR-16	HMGXB3	0	0	0	0	0	0	0	1	1	0
MIRT1350820	hsa	hsa	hsa-miR-16	IGF1R	0	0	0	0	0	0	0	1	1	0
MIRT1352708	hsa	hsa	hsa-miR-16	IL1R1	0	0	0	0	0	0	0	1	1	0
MIRT1353462	hsa	hsa	hsa-miR-16	IPPK	0	0	0	0	0	0	0	1	1	0
MIRT1356166	hsa	hsa	hsa-miR-16	KIF1B	0	0	0	0	0	0	0	1	1	0
MIRT1356340	hsa	hsa	hsa-miR-16	KLC2	0	0	0	0	0	0	0	1	1	0
MIRT1358126	hsa	hsa	hsa-miR-16	LDOC1	0	0	0	0	0	0	0	1	1	0
MIRT1358707	hsa	hsa	hsa-miR-16	LITAF	0	0	0	0	0	0	0	1	1	0
MIRT1359906	hsa	hsa	hsa-miR-16	LYST	0	0	0	0	0	0	0	1	1	0
MIRT1359963	hsa	hsa	hsa-miR-16	M6PR	0	0	0	0	0	0	0	1	1	0
MIRT1360117	hsa	hsa	hsa-miR-16	MAFG	0	0	0	0	0	0	0	1	1	0
MIRT1360580	hsa	hsa	hsa-miR-16	MAP2K3	0	0	0	0	0	0	0	1	1	0
MIRT1360708	hsa	hsa	hsa-miR-16	MAP3K3	0	0	0	0	0	0	0	1	1	0
MIRT1360762	hsa	hsa	hsa-miR-16	MAP3K4	0	0	0	0	0	0	0	1	1	0
MIRT1363303	hsa	hsa	hsa-miR-16	MIER2	0	0	0	0	0	0	0	1	1	0
MIRT1363600	hsa	hsa	hsa-miR-16	MLL2	0	0	0	0	0	0	0	1	1	0
MIRT1363773	hsa	hsa	hsa-miR-16	MLLT1	0	0	0	0	0	0	0	1	1	0
MIRT1363931	hsa	hsa	hsa-miR-16	MMD	0	0	0	0	0	0	0	1	1	0
MIRT1365754	hsa	hsa	hsa-miR-16	MYO1C	0	0	0	0	0	0	0	1	1	0
MIRT1366228	hsa	hsa	hsa-miR-16	NACC1	0	0	0	0	0	0	0	1	1	0
MIRT1366579	hsa	hsa	hsa-miR-16	NAV1	0	0	0	0	0	0	0	1	1	0
MIRT1368571	hsa	hsa	hsa-miR-16	NOMO1	0	0	0	0	0	0	0	1	1	0
MIRT1368622	hsa	hsa	hsa-miR-16	NOMO2	0	0	0	0	0	0	0	1	1	0
MIRT1368675	hsa	hsa	hsa-miR-16	NOMO3	0	0	0	0	0	0	0	1	1	0
MIRT1368928	hsa	hsa	hsa-miR-16	NR4A1	0	0	0	0	0	0	0	1	1	0
MIRT1369215	hsa	hsa	hsa-miR-16	NUCB1	0	0	0	0	0	0	0	1	1	0
MIRT1369916	hsa	hsa	hsa-miR-16	OSTM1	0	0	0	0	0	0	0	1	1	0
MIRT1370446	hsa	hsa	hsa-miR-16	PANK1	0	0	0	0	0	0	0	1	1	0
MIRT1370555	hsa	hsa	hsa-miR-16	PAPPA	0	0	0	0	0	0	0	1	1	0
MIRT1371106	hsa	hsa	hsa-miR-16	PCMT1	0	0	0	0	0	0	0	1	1	0
MIRT1371842	hsa	hsa	hsa-miR-16	PDLIM5	0	0	0	0	0	0	0	1	1	0
MIRT1372921	hsa	hsa	hsa-miR-16	PHF15	0	0	0	0	0	0	0	1	1	0
MIRT1373363	hsa	hsa	hsa-miR-16	PIK3IP1	0	0	0	0	0	0	0	1	1	0
MIRT1373587	hsa	hsa	hsa-miR-16	PIM1	0	0	0	0	0	0	0	1	1	0
MIRT1373739	hsa	hsa	hsa-miR-16	PISD	0	0	0	0	0	0	0	1	1	0
MIRT1373960	hsa	hsa	hsa-miR-16	PLAG1	0	0	0	0	0	0	0	1	1	0
MIRT1373981	hsa	hsa	hsa-miR-16	PLAGL1	0	0	0	0	0	0	0	1	1	0
MIRT1375099	hsa	hsa	hsa-miR-16	PNPLA6	0	0	0	0	0	0	0	1	1	0
MIRT1375339	hsa	hsa	hsa-miR-16	POM121	0	0	0	0	0	0	0	1	1	0
MIRT1375421	hsa	hsa	hsa-miR-16	POM121C	0	0	0	0	0	0	0	1	1	0
MIRT1375636	hsa	hsa	hsa-miR-16	PPAP2B	0	0	0	0	0	0	0	1	1	0
MIRT1375765	hsa	hsa	hsa-miR-16	PPIF	0	0	0	0	0	0	0	1	1	0
MIRT1375970	hsa	hsa	hsa-miR-16	PPP1R11	0	0	0	0	0	0	0	1	1	0
MIRT1376498	hsa	hsa	hsa-miR-16	PRKAR1A	0	0	0	0	0	0	0	1	1	0
MIRT1377474	hsa	hsa	hsa-miR-16	PTCH1	0	0	0	0	0	0	0	1	1	0
MIRT1379005	hsa	hsa	hsa-miR-16	PVRL1	0	0	0	0	0	0	0	1	1	0
MIRT1379085	hsa	hsa	hsa-miR-16	PVRL2	0	0	0	0	0	0	0	1	1	0
MIRT1379579	hsa	hsa	hsa-miR-16	RAB11FIP2	0	0	0	0	0	0	0	1	1	0
MIRT1379600	hsa	hsa	hsa-miR-16	RAB11FIP5	0	0	0	0	0	0	0	1	1	0
MIRT1380108	hsa	hsa	hsa-miR-16	RAF1	0	0	0	0	0	0	0	1	1	0
MIRT1380521	hsa	hsa	hsa-miR-16	RAPGEF1	0	0	0	0	0	0	0	1	1	0
MIRT1381113	hsa	hsa	hsa-miR-16	RBMS1	0	0	0	0	0	0	0	1	1	0
MIRT1381700	hsa	hsa	hsa-miR-16	RGP1	0	0	0	0	0	0	0	1	1	0
MIRT1382925	hsa	hsa	hsa-miR-16	RPS6KA3	0	0	0	0	0	0	0	1	1	0
MIRT1383135	hsa	hsa	hsa-miR-16	RREB1	0	0	0	0	0	0	0	1	1	0
MIRT1383192	hsa	hsa	hsa-miR-16	RSBN1	0	0	0	0	0	0	0	1	1	0
MIRT1385415	hsa	hsa	hsa-miR-16	SENP5	0	0	0	0	0	0	0	1	1	0
MIRT1386134	hsa	hsa	hsa-miR-16	SESN1	0	0	0	0	0	0	0	1	1	0
MIRT1386319	hsa	hsa	hsa-miR-16	SESN2	0	0	0	0	0	0	0	1	1	0
MIRT1386935	hsa	hsa	hsa-miR-16	SFXN1	0	0	0	0	0	0	0	1	1	0
MIRT1387143	hsa	hsa	hsa-miR-16	SGK1	0	0	0	0	0	0	0	1	1	0
MIRT1387248	hsa	hsa	hsa-miR-16	SH3BP2	0	0	0	0	0	0	0	1	1	0
MIRT1388471	hsa	hsa	hsa-miR-16	SKI	0	0	0	0	0	0	0	1	1	0
MIRT1388644	hsa	hsa	hsa-miR-16	SLC19A2	0	0	0	0	0	0	0	1	1	0
MIRT1389157	hsa	hsa	hsa-miR-16	SLC35A4	0	0	0	0	0	0	0	1	1	0
MIRT1389256	hsa	hsa	hsa-miR-16	SLC35B2	0	0	0	0	0	0	0	1	1	0
MIRT1389498	hsa	hsa	hsa-miR-16	SLC38A9	0	0	0	0	0	0	0	1	1	0
MIRT1389979	hsa	hsa	hsa-miR-16	SLC7A1	0	0	0	0	0	0	0	1	1	0
MIRT1390416	hsa	hsa	hsa-miR-16	SLC7A5	0	0	0	0	0	0	0	1	1	0
MIRT1390722	hsa	hsa	hsa-miR-16	SMAD3	0	0	0	0	0	0	0	1	1	0
MIRT1391070	hsa	hsa	hsa-miR-16	SMPD1	0	0	0	0	0	0	0	1	1	0
MIRT1392502	hsa	hsa	hsa-miR-16	SPON2	0	0	0	0	0	0	0	1	1	0
MIRT1393030	hsa	hsa	hsa-miR-16	SRPRB	0	0	0	0	0	0	0	1	1	0
MIRT1393363	hsa	hsa	hsa-miR-16	ST3GAL1	0	0	0	0	0	0	0	1	1	0
MIRT1394185	hsa	hsa	hsa-miR-16	STIM1	0	0	0	0	0	0	0	1	1	0
MIRT1394846	hsa	hsa	hsa-miR-16	STXBP5	0	0	0	0	0	0	0	1	1	0
MIRT1395081	hsa	hsa	hsa-miR-16	SURF4	0	0	0	0	0	0	0	1	1	0
MIRT1396395	hsa	hsa	hsa-miR-16	TEAD1	0	0	0	0	0	0	0	1	1	0
MIRT1396433	hsa	hsa	hsa-miR-16	TEAD1	0	0	0	0	0	0	0	1	1	0
MIRT1396884	hsa	hsa	hsa-miR-16	TFAP2A	0	0	0	0	0	0	0	1	1	0
MIRT1396915	hsa	hsa	hsa-miR-16	TFAP2C	0	0	0	0	0	0	0	1	1	0
MIRT1396999	hsa	hsa	hsa-miR-16	TFPI2	0	0	0	0	0	0	0	1	1	0
MIRT1398343	hsa	hsa	hsa-miR-16	THBS2	0	0	0	0	0	0	0	1	1	0
MIRT1400087	hsa	hsa	hsa-miR-16	TMEM127	0	0	0	0	0	0	0	1	1	0
MIRT1400342	hsa	hsa	hsa-miR-16	TMEM189-UBE2V1	0	0	0	0	0	0	0	1	1	0
MIRT1400712	hsa	hsa	hsa-miR-16	TMEM43	0	0	0	0	0	0	0	1	1	0
MIRT1401191	hsa	hsa	hsa-miR-16	TNIP1	0	0	0	0	0	0	0	1	1	0
MIRT1401454	hsa	hsa	hsa-miR-16	TNRC18	0	0	0	0	0	0	0	1	1	0
MIRT1402344	hsa	hsa	hsa-miR-16	TNS3	0	0	0	0	0	0	0	1	1	0
MIRT1402471	hsa	hsa	hsa-miR-16	TOMM20	0	0	0	0	0	0	0	1	1	0
MIRT1403955	hsa	hsa	hsa-miR-16	TSC22D3	0	0	0	0	0	0	0	1	1	0
MIRT1405263	hsa	hsa	hsa-miR-16	TXNIP	0	0	0	0	0	0	0	1	1	0
MIRT1405466	hsa	hsa	hsa-miR-16	U2SURP	0	0	0	0	0	0	0	1	1	0
MIRT1405698	hsa	hsa	hsa-miR-16	UBE2V1	0	0	0	0	0	0	0	1	1	0
MIRT1405844	hsa	hsa	hsa-miR-16	UBFD1	0	0	0	0	0	0	0	1	1	0
MIRT1407792	hsa	hsa	hsa-miR-16	WDR82	0	0	0	0	0	0	0	1	1	0
MIRT1407857	hsa	hsa	hsa-miR-16	WDTC1	0	0	0	0	0	0	0	1	1	0
MIRT1408162	hsa	hsa	hsa-miR-16	WNT5B	0	0	0	0	0	0	0	1	1	0
MIRT1408421	hsa	hsa	hsa-miR-16	YIF1B	0	0	0	0	0	0	0	1	1	0
MIRT1409567	hsa	hsa	hsa-miR-16	ZC3HAV1L	0	0	0	0	0	0	0	1	1	0
MIRT1410071	hsa	hsa	hsa-miR-16	ZER1	0	0	0	0	0	0	0	1	1	0
MIRT1410077	hsa	hsa	hsa-miR-16	ZER1	0	0	0	0	0	0	0	1	1	0
MIRT1411898	hsa	hsa	hsa-miR-16	ZNF532	0	0	0	0	0	0	0	1	1	0
MIRT1414382	hsa	hsa	hsa-miR-16	ARC	0	0	0	0	0	0	0	1	1	0
MIRT1414535	hsa	hsa	hsa-miR-16	ARL2	0	0	0	0	0	0	0	1	1	0
MIRT1414684	hsa	hsa	hsa-miR-16	ARRDC4	0	0	0	0	0	0	0	1	1	0
MIRT1414833	hsa	hsa	hsa-miR-16	ATF6	0	0	0	0	0	0	0	1	1	0
MIRT1414889	hsa	hsa	hsa-miR-16	ATN1	0	0	0	0	0	0	0	1	1	0
MIRT1414992	hsa	hsa	hsa-miR-16	ATP6V0B	0	0	0	0	0	0	0	1	1	0
MIRT1415238	hsa	hsa	hsa-miR-16	BAP1	0	0	0	0	0	0	0	1	1	0
MIRT1416219	hsa	hsa	hsa-miR-16	C1orf151	0	0	0	0	0	0	0	1	1	0
MIRT1416523	hsa	hsa	hsa-miR-16	C20orf186	0	0	0	0	0	0	0	1	1	0
MIRT1416566	hsa	hsa	hsa-miR-16	C20orf3	0	0	0	0	0	0	0	1	1	0
MIRT1416753	hsa	hsa	hsa-miR-16	C6orf106	0	0	0	0	0	0	0	1	1	0
MIRT1416892	hsa	hsa	hsa-miR-16	C8orf4	0	0	0	0	0	0	0	1	1	0
MIRT1418192	hsa	hsa	hsa-miR-16	CHFR	0	0	0	0	0	0	0	1	1	0
MIRT1419549	hsa	hsa	hsa-miR-16	CYB561	0	0	0	0	0	0	0	1	1	0
MIRT1420154	hsa	hsa	hsa-miR-16	DIP2A	0	0	0	0	0	0	0	1	1	0
MIRT1420194	hsa	hsa	hsa-miR-16	DNAJC18	0	0	0	0	0	0	0	1	1	0
MIRT1421087	hsa	hsa	hsa-miR-16	ELOVL2	0	0	0	0	0	0	0	1	1	0
MIRT1421252	hsa	hsa	hsa-miR-16	ENTPD6	0	0	0	0	0	0	0	1	1	0
MIRT1422069	hsa	hsa	hsa-miR-16	FCRL5	0	0	0	0	0	0	0	1	1	0
MIRT1422083	hsa	hsa	hsa-miR-16	FDFT1	0	0	0	0	0	0	0	1	1	0
MIRT1422672	hsa	hsa	hsa-miR-16	GAA	0	0	0	0	0	0	0	1	1	0
MIRT1422928	hsa	hsa	hsa-miR-16	GFPT1	0	0	0	0	0	0	0	1	1	0
MIRT1424966	hsa	hsa	hsa-miR-16	HSPA1B	0	0	0	0	0	0	0	1	1	0
MIRT1426076	hsa	hsa	hsa-miR-16	ITSN1	0	0	0	0	0	0	0	1	1	0
MIRT1429233	hsa	hsa	hsa-miR-16	MOCS1	0	0	0	0	0	0	0	1	1	0
MIRT1429558	hsa	hsa	hsa-miR-16	MRPS2	0	0	0	0	0	0	0	1	1	0
MIRT1430166	hsa	hsa	hsa-miR-16	MYO5C	0	0	0	0	0	0	0	1	1	0
MIRT1431379	hsa	hsa	hsa-miR-16	NXPH3	0	0	0	0	0	0	0	1	1	0
MIRT1431592	hsa	hsa	hsa-miR-16	OS9	0	0	0	0	0	0	0	1	1	0
MIRT1431742	hsa	hsa	hsa-miR-16	PABPC1L2A	0	0	0	0	0	0	0	1	1	0
MIRT1431751	hsa	hsa	hsa-miR-16	PABPC1L2B	0	0	0	0	0	0	0	1	1	0
MIRT1431804	hsa	hsa	hsa-miR-16	PAFAH2	0	0	0	0	0	0	0	1	1	0
MIRT1435119	hsa	hsa	hsa-miR-16	RCL1	0	0	0	0	0	0	0	1	1	0
MIRT1435960	hsa	hsa	hsa-miR-16	RNPS1	0	0	0	0	0	0	0	1	1	0
MIRT1436651	hsa	hsa	hsa-miR-16	SELS	0	0	0	0	0	0	0	1	1	0
MIRT1438741	hsa	hsa	hsa-miR-16	SSRP1	0	0	0	0	0	0	0	1	1	0
MIRT1438825	hsa	hsa	hsa-miR-16	STARD13	0	0	0	0	0	0	0	1	1	0
MIRT1439966	hsa	hsa	hsa-miR-16	TK2	0	0	0	0	0	0	0	1	1	0
MIRT1440139	hsa	hsa	hsa-miR-16	TMED3	0	0	0	0	0	0	0	1	1	0
MIRT1441668	hsa	hsa	hsa-miR-16	UAP1L1	0	0	0	0	0	0	0	1	1	0
MIRT1441832	hsa	hsa	hsa-miR-16	UBE3C	0	0	0	0	0	0	0	1	1	0
MIRT1442540	hsa	hsa	hsa-miR-16	VTI1B	0	0	0	0	0	0	0	1	1	0
MIRT1442957	hsa	hsa	hsa-miR-16	YEATS2	0	0	0	0	0	0	0	1	1	0
MIRT1444113	hsa	hsa	hsa-miR-16	ZNF626	0	0	0	0	0	0	0	1	1	0
MIRT1444211	hsa	hsa	hsa-miR-16	ZNF71	0	0	0	0	0	0	0	1	1	0
MIRT1444414	hsa	hsa	hsa-miR-16	ZNF91	0	0	0	0	0	0	0	1	1	0
MIRT1444656	hsa	hsa	hsa-miR-16	ACSL4	0	0	0	0	0	0	0	1	1	0
MIRT1445822	hsa	hsa	hsa-miR-16	ARHGDIA	0	0	0	0	0	0	0	1	1	0
MIRT1445988	hsa	hsa	hsa-miR-16	ASPH	0	0	0	0	0	0	0	1	1	0
MIRT1446531	hsa	hsa	hsa-miR-16	BAZ2A	0	0	0	0	0	0	0	1	1	0
MIRT1447691	hsa	hsa	hsa-miR-16	C8orf4	0	0	0	0	0	0	0	1	1	0
MIRT1447748	hsa	hsa	hsa-miR-16	C9orf5	0	0	0	0	0	0	0	1	1	0
MIRT1448460	hsa	hsa	hsa-miR-16	CDKN1A	0	0	0	0	0	0	0	1	1	0
MIRT1450238	hsa	hsa	hsa-miR-16	CYP26B1	0	0	0	0	0	0	0	1	1	0
MIRT1451973	hsa	hsa	hsa-miR-16	FAM38A	0	0	0	0	0	0	0	1	1	0
MIRT1452076	hsa	hsa	hsa-miR-16	FASN	0	0	0	0	0	0	0	1	1	0
MIRT1452682	hsa	hsa	hsa-miR-16	FSTL1	0	0	0	0	0	0	0	1	1	0
MIRT1452711	hsa	hsa	hsa-miR-16	FURIN	0	0	0	0	0	0	0	1	1	0
MIRT1452826	hsa	hsa	hsa-miR-16	GABARAPL1	0	0	0	0	0	0	0	1	1	0
MIRT1453027	hsa	hsa	hsa-miR-16	GIGYF1	0	0	0	0	0	0	0	1	1	0
MIRT1455612	hsa	hsa	hsa-miR-16	IL1R1	0	0	0	0	0	0	0	1	1	0
MIRT1456352	hsa	hsa	hsa-miR-16	KANK1	0	0	0	0	0	0	0	1	1	0
MIRT1457139	hsa	hsa	hsa-miR-16	KPNA3	0	0	0	0	0	0	0	1	1	0
MIRT1458774	hsa	hsa	hsa-miR-16	MLL2	0	0	0	0	0	0	0	1	1	0
MIRT1459041	hsa	hsa	hsa-miR-16	MMP3	0	0	0	0	0	0	0	1	1	0
MIRT1459739	hsa	hsa	hsa-miR-16	NOMO1	0	0	0	0	0	0	0	1	1	0
MIRT1459771	hsa	hsa	hsa-miR-16	NOMO2	0	0	0	0	0	0	0	1	1	0
MIRT1459805	hsa	hsa	hsa-miR-16	NOMO3	0	0	0	0	0	0	0	1	1	0
MIRT1460289	hsa	hsa	hsa-miR-16	PANK1	0	0	0	0	0	0	0	1	1	0
MIRT1460712	hsa	hsa	hsa-miR-16	PDK4	0	0	0	0	0	0	0	1	1	0
MIRT1461115	hsa	hsa	hsa-miR-16	PISD	0	0	0	0	0	0	0	1	1	0
MIRT1461151	hsa	hsa	hsa-miR-16	PLAG1	0	0	0	0	0	0	0	1	1	0
MIRT1463069	hsa	hsa	hsa-miR-16	RBMS1	0	0	0	0	0	0	0	1	1	0
MIRT1463889	hsa	hsa	hsa-miR-16	SENP5	0	0	0	0	0	0	0	1	1	0
MIRT1464113	hsa	hsa	hsa-miR-16	SESN1	0	0	0	0	0	0	0	1	1	0
MIRT1464340	hsa	hsa	hsa-miR-16	SGK1	0	0	0	0	0	0	0	1	1	0
MIRT1464861	hsa	hsa	hsa-miR-16	SLC19A2	0	0	0	0	0	0	0	1	1	0
MIRT1465288	hsa	hsa	hsa-miR-16	SLC38A9	0	0	0	0	0	0	0	1	1	0
MIRT1465565	hsa	hsa	hsa-miR-16	SMPD1	0	0	0	0	0	0	0	1	1	0
MIRT1466274	hsa	hsa	hsa-miR-16	SPRY4	0	0	0	0	0	0	0	1	1	0
MIRT1467026	hsa	hsa	hsa-miR-16	TFAP2C	0	0	0	0	0	0	0	1	1	0
MIRT1467042	hsa	hsa	hsa-miR-16	TFPI2	0	0	0	0	0	0	0	1	1	0
MIRT1467806	hsa	hsa	hsa-miR-16	THBS2	0	0	0	0	0	0	0	1	1	0
MIRT1469893	hsa	hsa	hsa-miR-16	TXNIP	0	0	0	0	0	0	0	1	1	0
MIRT1471331	hsa	hsa	hsa-miR-16	ZNF532	0	0	0	0	0	0	0	1	1	0
MIRT1471687	hsa	hsa	hsa-miR-16	ABL1	0	0	0	0	0	0	0	1	1	0
MIRT1472092	hsa	hsa	hsa-miR-16	ANKRD33B	0	0	0	0	0	0	0	1	1	0
MIRT1472323	hsa	hsa	hsa-miR-16	ARRDC4	0	0	0	0	0	0	0	1	1	0
MIRT1472925	hsa	hsa	hsa-miR-16	C1orf151	0	0	0	0	0	0	0	1	1	0
MIRT1476174	hsa	hsa	hsa-miR-16	HSPA1B	0	0	0	0	0	0	0	1	1	0
MIRT1478545	hsa	hsa	hsa-miR-16	OS9	0	0	0	0	0	0	0	1	1	0
MIRT1480265	hsa	hsa	hsa-miR-16	RNPS1	0	0	0	0	0	0	0	1	1	0
MIRT1481478	hsa	hsa	hsa-miR-16	ST3GAL1	0	0	0	0	0	0	0	1	1	0
MIRT1481864	hsa	hsa	hsa-miR-16	TEAD1	0	0	0	0	0	0	0	1	1	0
MIRT1481915	hsa	hsa	hsa-miR-16	TFAP2A	0	0	0	0	0	0	0	1	1	0
MIRT1483920	hsa	hsa	hsa-miR-16	ZNF71	0	0	0	0	0	0	0	1	1	0
MIRT1483972	hsa	hsa	hsa-miR-16	ZNF91	0	0	0	0	0	0	0	1	1	0
MIRT1484244	hsa	hsa	hsa-miR-16	ARHGDIA	0	0	0	0	0	0	0	1	1	0
MIRT1484390	hsa	hsa	hsa-miR-16	BMF	0	0	0	0	0	0	0	1	1	0
MIRT1484725	hsa	hsa	hsa-miR-16	CDK6	0	0	0	0	0	0	0	1	1	0
MIRT1485986	hsa	hsa	hsa-miR-16	LITAF	0	0	0	0	0	0	0	1	1	0
MIRT1486907	hsa	hsa	hsa-miR-16	PTCHD2	0	0	0	0	0	0	0	1	1	0
MIRT1487494	hsa	hsa	hsa-miR-16	SMPD1	0	0	0	0	0	0	0	1	1	0
MIRT1487692	hsa	hsa	hsa-miR-16	TEAD1	0	0	0	0	0	0	0	1	1	0
MIRT1488012	hsa	hsa	hsa-miR-16	TXNIP	0	0	0	0	0	0	0	1	1	0
MIRT1489130	hsa	hsa	hsa-miR-16	C1orf151	0	0	0	0	0	0	0	1	1	0
MIRT1490672	hsa	hsa	hsa-miR-16	IL1R1	0	0	0	0	0	0	0	1	1	0
MIRT1494960	hsa	hsa	hsa-miR-16	ARHGDIA	0	0	0	0	0	0	0	1	1	0
MIRT1495448	hsa	hsa	hsa-miR-16	BAZ2A	0	0	0	0	0	0	0	1	1	0
MIRT1495803	hsa	hsa	hsa-miR-16	BMF	0	0	0	0	0	0	0	1	1	0
MIRT1496487	hsa	hsa	hsa-miR-16	C9orf5	0	0	0	0	0	0	0	1	1	0
MIRT1496884	hsa	hsa	hsa-miR-16	CDK6	0	0	0	0	0	0	0	1	1	0
MIRT1499687	hsa	hsa	hsa-miR-16	GABARAPL1	0	0	0	0	0	0	0	1	1	0
MIRT1500063	hsa	hsa	hsa-miR-16	GOLGA3	0	0	0	0	0	0	0	1	1	0
MIRT1500245	hsa	hsa	hsa-miR-16	GRB10	0	0	0	0	0	0	0	1	1	0
MIRT1501640	hsa	hsa	hsa-miR-16	KIF1B	0	0	0	0	0	0	0	1	1	0
MIRT1502021	hsa	hsa	hsa-miR-16	LITAF	0	0	0	0	0	0	0	1	1	0
MIRT1503069	hsa	hsa	hsa-miR-16	MRAS	0	0	0	0	0	0	0	1	1	0
MIRT1503179	hsa	hsa	hsa-miR-16	MTMR3	0	0	0	0	0	0	0	1	1	0
MIRT1503414	hsa	hsa	hsa-miR-16	NACC1	0	0	0	0	0	0	0	1	1	0
MIRT1504292	hsa	hsa	hsa-miR-16	PAFAH1B2	0	0	0	0	0	0	0	1	1	0
MIRT1504680	hsa	hsa	hsa-miR-16	PLAGL1	0	0	0	0	0	0	0	1	1	0
MIRT1504867	hsa	hsa	hsa-miR-16	PNP	0	0	0	0	0	0	0	1	1	0
MIRT1504898	hsa	hsa	hsa-miR-16	POU2F1	0	0	0	0	0	0	0	1	1	0
MIRT1505311	hsa	hsa	hsa-miR-16	PTCH1	0	0	0	0	0	0	0	1	1	0
MIRT1505719	hsa	hsa	hsa-miR-16	RAPGEF1	0	0	0	0	0	0	0	1	1	0
MIRT1505903	hsa	hsa	hsa-miR-16	RBMS1	0	0	0	0	0	0	0	1	1	0
MIRT1506397	hsa	hsa	hsa-miR-16	SCARB1	0	0	0	0	0	0	0	1	1	0
MIRT1507550	hsa	hsa	hsa-miR-16	SMPD1	0	0	0	0	0	0	0	1	1	0
MIRT1508128	hsa	hsa	hsa-miR-16	STIM1	0	0	0	0	0	0	0	1	1	0
MIRT1508296	hsa	hsa	hsa-miR-16	SURF4	0	0	0	0	0	0	0	1	1	0
MIRT1508582	hsa	hsa	hsa-miR-16	TEAD1	0	0	0	0	0	0	0	1	1	0
MIRT1508640	hsa	hsa	hsa-miR-16	TFPI2	0	0	0	0	0	0	0	1	1	0
MIRT1509340	hsa	hsa	hsa-miR-16	TNRC6B	0	0	0	0	0	0	0	1	1	0
MIRT1510003	hsa	hsa	hsa-miR-16	TXNIP	0	0	0	0	0	0	0	1	1	0
MIRT1511204	hsa	hsa	hsa-miR-16	ZNF532	0	0	0	0	0	0	0	1	1	0
MIRT1511792	hsa	hsa	hsa-miR-16	AKAP13	0	0	0	0	0	0	0	1	1	0
MIRT1512455	hsa	hsa	hsa-miR-16	ATG4B	0	0	0	0	0	0	0	1	1	0
MIRT1512491	hsa	hsa	hsa-miR-16	ATN1	0	0	0	0	0	0	0	1	1	0
[truncated: 4,796 more rows]

## Sheet: hsa-mir-23a
ID	Species(miRNA)	Species(Target)	miRNA	Target	Reporter assay	Western blot	qPCR	Microarray	NGS	pSILAC	Other	CLIP-Seq	Sum	Number of paper
MIRT000126	hsa	hsa	hsa-miR-23a-3p	RING1	0	0	0	0	0	0	1	0	1	1
MIRT006284	hsa	hsa	hsa-miR-23a-3p	FOXO3	1	0	1	0	0	0	0	0	2	2
MIRT001776	hsa	hsa	hsa-miR-23a-3p	CXCL12	1	0	0	0	0	0	1	0	2	1
MIRT006281	hsa	hsa	hsa-miR-23a-3p	G6PC	1	0	0	0	0	0	0	0	1	1
MIRT002953	hsa	hsa	hsa-miR-23a-3p	HES1	1	1	0	0	0	0	1	0	3	2
MIRT006280	hsa	hsa	hsa-miR-23a-3p	PPARGC1A	1	0	0	0	0	0	0	0	1	1
MIRT003856	hsa	hsa	hsa-miR-23a-3p	POU4F2	1	1	1	0	0	0	1	0	4	2
MIRT004479	hsa	mmu	hsa-miR-23a-3p	Celf1	1	1	1	0	0	0	1	0	4	1
MIRT004517	hsa	hsa	hsa-miR-23a-3p	ATAT1	1	0	0	0	0	0	1	0	2	1
MIRT005528	hsa	hsa	hsa-miR-23a-3p	IL6R	1	1	1	1	0	0	1	0	5	1
MIRT006898	hsa	hsa	hsa-miR-23a-3p	FANCG	1	1	1	0	0	0	0	0	3	1
MIRT006907	hsa	hsa	hsa-miR-23a-3p	MYH1	1	1	1	0	0	0	0	0	3	1
MIRT006908	hsa	hsa	hsa-miR-23a-3p	MYH2	1	1	1	0	0	0	0	0	3	1
MIRT006909	hsa	hsa	hsa-miR-23a-3p	MYH4	1	1	1	0	0	0	0	0	3	1
MIRT006987	hsa	hsa	hsa-miR-23a-3p	PTEN	1	1	1	0	0	0	0	0	3	3
MIRT007150	hsa	hsa	hsa-miR-23a-3p	PTPN11	1	0	0	0	0	0	0	0	1	1
MIRT007264	hsa	hsa	hsa-miR-23a-3p	HMGN2	1	0	0	0	0	0	0	0	1	1
MIRT030632	hsa	hsa	hsa-miR-23a-3p	C21orf33	0	0	0	0	0	0	1	0	1	2
MIRT038958	hsa	hsa	hsa-miR-23a-5p	ATF1	0	0	0	0	1	0	0	0	1	1
MIRT050384	hsa	hsa	hsa-miR-23a-3p	HIVEP1	0	0	0	0	1	0	0	0	1	1
MIRT050385	hsa	hsa	hsa-miR-23a-3p	SLC27A4	0	0	0	0	1	0	0	0	1	1
MIRT050386	hsa	hsa	hsa-miR-23a-3p	CAMKV	0	0	0	0	1	0	0	0	1	1
MIRT050387	hsa	hsa	hsa-miR-23a-3p	NLK	0	0	0	0	1	0	0	0	1	1
MIRT050388	hsa	hsa	hsa-miR-23a-3p	FLNA	0	0	0	0	1	0	0	0	1	1
MIRT050389	hsa	hsa	hsa-miR-23a-3p	RQCD1	0	0	0	0	1	0	0	0	1	1
MIRT050390	hsa	hsa	hsa-miR-23a-3p	PKM	0	0	0	0	1	0	0	0	1	1
MIRT050391	hsa	hsa	hsa-miR-23a-3p	KIAA1551	0	0	0	0	1	0	0	0	1	1
MIRT050392	hsa	hsa	hsa-miR-23a-3p	ACTN4	0	0	0	0	1	0	0	0	1	1
MIRT050393	hsa	hsa	hsa-miR-23a-3p	GNB2	0	0	0	0	1	0	0	0	1	1
MIRT050394	hsa	hsa	hsa-miR-23a-3p	DDX5	0	0	0	0	1	0	0	0	1	1
MIRT050395	hsa	hsa	hsa-miR-23a-3p	MYH10	0	0	0	0	1	0	0	0	1	1
MIRT050396	hsa	hsa	hsa-miR-23a-3p	KLF12	0	0	0	0	1	0	0	0	1	1
MIRT050397	hsa	hsa	hsa-miR-23a-3p	ZBTB10	0	0	0	0	1	0	0	0	1	1
MIRT050398	hsa	hsa	hsa-miR-23a-3p	BCAP29	0	0	0	0	1	0	0	0	1	1
MIRT050399	hsa	hsa	hsa-miR-23a-3p	PEX26	0	0	0	0	1	0	0	0	1	1
MIRT050400	hsa	hsa	hsa-miR-23a-3p	BAZ2A	0	0	0	0	1	0	0	0	1	1
MIRT050401	hsa	hsa	hsa-miR-23a-3p	RPS5	0	0	0	0	1	0	0	0	1	1
MIRT050402	hsa	hsa	hsa-miR-23a-3p	TCF25	0	0	0	0	1	0	0	0	1	1
MIRT050403	hsa	hsa	hsa-miR-23a-3p	RPS4X	0	0	0	0	1	0	0	0	1	1
MIRT050404	hsa	hsa	hsa-miR-23a-3p	TRRAP	0	0	0	0	1	0	0	0	1	1
MIRT050405	hsa	hsa	hsa-miR-23a-3p	ASNS	0	0	0	0	1	0	0	0	1	1
MIRT050406	hsa	hsa	hsa-miR-23a-3p	IMPDH2	0	0	0	0	1	0	0	0	1	1
MIRT050407	hsa	hsa	hsa-miR-23a-3p	MRPS34	0	0	0	0	1	0	0	0	1	1
MIRT050408	hsa	hsa	hsa-miR-23a-3p	SSRP1	0	0	0	0	1	0	0	0	1	1
MIRT050409	hsa	hsa	hsa-miR-23a-3p	GRTP1	0	0	0	0	1	0	0	0	1	1
MIRT050410	hsa	hsa	hsa-miR-23a-3p	CNOT1	0	0	0	0	1	0	0	0	1	1
MIRT050411	hsa	hsa	hsa-miR-23a-3p	KIF20A	0	0	0	0	1	0	0	0	1	1
MIRT050412	hsa	hsa	hsa-miR-23a-3p	HNRNPUL1	0	0	0	0	1	0	0	0	1	1
MIRT050413	hsa	hsa	hsa-miR-23a-3p	ITPKC	0	0	0	0	1	0	0	0	1	1
MIRT050414	hsa	hsa	hsa-miR-23a-3p	KIF22	0	0	0	0	1	0	0	0	1	1
MIRT050415	hsa	hsa	hsa-miR-23a-3p	CCT5	0	0	0	0	1	0	0	0	1	1
MIRT050416	hsa	hsa	hsa-miR-23a-3p	SCAMP2	0	0	0	0	1	0	0	0	1	1
MIRT050417	hsa	hsa	hsa-miR-23a-3p	PSMC3	0	0	0	0	1	0	0	0	1	1
MIRT050418	hsa	hsa	hsa-miR-23a-3p	STT3B	0	0	0	0	1	0	0	0	1	1
MIRT050419	hsa	hsa	hsa-miR-23a-3p	TXNL4A	0	0	0	0	1	0	0	0	1	1
MIRT050420	hsa	hsa	hsa-miR-23a-3p	CD302	0	0	0	0	1	0	0	0	1	1
MIRT050421	hsa	hsa	hsa-miR-23a-3p	LEMD2	0	0	0	0	1	0	0	0	1	1
MIRT050422	hsa	hsa	hsa-miR-23a-3p	FASTKD1	0	0	0	0	1	0	0	0	1	1
MIRT050423	hsa	hsa	hsa-miR-23a-3p	FKBP4	0	0	0	0	1	0	0	0	1	1
MIRT050424	hsa	hsa	hsa-miR-23a-3p	ABCD1	0	0	0	0	1	0	0	0	1	1
MIRT050425	hsa	hsa	hsa-miR-23a-3p	HIST1H3B	0	0	0	0	1	0	0	0	1	1
MIRT050426	hsa	hsa	hsa-miR-23a-3p	TNRC6A	0	0	0	0	1	0	0	0	1	4
MIRT050427	hsa	hsa	hsa-miR-23a-3p	EGLN3	0	0	0	0	1	0	0	0	1	1
MIRT050428	hsa	hsa	hsa-miR-23a-3p	SLC6A15	0	0	0	0	1	0	0	0	1	1
MIRT050429	hsa	hsa	hsa-miR-23a-3p	FAU	0	0	0	0	1	0	0	0	1	1
MIRT050430	hsa	hsa	hsa-miR-23a-3p	LDHA	1	0	1	0	1	0	0	0	3	2
MIRT050431	hsa	hsa	hsa-miR-23a-3p	CCL8	0	0	0	0	1	0	0	0	1	1
MIRT050432	hsa	hsa	hsa-miR-23a-3p	ATP5A1	0	0	0	0	1	0	0	0	1	1
MIRT050433	hsa	hsa	hsa-miR-23a-3p	C2orf69	0	0	0	0	1	0	0	0	1	2
MIRT050434	hsa	hsa	hsa-miR-23a-3p	PDCD6IP	0	0	0	0	1	0	0	0	1	1
MIRT050435	hsa	hsa	hsa-miR-23a-3p	SLC6A6	0	0	0	0	1	0	0	0	1	1
MIRT050436	hsa	hsa	hsa-miR-23a-3p	PAFAH1B3	0	0	0	0	1	0	0	0	1	1
MIRT050437	hsa	hsa	hsa-miR-23a-3p	2022-09-02	0	0	0	0	1	0	0	0	1	1
MIRT050438	hsa	hsa	hsa-miR-23a-3p	GMPS	0	0	0	0	1	0	0	0	1	1
MIRT050439	hsa	hsa	hsa-miR-23a-3p	PSAP	0	0	0	0	1	0	0	0	1	1
MIRT050440	hsa	hsa	hsa-miR-23a-3p	UBALD1	0	0	0	0	1	0	0	0	1	1
MIRT050441	hsa	hsa	hsa-miR-23a-3p	ADAM9	0	0	0	0	1	0	0	0	1	1
MIRT050442	hsa	hsa	hsa-miR-23a-3p	KDM3B	0	0	0	0	1	0	0	0	1	1
MIRT050443	hsa	hsa	hsa-miR-23a-3p	MCU	0	0	0	0	1	0	0	0	1	1
MIRT050444	hsa	hsa	hsa-miR-23a-3p	HCFC1	0	0	0	0	1	0	0	0	1	1
MIRT050445	hsa	hsa	hsa-miR-23a-3p	CSDE1	0	0	0	0	1	0	0	0	1	1
MIRT050446	hsa	hsa	hsa-miR-23a-3p	NUP153	0	0	0	0	1	0	0	0	1	1
MIRT050447	hsa	hsa	hsa-miR-23a-3p	GGA3	0	0	0	0	1	0	0	0	1	1
MIRT050448	hsa	hsa	hsa-miR-23a-3p	USP34	0	0	0	0	1	0	0	0	1	1
MIRT050449	hsa	hsa	hsa-miR-23a-3p	FASTKD5	0	0	0	0	1	0	0	0	1	1
MIRT053083	hsa	hsa	hsa-miR-23a-3p	CDH1	0	1	1	0	0	0	0	0	2	1
MIRT053306	hsa	hsa	hsa-miR-23a-3p	KLF3	1	1	0	0	0	0	0	0	2	1
MIRT053354	hsa	hsa	hsa-miR-23a-3p	IRF1	1	1	1	0	0	0	0	0	3	1
MIRT053381	hsa	hsa	hsa-miR-23a-3p	FAS	1	1	0	1	0	0	0	0	3	1
MIRT053519	hsa	hsa	hsa-miR-23a-3p	MT2A	1	1	1	0	0	0	0	0	3	1
MIRT054034	hsa	hsa	hsa-miR-23a-3p	PPP2R5E	1	1	1	0	0	0	0	0	3	1
MIRT054322	hsa	hsa	hsa-miR-23a-3p	LDHB	1	0	1	0	0	0	0	0	2	1
MIRT054472	hsa	hsa	hsa-miR-23a-3p	IL8	1	1	1	0	0	0	0	0	3	2
MIRT054514	hsa	hsa	hsa-miR-23a-3p	APAF1	1	1	1	0	0	0	0	0	3	2
MIRT054809	hsa	hsa	hsa-miR-23a-3p	NEK6	1	0	0	0	0	0	0	0	1	1
MIRT054919	hsa	hsa	hsa-miR-23a-3p	LPAR1	1	1	1	0	0	0	0	0	3	1
MIRT057661	hsa	hsa	hsa-miR-23a-5p	LCOR	0	0	0	0	1	0	0	0	1	1
MIRT064146	hsa	hsa	hsa-miR-23a-3p	TSNAX	0	0	0	0	1	0	0	0	1	1
MIRT066947	hsa	hsa	hsa-miR-23a-3p	ATXN7L3B	0	0	0	0	1	0	0	0	1	4
MIRT067319	hsa	hsa	hsa-miR-23a-3p	SESN2	0	0	0	0	1	0	0	0	1	2
MIRT097053	hsa	hsa	hsa-miR-23a-3p	TNPO1	0	0	0	0	1	0	0	0	1	1
MIRT110336	hsa	hsa	hsa-miR-23a-3p	ADD3	0	0	0	0	1	0	0	0	1	1
MIRT133654	hsa	hsa	hsa-miR-23a-3p	ETNK1	0	0	0	0	1	0	0	0	1	1
MIRT134653	hsa	hsa	hsa-miR-23a-3p	PNRC2	0	0	0	0	1	0	0	0	1	1
MIRT213994	hsa	hsa	hsa-miR-23a-3p	DCP2	0	0	0	0	1	0	0	0	1	1
MIRT235217	hsa	hsa	hsa-miR-23a-3p	ZNF257	0	0	0	0	1	0	0	0	1	4
MIRT242970	hsa	hsa	hsa-miR-23a-3p	FZD5	0	1	1	1	0	0	0	0	3	1
MIRT266429	hsa	hsa	hsa-miR-23a-3p	RPRD2	0	0	0	0	1	0	0	0	1	4
MIRT269203	hsa	hsa	hsa-miR-23a-3p	FUT4	0	0	0	0	1	0	0	0	1	1
MIRT281196	hsa	hsa	hsa-miR-23a-3p	SEMA6D	0	0	0	0	1	0	0	0	1	1
MIRT322935	hsa	hsa	hsa-miR-23a-3p	PLAG1	0	0	0	0	1	0	0	0	1	1
MIRT326649	hsa	hsa	hsa-miR-23a-3p	ZNF275	0	0	0	0	1	0	0	0	1	2
MIRT332708	hsa	hsa	hsa-miR-23a-3p	QSER1	0	0	0	0	1	0	0	0	1	1
MIRT395438	hsa	hsa	hsa-miR-23a-5p	NFKBID	0	0	0	0	1	0	0	0	1	1
MIRT399755	hsa	hsa	hsa-miR-23a-3p	BRWD1	0	0	0	0	1	0	0	0	1	1
MIRT437443	hsa	hsa	hsa-miR-23a-3p	TOP1	1	1	1	0	0	0	0	0	3	2
MIRT437889	hsa	hsa	hsa-miR-23a-3p	HOXB4	1	1	0	0	0	0	0	0	2	1
MIRT438080	hsa	hsa	hsa-miR-23a-3p		1	1	1	0	0	0	0	0	3	2
MIRT438535	hsa	hsa	hsa-miR-23a-3p	LAMP1	1	0	1	0	0	0	0	0	2	1
MIRT438692	hsa	hsa	hsa-miR-23a-3p	HMGB2	1	1	1	0	1	0	0	0	4	3
MIRT438903	hsa	hsa	hsa-miR-23a-3p	SPRY2	1	1	1	0	1	0	0	0	4	1
MIRT439101	hsa	hsa	hsa-miR-23a-3p	MYC	0	0	0	0	0	0	0	0	0	1
MIRT448267	hsa	hsa	hsa-miR-23a-3p	ZNF704	0	0	0	0	1	0	0	1	2	4
MIRT461718	hsa	hsa	hsa-miR-23a-3p	ZNF426	0	0	0	0	1	0	0	0	1	1
MIRT462564	hsa	hsa	hsa-miR-23a-3p	STS	0	0	0	0	1	0	0	0	1	1
MIRT463884	hsa	hsa	hsa-miR-23a-5p	WNT7B	0	0	0	0	1	0	0	1	2	2
MIRT466130	hsa	hsa	hsa-miR-23a-3p	TMEM170A	0	0	0	0	1	0	0	0	1	1
MIRT466153	hsa	hsa	hsa-miR-23a-3p	TMED7	0	0	0	0	1	0	0	0	1	1
MIRT466971	hsa	hsa	hsa-miR-23a-3p	STARD7	0	0	0	0	1	0	0	0	1	2
MIRT467174	hsa	hsa	hsa-miR-23a-3p	SPTY2D1	0	0	0	0	1	0	0	0	1	1
MIRT468568	hsa	hsa	hsa-miR-23a-3p	SERINC3	0	0	0	0	1	0	0	0	1	6
MIRT468706	hsa	hsa	hsa-miR-23a-3p	SDHD	0	0	0	0	1	0	0	0	1	1
MIRT471440	hsa	hsa	hsa-miR-23a-3p	PDIA6	0	0	0	0	1	0	0	0	1	1
MIRT471790	hsa	hsa	hsa-miR-23a-3p	NUFIP2	0	0	0	0	1	0	0	0	1	1
MIRT472551	hsa	hsa	hsa-miR-23a-3p	NACC1	0	0	0	0	1	0	0	0	1	2
MIRT473489	hsa	hsa	hsa-miR-23a-3p	MCFD2	0	0	0	0	1	0	0	0	1	1
MIRT474687	hsa	hsa	hsa-miR-23a-3p	KLF10	0	0	0	0	1	0	0	0	1	1
MIRT475804	hsa	hsa	hsa-miR-23a-5p	HDGF	0	0	0	0	1	0	0	0	1	1
MIRT478528	hsa	hsa	hsa-miR-23a-5p	CTNS	0	0	0	0	1	0	0	0	1	1
MIRT479113	hsa	hsa	hsa-miR-23a-3p	CNN2	0	0	0	0	1	0	0	0	1	1
MIRT479278	hsa	hsa	hsa-miR-23a-5p	CHD4	0	0	0	0	1	0	0	0	1	3
MIRT480260	hsa	hsa	hsa-miR-23a-3p	C8orf58	0	0	0	0	1	0	0	0	1	1
MIRT485407	hsa	hsa	hsa-miR-23a-3p	MGAT5	0	0	0	0	1	0	0	0	1	2
MIRT492564	hsa	hsa	hsa-miR-23a-5p	PPM1L	0	0	0	0	1	0	0	0	1	1
MIRT493596	hsa	hsa	hsa-miR-23a-3p	HMGCS1	0	0	0	0	1	0	0	0	1	1
MIRT499306	hsa	hsa	hsa-miR-23a-3p	ZNF485	0	0	0	0	1	0	0	0	1	5
MIRT499481	hsa	hsa	hsa-miR-23a-3p	ZNF669	0	0	0	0	1	0	0	0	1	3
MIRT500353	hsa	hsa	hsa-miR-23a-5p	ZNF385A	0	0	0	0	1	0	0	0	1	1
MIRT500385	hsa	hsa	hsa-miR-23a-3p	ZNF281	0	0	0	0	1	0	0	0	1	3
MIRT500592	hsa	hsa	hsa-miR-23a-3p	UQCRFS1	0	0	0	0	1	0	0	0	1	2
MIRT501537	hsa	hsa	hsa-miR-23a-3p	POM121C	0	0	0	0	1	0	0	0	1	3
MIRT502718	hsa	hsa	hsa-miR-23a-3p	CNOT6	0	0	0	0	1	0	0	0	1	1
MIRT504208	hsa	hsa	hsa-miR-23a-3p	VAV3	0	0	0	0	1	0	0	0	1	6
MIRT504352	hsa	hsa	hsa-miR-23a-3p	VCAM1	0	0	0	0	1	0	0	0	1	4
MIRT507520	hsa	hsa	hsa-miR-23a-3p	DSTN	0	0	0	0	1	0	0	0	1	2
MIRT509788	hsa	hsa	hsa-miR-23a-5p	CHAF1B	0	0	0	0	1	0	0	0	1	2
MIRT510411	hsa	hsa	hsa-miR-23a-3p	ZNF268	0	0	0	0	1	0	0	0	1	2
MIRT511566	hsa	hsa	hsa-miR-23a-5p	HIST3H2BB	0	0	0	0	1	0	0	0	1	2
MIRT513495	hsa	hsa	hsa-miR-23a-3p	SSR1	0	0	0	0	1	0	0	0	1	3
MIRT514677	hsa	hsa	hsa-miR-23a-3p	ZNF701	0	0	0	0	1	0	0	0	1	2
MIRT515106	hsa	hsa	hsa-miR-23a-3p	ZNF578	0	0	0	0	1	0	0	0	1	3
MIRT515367	hsa	hsa	hsa-miR-23a-3p	ZNF208	0	0	0	0	1	0	0	0	1	3
MIRT523135	hsa	hsa	hsa-miR-23a-3p	HS2ST1	0	0	0	0	1	0	0	0	1	3
MIRT524024	hsa	hsa	hsa-miR-23a-3p	DOCK4	0	0	0	0	1	0	0	0	1	2
MIRT525450	hsa	hsa	hsa-miR-23a-5p	GPATCH2L	0	0	0	0	1	0	0	0	1	1
MIRT526727	hsa	hsa	hsa-miR-23a-3p	ZNF138	0	0	0	0	1	0	0	0	1	2
MIRT527298	hsa	hsa	hsa-miR-23a-3p	KIAA1210	0	0	0	0	1	0	0	0	1	1
MIRT527775	hsa	hsa	hsa-miR-23a-3p	DNAJC21	0	0	0	0	1	0	0	0	1	1
MIRT527958	hsa	hsa	hsa-miR-23a-3p	MTAP	0	0	0	0	1	0	0	0	1	1
MIRT528477	hsa	hsa	hsa-miR-23a-3p	STAMBPL1	0	0	0	0	1	0	0	0	1	1
MIRT528678	hsa	hsa	hsa-miR-23a-3p	CEP57L1	0	0	0	0	1	0	0	0	1	1
MIRT529969	hsa	hsa	hsa-miR-23a-3p	MC2R	0	0	0	0	1	0	0	0	1	1
MIRT530629	hsa	hsa	hsa-miR-23a-3p	PPIC	0	0	0	0	1	0	0	0	1	2
MIRT531701	hsa	hsa	hsa-miR-23a-3p	ADAM28	0	0	0	0	1	0	0	0	1	1
MIRT532127	hsa	hsa	hsa-miR-23a-3p	NOL11	0	0	0	0	1	0	0	0	1	1
MIRT533566	hsa	hsa	hsa-miR-23a-3p	TOR1AIP1	0	0	0	0	1	0	0	0	1	1
MIRT534696	hsa	hsa	hsa-miR-23a-3p	RNF111	0	0	0	0	1	0	0	0	1	1
MIRT535235	hsa	hsa	hsa-miR-23a-3p	PIGM	0	0	0	0	1	0	0	0	1	1
MIRT535674	hsa	hsa	hsa-miR-23a-3p	NLGN4X	0	0	0	0	1	0	0	0	1	1
MIRT536167	hsa	hsa	hsa-miR-23a-3p	MAP1B	0	0	0	0	1	0	0	0	1	1
MIRT536573	hsa	hsa	hsa-miR-23a-3p	JMJD1C	0	0	0	0	1	0	0	0	1	1
MIRT537661	hsa	hsa	hsa-miR-23a-3p	ERBB2IP	0	0	0	0	1	0	0	0	1	1
MIRT539514	hsa	hsa	hsa-miR-23a-3p	ACSS3	0	0	0	0	1	0	0	0	1	1
MIRT539558	hsa	hsa	hsa-miR-23a-5p	CNKSR3	0	0	0	0	1	0	0	0	1	2
MIRT540034	hsa	hsa	hsa-miR-23a-5p	DNAJC28	0	0	0	0	1	0	0	0	1	2
MIRT540225	hsa	hsa	hsa-miR-23a-5p	SAMD5	0	0	0	0	1	0	0	0	1	1
MIRT540242	hsa	hsa	hsa-miR-23a-5p	RGS17	0	0	0	0	1	0	0	0	1	1
MIRT540871	hsa	hsa	hsa-miR-23a-5p	ZBTB24	0	0	0	0	1	0	0	0	1	1
MIRT549739	hsa	hsa	hsa-miR-23a-3p	ZNF273	0	0	0	0	1	0	0	0	1	1
MIRT549946	hsa	hsa	hsa-miR-23a-3p	RPL7L1	0	0	0	0	1	0	0	0	1	1
MIRT551462	hsa	hsa	hsa-miR-23a-3p	TRIM59	0	0	0	0	1	0	0	0	1	1
MIRT552501	hsa	hsa	hsa-miR-23a-3p	ZIK1	0	0	0	0	1	0	0	0	1	1
MIRT552598	hsa	hsa	hsa-miR-23a-3p	ZCCHC2	0	0	0	0	1	0	0	0	1	1
MIRT553490	hsa	hsa	hsa-miR-23a-3p	TNFAIP3	0	0	0	0	1	0	0	0	1	1
MIRT557972	hsa	hsa	hsa-miR-23a-3p	FAM222B	0	0	0	0	1	0	0	0	1	1
MIRT559065	hsa	hsa	hsa-miR-23a-5p	C19orf47	0	0	0	0	1	0	0	0	1	2
MIRT560685	hsa	hsa	hsa-miR-23a-5p	HIST1H1T	0	0	0	0	1	0	0	0	1	1
MIRT562011	hsa	hsa	hsa-miR-23a-3p	LMNB1	0	0	0	0	1	0	0	0	1	1
MIRT564155	hsa	hsa	hsa-miR-23a-3p	ZNF117	0	0	0	0	1	0	0	0	1	1
MIRT565002	hsa	hsa	hsa-miR-23a-3p	WEE1	0	0	0	0	1	0	0	0	1	1
MIRT565259	hsa	hsa	hsa-miR-23a-3p	TPM3	0	0	0	0	1	0	0	0	1	1
MIRT565593	hsa	hsa	hsa-miR-23a-5p	SLC35G1	0	0	0	0	1	0	0	0	1	1
MIRT565642	hsa	hsa	hsa-miR-23a-5p	SKI	0	0	0	0	1	0	0	0	1	1
MIRT565967	hsa	hsa	hsa-miR-23a-3p	RPP14	0	0	0	0	1	0	0	0	1	1
MIRT566187	hsa	hsa	hsa-miR-23a-3p	PTPN14	0	0	0	0	1	0	0	0	1	1
MIRT566921	hsa	hsa	hsa-miR-23a-3p	LMAN2	0	0	0	0	1	0	0	0	1	1
MIRT573021	hsa	hsa	hsa-miR-23a-3p	SWAP70	0	0	0	0	1	0	0	0	1	1
MIRT574867	hsa	hsa	hsa-miR-23a-3p	ARL6IP1	0	0	0	0	1	0	0	0	1	1
MIRT607712	hsa	hsa	hsa-miR-23a-5p	LIMS1	0	0	0	0	1	0	0	0	1	1
MIRT611160	hsa	hsa	hsa-miR-23a-3p	BTLA	0	0	0	0	1	0	0	0	1	1
MIRT611239	hsa	hsa	hsa-miR-23a-3p	ZNF550	0	0	0	0	1	0	0	0	1	2
MIRT611620	hsa	hsa	hsa-miR-23a-3p	SLC35G3	0	0	0	0	1	0	0	0	1	1
MIRT615682	hsa	hsa	hsa-miR-23a-5p	NAV2	0	0	0	0	1	0	0	0	1	1
MIRT617337	hsa	hsa	hsa-miR-23a-5p	ZSCAN2	0	0	0	0	1	0	0	0	1	1
MIRT617378	hsa	hsa	hsa-miR-23a-5p	FAM227A	0	0	0	0	1	0	0	0	1	1
MIRT617563	hsa	hsa	hsa-miR-23a-3p	RPSAP58	0	0	0	0	1	0	0	0	1	2
MIRT620855	hsa	hsa	hsa-miR-23a-5p	SERPING1	0	0	0	0	1	0	0	0	1	1
MIRT623717	hsa	hsa	hsa-miR-23a-3p	HAPLN1	0	0	0	0	1	0	0	0	1	1
MIRT623971	hsa	hsa	hsa-miR-23a-3p	FBN2	0	0	0	0	1	0	0	0	1	1
MIRT624024	hsa	hsa	hsa-miR-23a-3p	EN2	0	0	0	0	1	0	0	0	1	1
MIRT625112	hsa	hsa	hsa-miR-23a-5p	SLC1A5	0	0	0	0	1	0	0	0	1	1
MIRT625124	hsa	hsa	hsa-miR-23a-5p	NUP93	0	0	0	0	1	0	0	0	1	1
MIRT625209	hsa	hsa	hsa-miR-23a-3p	TNFAIP8	0	0	0	0	1	0	0	0	1	2
MIRT625898	hsa	hsa	hsa-miR-23a-5p	LINC00632	0	0	0	0	1	0	0	0	1	1
MIRT626016	hsa	hsa	hsa-miR-23a-5p	XRCC2	0	0	0	0	1	0	0	0	1	1
MIRT626473	hsa	hsa	hsa-miR-23a-5p		0	0	0	0	1	0	0	0	1	2
MIRT626481	hsa	hsa	hsa-miR-23a-5p	ADAT1	0	0	0	0	1	0	0	0	1	1
MIRT626573	hsa	hsa	hsa-miR-23a-5p	MED7	0	0	0	0	1	0	0	0	1	1
MIRT626814	hsa	hsa	hsa-miR-23a-5p	PRR11	0	0	0	0	1	0	0	0	1	1
MIRT628136	hsa	hsa	hsa-miR-23a-5p	HM13	0	0	0	0	1	0	0	0	1	1
MIRT630771	hsa	hsa	hsa-miR-23a-5p	MSANTD3	0	0	0	0	1	0	0	0	1	1
MIRT630783	hsa	hsa	hsa-miR-23a-3p	CRLS1	0	0	0	0	1	0	0	0	1	1
MIRT631659	hsa	hsa	hsa-miR-23a-3p	NDUFV3	0	0	0	0	1	0	0	0	1	1
MIRT633133	hsa	hsa	hsa-miR-23a-5p	C6orf132	0	0	0	0	1	0	0	0	1	1
MIRT636950	hsa	hsa	hsa-miR-23a-5p	APTX	0	0	0	0	1	0	0	0	1	1
MIRT637802	hsa	hsa	hsa-miR-23a-5p	GGPS1	0	0	0	0	1	0	0	0	1	1
MIRT638622	hsa	hsa	hsa-miR-23a-5p	GSR	0	0	0	0	1	0	0	0	1	2
MIRT642196	hsa	hsa	hsa-miR-23a-5p	SMAGP	0	0	0	0	1	0	0	0	1	1
MIRT642822	hsa	hsa	hsa-miR-23a-3p	SOD2	0	0	0	0	1	0	0	0	1	1
MIRT642995	hsa	hsa	hsa-miR-23a-3p	SNTG1	0	0	0	0	1	0	0	0	1	1
MIRT645121	hsa	hsa	hsa-miR-23a-5p	HES2	0	0	0	0	1	0	0	0	1	1
MIRT645344	hsa	hsa	hsa-miR-23a-5p	AGTPBP1	0	0	0	0	1	0	0	0	1	1
MIRT646026	hsa	hsa	hsa-miR-23a-3p	S100A7A	0	0	0	0	1	0	0	0	1	1
MIRT646564	hsa	hsa	hsa-miR-23a-5p	ALDH5A1	0	0	0	0	1	0	0	0	1	1
MIRT649243	hsa	hsa	hsa-miR-23a-5p	TRIM65	0	0	0	0	1	0	0	0	1	1
MIRT651177	hsa	hsa	hsa-miR-23a-3p	ZNF319	0	0	0	0	1	0	0	0	1	1
MIRT651810	hsa	hsa	hsa-miR-23a-5p	USP49	0	0	0	0	1	0	0	0	1	1
MIRT652137	hsa	hsa	hsa-miR-23a-5p	TRPM7	0	0	0	0	1	0	0	0	1	1
MIRT652570	hsa	hsa	hsa-miR-23a-3p	TLR6	0	0	0	0	1	0	0	0	1	1
MIRT652668	hsa	hsa	hsa-miR-23a-5p	TIMELESS	0	0	0	0	1	0	0	0	1	1
MIRT652690	hsa	hsa	hsa-miR-23a-3p	THUMPD3	0	0	0	0	1	0	0	0	1	1
MIRT652806	hsa	hsa	hsa-miR-23a-3p	TBL2	0	0	0	0	1	0	0	0	1	1
MIRT655894	hsa	hsa	hsa-miR-23a-5p	NEK9	0	0	0	0	1	0	0	0	1	1
MIRT656564	hsa	hsa	hsa-miR-23a-5p	LYRM7	0	0	0	0	1	0	0	0	1	1
MIRT657194	hsa	hsa	hsa-miR-23a-5p	IKZF3	0	0	0	0	1	0	0	0	1	1
MIRT657907	hsa	hsa	hsa-miR-23a-5p	GDE1	0	0	0	0	1	0	0	0	1	1
MIRT658075	hsa	hsa	hsa-miR-23a-3p	FOXR2	0	0	0	0	1	0	0	0	1	1
MIRT660207	hsa	hsa	hsa-miR-23a-5p	BMPR1A	0	0	0	0	1	0	0	0	1	1
MIRT660619	hsa	hsa	hsa-miR-23a-5p	ANKS4B	0	0	0	0	1	0	0	0	1	1
MIRT660826	hsa	hsa	hsa-miR-23a-5p	AGO3	0	0	0	0	1	0	0	0	1	1
MIRT660986	hsa	hsa	hsa-miR-23a-5p	ABHD2	0	0	0	0	1	0	0	0	1	1
MIRT662232	hsa	hsa	hsa-miR-23a-5p	PGBD4	0	0	0	0	1	0	0	0	1	1
MIRT663691	hsa	hsa	hsa-miR-23a-5p	ZNF347	0	0	0	0	1	0	0	0	1	1
MIRT665577	hsa	hsa	hsa-miR-23a-5p	TUBD1	0	0	0	0	1	0	0	0	1	1
MIRT666149	hsa	hsa	hsa-miR-23a-5p	SP2	0	0	0	0	1	0	0	0	1	1
MIRT666310	hsa	hsa	hsa-miR-23a-5p	SLC22A3	0	0	0	0	1	0	0	0	1	1
MIRT666457	hsa	hsa	hsa-miR-23a-5p	SCRG1	0	0	0	0	1	0	0	0	1	1
MIRT667716	hsa	hsa	hsa-miR-23a-5p	KIAA1468	0	0	0	0	1	0	0	0	1	1
MIRT668318	hsa	hsa	hsa-miR-23a-3p	FNIP1	0	0	0	0	1	0	0	0	1	1
MIRT668329	hsa	hsa	hsa-miR-23a-5p	FKBP5	0	0	0	0	1	0	0	0	1	1
MIRT668370	hsa	hsa	hsa-miR-23a-5p	FBXO47	0	0	0	0	1	0	0	0	1	1
MIRT669081	hsa	hsa	hsa-miR-23a-3p	CELF1	0	0	0	0	1	0	0	0	1	1
MIRT669304	hsa	hsa	hsa-miR-23a-5p	C17orf75	0	0	0	0	1	0	0	0	1	1
MIRT669538	hsa	hsa	hsa-miR-23a-5p	ALG9	0	0	0	0	1	0	0	0	1	1
MIRT671681	hsa	hsa	hsa-miR-23a-5p	ADK	0	0	0	0	1	0	0	0	1	1
MIRT672177	hsa	hsa	hsa-miR-23a-5p	MRE11A	0	0	0	0	1	0	0	0	1	1
MIRT673604	hsa	hsa	hsa-miR-23a-5p	HPSE	0	0	0	0	1	0	0	0	1	1
MIRT673749	hsa	hsa	hsa-miR-23a-5p	ZNF333	0	0	0	0	1	0	0	0	1	1
MIRT674807	hsa	hsa	hsa-miR-23a-5p	FAM229B	0	0	0	0	1	0	0	0	1	1
MIRT675286	hsa	hsa	hsa-miR-23a-5p	ARL10	0	0	0	0	1	0	0	0	1	1
MIRT675391	hsa	hsa	hsa-miR-23a-5p	SVOP	0	0	0	0	1	0	0	0	1	1
MIRT675788	hsa	hsa	hsa-miR-23a-5p	MED28	0	0	0	0	1	0	0	0	1	1
MIRT676151	hsa	hsa	hsa-miR-23a-5p	OGFOD1	0	0	0	0	1	0	0	0	1	1
MIRT676499	hsa	hsa	hsa-miR-23a-5p	GJD3	0	0	0	0	1	0	0	0	1	1
MIRT676621	hsa	hsa	hsa-miR-23a-5p	CSNK1E	0	0	0	0	1	0	0	0	1	1
MIRT676644	hsa	hsa	hsa-miR-23a-5p	GTDC1	0	0	0	0	1	0	0	0	1	1
MIRT676711	hsa	hsa	hsa-miR-23a-5p	METTL14	0	0	0	0	1	0	0	0	1	1
MIRT676809	hsa	hsa	hsa-miR-23a-5p	SHROOM4	0	0	0	0	1	0	0	0	1	1
MIRT677036	hsa	hsa	hsa-miR-23a-5p	FOXO3	0	0	0	0	1	0	0	0	1	1
MIRT677062	hsa	hsa	hsa-miR-23a-5p	NT5C2	0	0	0	0	1	0	0	0	1	1
MIRT677086	hsa	hsa	hsa-miR-23a-5p	SMIM15	0	0	0	0	1	0	0	0	1	1
MIRT677193	hsa	hsa	hsa-miR-23a-5p	MURC	0	0	0	0	1	0	0	0	1	1
MIRT677273	hsa	hsa	hsa-miR-23a-5p	SNRPD1	0	0	0	0	1	0	0	0	1	1
MIRT677345	hsa	hsa	hsa-miR-23a-5p	POC1A	0	0	0	0	1	0	0	0	1	1
MIRT677504	hsa	hsa	hsa-miR-23a-5p	SLC10A6	0	0	0	0	1	0	0	0	1	1
MIRT677526	hsa	hsa	hsa-miR-23a-5p	OCIAD2	0	0	0	0	1	0	0	0	1	1
MIRT677661	hsa	hsa	hsa-miR-23a-5p	UGGT1	0	0	0	0	1	0	0	0	1	1
MIRT677727	hsa	hsa	hsa-miR-23a-5p	SSR1	0	0	0	0	1	0	0	0	1	1
MIRT677803	hsa	hsa	hsa-miR-23a-5p	PNPLA3	0	0	0	0	1	0	0	0	1	1
MIRT678144	hsa	hsa	hsa-miR-23a-5p	SLC4A4	0	0	0	0	1	0	0	0	1	1
MIRT678376	hsa	hsa	hsa-miR-23a-5p	VTA1	0	0	0	0	1	0	0	0	1	1
MIRT678708	hsa	hsa	hsa-miR-23a-5p	DHTKD1	0	0	0	0	1	0	0	0	1	1
MIRT678868	hsa	hsa	hsa-miR-23a-5p	FAM118A	0	0	0	0	1	0	0	0	1	1
MIRT679039	hsa	hsa	hsa-miR-23a-5p	LACTB	0	0	0	0	1	0	0	0	1	1
MIRT679081	hsa	hsa	hsa-miR-23a-5p	PURB	0	0	0	0	1	0	0	0	1	1
MIRT679137	hsa	hsa	hsa-miR-23a-5p	SYK	0	0	0	0	1	0	0	0	1	1
MIRT679299	hsa	hsa	hsa-miR-23a-5p	SSBP2	0	0	0	0	1	0	0	0	1	1
MIRT679741	hsa	hsa	hsa-miR-23a-5p	CABP4	0	0	0	0	1	0	0	0	1	1
MIRT679946	hsa	hsa	hsa-miR-23a-5p	AS3MT	0	0	0	0	1	0	0	0	1	1
MIRT679976	hsa	hsa	hsa-miR-23a-5p	E2F2	0	0	0	0	1	0	0	0	1	1
MIRT683293	hsa	hsa	hsa-miR-23a-3p	ZNF253	0	0	0	0	1	0	0	0	1	1
MIRT683628	hsa	hsa	hsa-miR-23a-5p	MTO1	0	0	0	0	1	0	0	0	1	1
MIRT683828	hsa	hsa	hsa-miR-23a-3p	ZNF682	0	0	0	0	1	0	0	0	1	1
MIRT683901	hsa	hsa	hsa-miR-23a-5p	PSMB9	0	0	0	0	1	0	0	0	1	1
MIRT684172	hsa	hsa	hsa-miR-23a-5p	MOG	0	0	0	0	1	0	0	0	1	1
MIRT684231	hsa	hsa	hsa-miR-23a-5p	C20orf144	0	0	0	0	1	0	0	0	1	1
MIRT685403	hsa	hsa	hsa-miR-23a-5p	C1orf158	0	0	0	0	1	0	0	0	1	1
MIRT686222	hsa	hsa	hsa-miR-23a-3p	ZNF267	0	0	0	0	1	0	0	0	1	1
MIRT686253	hsa	hsa	hsa-miR-23a-5p	ZBTB8B	0	0	0	0	1	0	0	0	1	1
MIRT687153	hsa	hsa	hsa-miR-23a-3p	PTPDC1	0	0	0	0	1	0	0	0	1	1
MIRT687165	hsa	hsa	hsa-miR-23a-3p	PTGFRN	0	0	0	0	1	0	0	0	1	1
MIRT687513	hsa	hsa	hsa-miR-23a-5p	NCKAP1	0	0	0	0	1	0	0	0	1	1
MIRT688243	hsa	hsa	hsa-miR-23a-5p	FITM2	0	0	0	0	1	0	0	0	1	1
MIRT688315	hsa	hsa	hsa-miR-23a-5p	FAM151B	0	0	0	0	1	0	0	0	1	1
MIRT688733	hsa	hsa	hsa-miR-23a-5p	CNDP1	0	0	0	0	1	0	0	0	1	1
MIRT689031	hsa	hsa	hsa-miR-23a-5p	ANGPTL3	0	0	0	0	1	0	0	0	1	1
MIRT697751	hsa	hsa	hsa-miR-23a-3p	USP5	0	0	0	0	1	0	0	0	1	1
MIRT698111	hsa	hsa	hsa-miR-23a-3p	TOPBP1	0	0	0	0	1	0	0	0	1	1
MIRT698207	hsa	hsa	hsa-miR-23a-5p	TMEM248	0	0	0	0	1	0	0	0	1	1
MIRT699859	hsa	hsa	hsa-miR-23a-5p	SAR1A	0	0	0	0	1	0	0	0	1	1
MIRT700087	hsa	hsa	hsa-miR-23a-3p	RNF38	0	0	0	0	1	0	0	0	1	1
MIRT701908	hsa	hsa	hsa-miR-23a-3p	MMGT1	0	0	0	0	1	0	0	0	1	1
MIRT702054	hsa	hsa	hsa-miR-23a-3p	RNMT	0	0	0	0	1	0	0	0	1	1
MIRT705920	hsa	hsa	hsa-miR-23a-3p	ADAM17	0	0	0	0	1	0	0	0	1	1
MIRT707571	hsa	hsa	hsa-miR-23a-3p	DYNC2LI1	0	0	0	0	1	0	0	0	1	1
MIRT709247	hsa	hsa	hsa-miR-23a-3p	CENPM	0	0	0	0	1	0	0	0	1	1
MIRT709954	hsa	hsa	hsa-miR-23a-5p	TRUB2	0	0	0	0	1	0	0	0	1	1
MIRT710506	hsa	hsa	hsa-miR-23a-3p	BSDC1	0	0	0	0	1	0	0	0	1	1
MIRT711541	hsa	hsa	hsa-miR-23a-5p	MSH3	0	0	0	0	1	0	0	0	1	1
MIRT712077	hsa	hsa	hsa-miR-23a-5p	WDR37	0	0	0	0	1	0	0	0	1	1
MIRT715312	hsa	hsa	hsa-miR-23a-5p	POLR2E	0	0	0	0	1	0	0	0	1	1
MIRT715725	hsa	hsa	hsa-miR-23a-5p	PIAS2	0	0	0	0	1	0	0	0	1	1
MIRT715748	hsa	hsa	hsa-miR-23a-5p	HSD11B1L	0	0	0	0	1	0	0	0	1	1
MIRT717604	hsa	hsa	hsa-miR-23a-5p	DSTYK	0	0	0	0	1	0	0	0	1	1
MIRT717875	hsa	hsa	hsa-miR-23a-5p	CYP20A1	0	0	0	0	1	0	0	0	1	1
MIRT718042	hsa	hsa	hsa-miR-23a-5p	NIPAL2	0	0	0	0	1	0	0	0	1	1
MIRT718829	hsa	hsa	hsa-miR-23a-5p	CDT1	0	0	0	0	1	0	0	0	1	1
MIRT720194	hsa	hsa	hsa-miR-23a-3p	MPP6	0	0	0	0	1	0	0	0	1	1
MIRT723230	hsa	hsa	hsa-miR-23a-3p	FAM91A1	0	0	0	0	1	0	0	0	1	1
MIRT724037	hsa	hsa	hsa-miR-23a-5p	CAMK2N2	0	0	0	0	1	0	0	0	1	1
MIRT731568	hsa	hsa	hsa-miR-23a-3p	MEF2C	1	0	0	0	0	0	0	0	1	1
MIRT731581	hsa	hsa	hsa-miR-23a-3p	HIP1R	1	0	0	0	0	0	0	0	1	1
MIRT731656	hsa	hsa	hsa-miR-23a-3p	XIAP	0	1	1	1	0	0	0	0	3	1
MIRT731783	hsa	hsa	hsa-miR-23a-3p	LRP5	1	1	1	0	0	0	0	0	3	1
MIRT732395	hsa	hsa	hsa-miR-23a-3p	TMEM64	1	1	0	0	0	0	0	0	2	1
MIRT1310225	hsa	hsa	hsa-miR-23a	C22orf29	0	0	0	0	0	0	0	1	1	0
MIRT1312680	hsa	hsa	hsa-miR-23a	APBB1IP	0	0	0	0	0	0	0	1	1	0
MIRT1313662	hsa	hsa	hsa-miR-23a	APBB1IP	0	0	0	0	0	0	0	1	1	0
MIRT1314633	hsa	hsa	hsa-miR-23a	ABI2	0	0	0	0	0	0	0	1	1	0
MIRT1315602	hsa	hsa	hsa-miR-23a	ADAMTS5	0	0	0	0	0	0	0	1	1	0
MIRT1315992	hsa	hsa	hsa-miR-23a	ADM	0	0	0	0	0	0	0	1	1	0
MIRT1316267	hsa	hsa	hsa-miR-23a	AFF4	0	0	0	0	0	0	0	1	1	0
MIRT1316634	hsa	hsa	hsa-miR-23a	AKAP11	0	0	0	0	0	0	0	1	1	0
MIRT1316974	hsa	hsa	hsa-miR-23a	AKT3	0	0	0	0	0	0	0	1	1	0
MIRT1318522	hsa	hsa	hsa-miR-23a	ANXA2	0	0	0	0	0	0	0	1	1	0
MIRT1319114	hsa	hsa	hsa-miR-23a	APLP2	0	0	0	0	0	0	0	1	1	0
MIRT1319233	hsa	hsa	hsa-miR-23a	APP	0	0	0	0	0	0	0	1	1	0
MIRT1320729	hsa	hsa	hsa-miR-23a	ARPP19	0	0	0	0	0	0	0	1	1	0
MIRT1320950	hsa	hsa	hsa-miR-23a	ASAP1	0	0	0	0	0	0	0	1	1	0
MIRT1321820	hsa	hsa	hsa-miR-23a	ATP6V1B2	0	0	0	0	0	0	0	1	1	0
MIRT1322266	hsa	hsa	hsa-miR-23a	ATXN7L3B	0	0	0	0	0	0	0	1	1	0
MIRT1322928	hsa	hsa	hsa-miR-23a	B4GALT5	0	0	0	0	0	0	0	1	1	0
MIRT1324218	hsa	hsa	hsa-miR-23a	BLCAP	0	0	0	0	0	0	0	1	1	0
MIRT1325090	hsa	hsa	hsa-miR-23a	C12orf23	0	0	0	0	0	0	0	1	1	0
MIRT1326146	hsa	hsa	hsa-miR-23a	C2orf69	0	0	0	0	0	0	0	1	1	0
MIRT1326439	hsa	hsa	hsa-miR-23a	C5orf62	0	0	0	0	0	0	0	1	1	0
MIRT1327946	hsa	hsa	hsa-miR-23a	CCDC165	0	0	0	0	0	0	0	1	1	0
MIRT1327963	hsa	hsa	hsa-miR-23a	CCDC28A	0	0	0	0	0	0	0	1	1	0
MIRT1328508	hsa	hsa	hsa-miR-23a	CCNG1	0	0	0	0	0	0	0	1	1	0
MIRT1328627	hsa	hsa	hsa-miR-23a	CCNT2	0	0	0	0	0	0	0	1	1	0
MIRT1330394	hsa	hsa	hsa-miR-23a	CEP350	0	0	0	0	0	0	0	1	1	0
MIRT1330972	hsa	hsa	hsa-miR-23a	CHST3	0	0	0	0	0	0	0	1	1	0
MIRT1331577	hsa	hsa	hsa-miR-23a	CLTC	0	0	0	0	0	0	0	1	1	0
MIRT1331637	hsa	hsa	hsa-miR-23a	CMIP	0	0	0	0	0	0	0	1	1	0
MIRT1331705	hsa	hsa	hsa-miR-23a	CNN2	0	0	0	0	0	0	0	1	1	0
MIRT1332810	hsa	hsa	hsa-miR-23a	COL5A2	0	0	0	0	0	0	0	1	1	0
MIRT1333141	hsa	hsa	hsa-miR-23a	CPEB2	0	0	0	0	0	0	0	1	1	0
MIRT1333206	hsa	hsa	hsa-miR-23a	CPEB4	0	0	0	0	0	0	0	1	1	0
MIRT1334858	hsa	hsa	hsa-miR-23a	CTSC	0	0	0	0	0	0	0	1	1	0
MIRT1335342	hsa	hsa	hsa-miR-23a	CXCL12	0	0	0	0	0	0	0	1	1	0
MIRT1335466	hsa	hsa	hsa-miR-23a	CXCL12	0	0	0	0	0	0	0	1	1	0
MIRT1336649	hsa	hsa	hsa-miR-23a	DDB1	0	0	0	0	0	0	0	1	1	0
MIRT1337537	hsa	hsa	hsa-miR-23a	DICER1	0	0	0	0	0	0	0	1	1	0
MIRT1340324	hsa	hsa	hsa-miR-23a	EIF4EBP2	0	0	0	0	0	0	0	1	1	0
MIRT1340838	hsa	hsa	hsa-miR-23a	EP400	0	0	0	0	0	0	0	1	1	0
MIRT1340854	hsa	hsa	hsa-miR-23a	EPAS1	0	0	0	0	0	0	0	1	1	0
MIRT1340981	hsa	hsa	hsa-miR-23a	EPG5	0	0	0	0	0	0	0	1	1	0
MIRT1341482	hsa	hsa	hsa-miR-23a	ERLIN2	0	0	0	0	0	0	0	1	1	0
MIRT1341537	hsa	hsa	hsa-miR-23a	ERO1L	0	0	0	0	0	0	0	1	1	0
MIRT1341750	hsa	hsa	hsa-miR-23a	ETNK1	0	0	0	0	0	0	0	1	1	0
MIRT1342995	hsa	hsa	hsa-miR-23a	FBN1	0	0	0	0	0	0	0	1	1	0
MIRT1343258	hsa	hsa	hsa-miR-23a	FBXO10	0	0	0	0	0	0	0	1	1	0
MIRT1344909	hsa	hsa	hsa-miR-23a	FRAT2	0	0	0	0	0	0	0	1	1	0
MIRT1345015	hsa	hsa	hsa-miR-23a	FRY	0	0	0	0	0	0	0	1	1	0
MIRT1347801	hsa	hsa	hsa-miR-23a	GPR107	0	0	0	0	0	0	0	1	1	0
MIRT1347871	hsa	hsa	hsa-miR-23a	GPR155	0	0	0	0	0	0	0	1	1	0
MIRT1349015	hsa	hsa	hsa-miR-23a	HIC1	0	0	0	0	0	0	0	1	1	0
MIRT1349443	hsa	hsa	hsa-miR-23a	HLA-A	0	0	0	0	0	0	0	1	1	0
MIRT1352990	hsa	hsa	hsa-miR-23a	IL6ST	0	0	0	0	0	0	0	1	1	0
MIRT1353261	hsa	hsa	hsa-miR-23a	IPMK	0	0	0	0	0	0	0	1	1	0
MIRT1353333	hsa	hsa	hsa-miR-23a	IPO5	0	0	0	0	0	0	0	1	1	0
MIRT1353627	hsa	hsa	hsa-miR-23a	IRF2	0	0	0	0	0	0	0	1	1	0
MIRT1354034	hsa	hsa	hsa-miR-23a	ITGB1	0	0	0	0	0	0	0	1	1	0
MIRT1356380	hsa	hsa	hsa-miR-23a	KLF14	0	0	0	0	0	0	0	1	1	0
MIRT1356427	hsa	hsa	hsa-miR-23a	KLF3	0	0	0	0	0	0	0	1	1	0
MIRT1356926	hsa	hsa	hsa-miR-23a	KLHL24	0	0	0	0	0	0	0	1	1	0
MIRT1356994	hsa	hsa	hsa-miR-23a	KPNA4	0	0	0	0	0	0	0	1	1	0
MIRT1358039	hsa	hsa	hsa-miR-23a	LBR	0	0	0	0	0	0	0	1	1	0
MIRT1358300	hsa	hsa	hsa-miR-23a	LEPROT	0	0	0	0	0	0	0	1	1	0
MIRT1359422	hsa	hsa	hsa-miR-23a	LRRC31	0	0	0	0	0	0	0	1	1	0
MIRT1361025	hsa	hsa	hsa-miR-23a	MAP7D1	0	0	0	0	0	0	0	1	1	0
MIRT1361581	hsa	hsa	hsa-miR-23a	MAT2A	0	0	0	0	0	0	0	1	1	0
MIRT1362382	hsa	hsa	hsa-miR-23a	MDFIC	0	0	0	0	0	0	0	1	1	0
MIRT1362410	hsa	hsa	hsa-miR-23a	MDK	0	0	0	0	0	0	0	1	1	0
MIRT1363018	hsa	hsa	hsa-miR-23a	MGEA5	0	0	0	0	0	0	0	1	1	0
MIRT1366282	hsa	hsa	hsa-miR-23a	NACC1	0	0	0	0	0	0	0	1	1	0
MIRT1366980	hsa	hsa	hsa-miR-23a	NCOA3	0	0	0	0	0	0	0	1	1	0
MIRT1367541	hsa	hsa	hsa-miR-23a	NEDD4	0	0	0	0	0	0	0	1	1	0
MIRT1367572	hsa	hsa	hsa-miR-23a	NEK6	0	0	0	0	0	0	0	1	1	0
MIRT1367626	hsa	hsa	hsa-miR-23a	NEK7	0	0	0	0	0	0	0	1	1	0
MIRT1367766	hsa	hsa	hsa-miR-23a	NEU1	0	0	0	0	0	0	0	1	1	0
MIRT1369355	hsa	hsa	hsa-miR-23a	NUDT10	0	0	0	0	0	0	0	1	1	0
MIRT1371358	hsa	hsa	hsa-miR-23a	PDE4B	0	0	0	0	0	0	0	1	1	0
MIRT1373535	hsa	hsa	hsa-miR-23a	PIK3R3	0	0	0	0	0	0	0	1	1	0
MIRT1373755	hsa	hsa	hsa-miR-23a	PITPNA	0	0	0	0	0	0	0	1	1	0
MIRT1374546	hsa	hsa	hsa-miR-23a	PLEKHA8	0	0	0	0	0	0	0	1	1	0
MIRT1375094	hsa	hsa	hsa-miR-23a	PNMAL1	0	0	0	0	0	0	0	1	1	0
MIRT1375154	hsa	hsa	hsa-miR-23a	PNRC2	0	0	0	0	0	0	0	1	1	0
MIRT1375304	hsa	hsa	hsa-miR-23a	POLR3A	0	0	0	0	0	0	0	1	1	0
MIRT1375410	hsa	hsa	hsa-miR-23a	POM121	0	0	0	0	0	0	0	1	1	0
MIRT1375526	hsa	hsa	hsa-miR-23a	POM121C	0	0	0	0	0	0	0	1	1	0
MIRT1376594	hsa	hsa	hsa-miR-23a	PRKCE	0	0	0	0	0	0	0	1	1	0
MIRT1376625	hsa	hsa	hsa-miR-23a	PRKD3	0	0	0	0	0	0	0	1	1	0
MIRT1377355	hsa	hsa	hsa-miR-23a	PTAR1	0	0	0	0	0	0	0	1	1	0
MIRT1378138	hsa	hsa	hsa-miR-23a	PTP4A2	0	0	0	0	0	0	0	1	1	0
MIRT1378291	hsa	hsa	hsa-miR-23a	PTPN11	0	0	0	0	0	0	0	1	1	0
MIRT1379235	hsa	hsa	hsa-miR-23a	PXDN	0	0	0	0	0	0	0	1	1	0
MIRT1380229	hsa	hsa	hsa-miR-23a	RAI14	0	0	0	0	0	0	0	1	1	0
MIRT1380457	hsa	hsa	hsa-miR-23a	RAP2B	0	0	0	0	0	0	0	1	1	0
MIRT1381313	hsa	hsa	hsa-miR-23a	RCN1	0	0	0	0	0	0	0	1	1	0
MIRT1386208	hsa	hsa	hsa-miR-23a	SESN2	0	0	0	0	0	0	0	1	1	0
MIRT1386811	hsa	hsa	hsa-miR-23a	SFRP1	0	0	0	0	0	0	0	1	1	0
MIRT1387135	hsa	hsa	hsa-miR-23a	SGK1	0	0	0	0	0	0	0	1	1	0
MIRT1388272	hsa	hsa	hsa-miR-23a	SIK2	0	0	0	0	0	0	0	1	1	0
MIRT1388761	hsa	hsa	hsa-miR-23a	SLC25A36	0	0	0	0	0	0	0	1	1	0
MIRT1389073	hsa	hsa	hsa-miR-23a	SLC2A3	0	0	0	0	0	0	0	1	1	0
MIRT1389456	hsa	hsa	hsa-miR-23a	SLC38A2	0	0	0	0	0	0	0	1	1	0
MIRT1389791	hsa	hsa	hsa-miR-23a	SLC39A9	0	0	0	0	0	0	0	1	1	0
MIRT1392060	hsa	hsa	hsa-miR-23a	SPARC	0	0	0	0	0	0	0	1	1	0
MIRT1394687	hsa	hsa	hsa-miR-23a	STRN4	0	0	0	0	0	0	0	1	1	0
MIRT1394749	hsa	hsa	hsa-miR-23a	STX3	0	0	0	0	0	0	0	1	1	0
MIRT1394857	hsa	hsa	hsa-miR-23a	STXBP5	0	0	0	0	0	0	0	1	1	0
MIRT1395339	hsa	hsa	hsa-miR-23a	SYS1	0	0	0	0	0	0	0	1	1	0
MIRT1396671	hsa	hsa	hsa-miR-23a	TET2	0	0	0	0	0	0	0	1	1	0
MIRT1396810	hsa	hsa	hsa-miR-23a	TET3	0	0	0	0	0	0	0	1	1	0
MIRT1397005	hsa	hsa	hsa-miR-23a	TFPI2	0	0	0	0	0	0	0	1	1	0
MIRT1397298	hsa	hsa	hsa-miR-23a	TGFBR2	0	0	0	0	0	0	0	1	1	0
MIRT1397358	hsa	hsa	hsa-miR-23a	TGFBR2	0	0	0	0	0	0	0	1	1	0
MIRT1397626	hsa	hsa	hsa-miR-23a	TGM2	0	0	0	0	0	0	0	1	1	0
MIRT1398467	hsa	hsa	hsa-miR-23a	THUMPD3	0	0	0	0	0	0	0	1	1	0
MIRT1399679	hsa	hsa	hsa-miR-23a	TMCC3	0	0	0	0	0	0	0	1	1	0
MIRT1399777	hsa	hsa	hsa-miR-23a	TMED5	0	0	0	0	0	0	0	1	1	0
MIRT1400373	hsa	hsa	hsa-miR-23a	TMEM189-UBE2V1	0	0	0	0	0	0	0	1	1	0
MIRT1400407	hsa	hsa	hsa-miR-23a	TMEM2	0	0	0	0	0	0	0	1	1	0
MIRT1400765	hsa	hsa	hsa-miR-23a	TMEM64	0	0	0	0	0	0	0	1	1	0
MIRT1400839	hsa	hsa	hsa-miR-23a	TMF1	0	0	0	0	0	0	0	1	1	0
MIRT1400985	hsa	hsa	hsa-miR-23a	TMX3	0	0	0	0	0	0	0	1	1	0
MIRT1401057	hsa	hsa	hsa-miR-23a	TNFAIP3	0	0	0	0	0	0	0	1	1	0
MIRT1401402	hsa	hsa	hsa-miR-23a	TNPO1	0	0	0	0	0	0	0	1	1	0
MIRT1401615	hsa	hsa	hsa-miR-23a	TNRC6A	0	0	0	0	0	0	0	1	1	0
MIRT1403580	hsa	hsa	hsa-miR-23a	TRIB1	0	0	0	0	0	0	0	1	1	0
MIRT1404454	hsa	hsa	hsa-miR-23a	TTC21B	0	0	0	0	0	0	0	1	1	0
MIRT1405008	hsa	hsa	hsa-miR-23a	TUSC2	0	0	0	0	0	0	0	1	1	0
MIRT1405277	hsa	hsa	hsa-miR-23a	TXNIP	0	0	0	0	0	0	0	1	1	0
MIRT1405733	hsa	hsa	hsa-miR-23a	UBE2V1	0	0	0	0	0	0	0	1	1	0
MIRT1408854	hsa	hsa	hsa-miR-23a	YWHAG	0	0	0	0	0	0	0	1	1	0
MIRT1409047	hsa	hsa	hsa-miR-23a	ZBTB34	0	0	0	0	0	0	0	1	1	0
MIRT1409103	hsa	hsa	hsa-miR-23a	ZBTB38	0	0	0	0	0	0	0	1	1	0
MIRT1411269	hsa	hsa	hsa-miR-23a	ZNF107	0	0	0	0	0	0	0	1	1	0
MIRT1411306	hsa	hsa	hsa-miR-23a	ZNF208	0	0	0	0	0	0	0	1	1	0
MIRT1411402	hsa	hsa	hsa-miR-23a	ZNF28	0	0	0	0	0	0	0	1	1	0
MIRT1411721	hsa	hsa	hsa-miR-23a	ZNF493	0	0	0	0	0	0	0	1	1	0
MIRT1411874	hsa	hsa	hsa-miR-23a	ZNF521	0	0	0	0	0	0	0	1	1	0
MIRT1411933	hsa	hsa	hsa-miR-23a	ZNF578	0	0	0	0	0	0	0	1	1	0
MIRT1413011	hsa	hsa	hsa-miR-23a	ACTR2	0	0	0	0	0	0	0	1	1	0
MIRT1413858	hsa	hsa	hsa-miR-23a	ALG2	0	0	0	0	0	0	0	1	1	0
MIRT1415516	hsa	hsa	hsa-miR-23a	BICD2	0	0	0	0	0	0	0	1	1	0
MIRT1415600	hsa	hsa	hsa-miR-23a	BNIP2	0	0	0	0	0	0	0	1	1	0
MIRT1415896	hsa	hsa	hsa-miR-23a	C10orf118	0	0	0	0	0	0	0	1	1	0
MIRT1416838	hsa	hsa	hsa-miR-23a	C6orf222	0	0	0	0	0	0	0	1	1	0
MIRT1417936	hsa	hsa	hsa-miR-23a	CDCP1	0	0	0	0	0	0	0	1	1	0
MIRT1418299	hsa	hsa	hsa-miR-23a	CHTF8	0	0	0	0	0	0	0	1	1	0
MIRT1418419	hsa	hsa	hsa-miR-23a	CLEC2D	0	0	0	0	0	0	0	1	1	0
MIRT1419408	hsa	hsa	hsa-miR-23a	CWC25	0	0	0	0	0	0	0	1	1	0
MIRT1419717	hsa	hsa	hsa-miR-23a	DAB2	0	0	0	0	0	0	0	1	1	0
MIRT1421105	hsa	hsa	hsa-miR-23a	ELOVL5	0	0	0	0	0	0	0	1	1	0
MIRT1422149	hsa	hsa	hsa-miR-23a	FGF1	0	0	0	0	0	0	0	1	1	0
MIRT1422972	hsa	hsa	hsa-miR-23a	GFPT1	0	0	0	0	0	0	0	1	1	0
MIRT1423049	hsa	hsa	hsa-miR-23a	GHITM	0	0	0	0	0	0	0	1	1	0
MIRT1423328	hsa	hsa	hsa-miR-23a	GNB4	0	0	0	0	0	0	0	1	1	0
MIRT1424438	hsa	hsa	hsa-miR-23a	HLA-B	0	0	0	0	0	0	0	1	1	0
MIRT1424502	hsa	hsa	hsa-miR-23a	HLA-C	0	0	0	0	0	0	0	1	1	0
MIRT1424688	hsa	hsa	hsa-miR-23a	HNRNPH3	0	0	0	0	0	0	0	1	1	0
MIRT1425569	hsa	hsa	hsa-miR-23a	IL6	0	0	0	0	0	0	0	1	1	0
MIRT1426938	hsa	hsa	hsa-miR-23a	KLF10	0	0	0	0	0	0	0	1	1	0
MIRT1426960	hsa	hsa	hsa-miR-23a	KLF11	0	0	0	0	0	0	0	1	1	0
MIRT1430124	hsa	hsa	hsa-miR-23a	MYH10	0	0	0	0	0	0	0	1	1	0
MIRT1431447	hsa	hsa	hsa-miR-23a	OGFOD1	0	0	0	0	0	0	0	1	1	0
MIRT1432375	hsa	hsa	hsa-miR-23a	PDP2	0	0	0	0	0	0	0	1	1	0
MIRT1433303	hsa	hsa	hsa-miR-23a	POLR2D	0	0	0	0	0	0	0	1	1	0
MIRT1435742	hsa	hsa	hsa-miR-23a	RNF133	0	0	0	0	0	0	0	1	1	0
MIRT1436508	hsa	hsa	hsa-miR-23a	SCAF4	0	0	0	0	0	0	0	1	1	0
MIRT1438069	hsa	hsa	hsa-miR-23a	SMCR8	0	0	0	0	0	0	0	1	1	0
MIRT1438193	hsa	hsa	hsa-miR-23a	SNX19	0	0	0	0	0	0	0	1	1	0
MIRT1438674	hsa	hsa	hsa-miR-23a	SRGAP2	0	0	0	0	0	0	0	1	1	0
MIRT1439050	hsa	hsa	hsa-miR-23a	STX2	0	0	0	0	0	0	0	1	1	0
MIRT1440286	hsa	hsa	hsa-miR-23a	TMEM164	0	0	0	0	0	0	0	1	1	0
MIRT1440472	hsa	hsa	hsa-miR-23a	TMEM65	0	0	0	0	0	0	0	1	1	0
MIRT1442017	hsa	hsa	hsa-miR-23a	UMPS	0	0	0	0	0	0	0	1	1	0
MIRT1442783	hsa	hsa	hsa-miR-23a	WSB2	0	0	0	0	0	0	0	1	1	0
MIRT1443168	hsa	hsa	hsa-miR-23a	ZBTB1	0	0	0	0	0	0	0	1	1	0
MIRT1443452	hsa	hsa	hsa-miR-23a	ZNF117	0	0	0	0	0	0	0	1	1	0
MIRT1443480	hsa	hsa	hsa-miR-23a	ZNF138	0	0	0	0	0	0	0	1	1	0
MIRT1443573	hsa	hsa	hsa-miR-23a	ZNF253	0	0	0	0	0	0	0	1	1	0
MIRT1443584	hsa	hsa	hsa-miR-23a	ZNF254	0	0	0	0	0	0	0	1	1	0
MIRT1443593	hsa	hsa	hsa-miR-23a	ZNF257	0	0	0	0	0	0	0	1	1	0
MIRT1444166	hsa	hsa	hsa-miR-23a	ZNF676	0	0	0	0	0	0	0	1	1	0
MIRT1444189	hsa	hsa	hsa-miR-23a	ZNF682	0	0	0	0	0	0	0	1	1	0
MIRT1444221	hsa	hsa	hsa-miR-23a	ZNF716	0	0	0	0	0	0	0	1	1	0
MIRT1444425	hsa	hsa	hsa-miR-23a	ZNF91	0	0	0	0	0	0	0	1	1	0
MIRT1444481	hsa	hsa	hsa-miR-23a	ZZEF1	0	0	0	0	0	0	0	1	1	0
MIRT1444548	hsa	hsa	hsa-miR-23a	ABHD6	0	0	0	0	0	0	0	1	1	0
MIRT1444898	hsa	hsa	hsa-miR-23a	ADM	0	0	0	0	0	0	0	1	1	0
MIRT1445018	hsa	hsa	hsa-miR-23a	AKT3	0	0	0	0	0	0	0	1	1	0
MIRT1445369	hsa	hsa	hsa-miR-23a	ANXA2	0	0	0	0	0	0	0	1	1	0
MIRT1445623	hsa	hsa	hsa-miR-23a	APP	0	0	0	0	0	0	0	1	1	0
MIRT1446370	hsa	hsa	hsa-miR-23a	B4GALT5	0	0	0	0	0	0	0	1	1	0
MIRT1447027	hsa	hsa	hsa-miR-23a	BLCAP	0	0	0	0	0	0	0	1	1	0
MIRT1447587	hsa	hsa	hsa-miR-23a	C5orf62	0	0	0	0	0	0	0	1	1	0
MIRT1448230	hsa	hsa	hsa-miR-23a	CCNT2	0	0	0	0	0	0	0	1	1	0
MIRT1449346	hsa	hsa	hsa-miR-23a	COL5A2	0	0	0	0	0	0	0	1	1	0
MIRT1449582	hsa	hsa	hsa-miR-23a	CPD	0	0	0	0	0	0	0	1	1	0
MIRT1451653	hsa	hsa	hsa-miR-23a	EPG5	0	0	0	0	0	0	0	1	1	0
MIRT1451767	hsa	hsa	hsa-miR-23a	ERLIN2	0	0	0	0	0	0	0	1	1	0
MIRT1451784	hsa	hsa	hsa-miR-23a	ERO1L	0	0	0	0	0	0	0	1	1	0
MIRT1452172	hsa	hsa	hsa-miR-23a	FBXO10	0	0	0	0	0	0	0	1	1	0
MIRT1452485	hsa	hsa	hsa-miR-23a	FNDC3B	0	0	0	0	0	0	0	1	1	0
MIRT1452490	hsa	hsa	hsa-miR-23a	FOXJ3	0	0	0	0	0	0	0	1	1	0
MIRT1455684	hsa	hsa	hsa-miR-23a	IL6ST	0	0	0	0	0	0	0	1	1	0
MIRT1455782	hsa	hsa	hsa-miR-23a	IPMK	0	0	0	0	0	0	0	1	1	0
MIRT1455818	hsa	hsa	hsa-miR-23a	IPO5	0	0	0	0	0	0	0	1	1	0
MIRT1455875	hsa	hsa	hsa-miR-23a	IRF1	0	0	0	0	0	0	0	1	1	0
MIRT1456153	hsa	hsa	hsa-miR-23a	ITGB1	0	0	0	0	0	0	0	1	1	0
MIRT1456462	hsa	hsa	hsa-miR-23a	KCTD10	0	0	0	0	0	0	0	1	1	0
MIRT1456952	hsa	hsa	hsa-miR-23a	KLF14	0	0	0	0	0	0	0	1	1	0
MIRT1457516	hsa	hsa	hsa-miR-23a	LBR	0	0	0	0	0	0	0	1	1	0
MIRT1457988	hsa	hsa	hsa-miR-23a	MAP4K4	0	0	0	0	0	0	0	1	1	0
MIRT1458471	hsa	hsa	hsa-miR-23a	MDK	0	0	0	0	0	0	0	1	1	0
MIRT1459093	hsa	hsa	hsa-miR-23a	MRC2	0	0	0	0	0	0	0	1	1	0
MIRT1459568	hsa	hsa	hsa-miR-23a	NEK6	0	0	0	0	0	0	0	1	1	0
MIRT1459572	hsa	hsa	hsa-miR-23a	NEK7	0	0	0	0	0	0	0	1	1	0
MIRT1459580	hsa	hsa	hsa-miR-23a	NEU1	0	0	0	0	0	0	0	1	1	0
MIRT1459978	hsa	hsa	hsa-miR-23a	NUCKS1	0	0	0	0	0	0	0	1	1	0
MIRT1460590	hsa	hsa	hsa-miR-23a	PDE4B	0	0	0	0	0	0	0	1	1	0
MIRT1461412	hsa	hsa	hsa-miR-23a	PLEKHA8	0	0	0	0	0	0	0	1	1	0
MIRT1461504	hsa	hsa	hsa-miR-23a	PNRC1	0	0	0	0	0	0	0	1	1	0
MIRT1461526	hsa	hsa	hsa-miR-23a	PNRC2	0	0	0	0	0	0	0	1	1	0
MIRT1461602	hsa	hsa	hsa-miR-23a	POM121	0	0	0	0	0	0	0	1	1	0
MIRT1462359	hsa	hsa	hsa-miR-23a	PTP4A2	0	0	0	0	0	0	0	1	1	0
MIRT1462736	hsa	hsa	hsa-miR-23a	RAI14	0	0	0	0	0	0	0	1	1	0
MIRT1463124	hsa	hsa	hsa-miR-23a	RCN1	0	0	0	0	0	0	0	1	1	0
MIRT1463695	hsa	hsa	hsa-miR-23a	SAMD8	0	0	0	0	0	0	0	1	1	0
MIRT1464138	hsa	hsa	hsa-miR-23a	SESN2	0	0	0	0	0	0	0	1	1	0
MIRT1464194	hsa	hsa	hsa-miR-23a	SETD8	0	0	0	0	0	0	0	1	1	0
MIRT1464236	hsa	hsa	hsa-miR-23a	SFRP1	0	0	0	0	0	0	0	1	1	0
MIRT1464900	hsa	hsa	hsa-miR-23a	SLC25A36	0	0	0	0	0	0	0	1	1	0
MIRT1465082	hsa	hsa	hsa-miR-23a	SLC2A3	0	0	0	0	0	0	0	1	1	0
MIRT1465338	hsa	hsa	hsa-miR-23a	SLC39A9	0	0	0	0	0	0	0	1	1	0
MIRT1466115	hsa	hsa	hsa-miR-23a	SPARC	0	0	0	0	0	0	0	1	1	0
MIRT1466998	hsa	hsa	hsa-miR-23a	TET3	0	0	0	0	0	0	0	1	1	0
MIRT1467048	hsa	hsa	hsa-miR-23a	TFPI2	0	0	0	0	0	0	0	1	1	0
MIRT1467255	hsa	hsa	hsa-miR-23a	TGFBR2	0	0	0	0	0	0	0	1	1	0
MIRT1468515	hsa	hsa	hsa-miR-23a	TMCC3	0	0	0	0	0	0	0	1	1	0
MIRT1468625	hsa	hsa	hsa-miR-23a	TMEM189-UBE2V1	0	0	0	0	0	0	0	1	1	0
MIRT1469060	hsa	hsa	hsa-miR-23a	TNPO1	0	0	0	0	0	0	0	1	1	0
MIRT1469902	hsa	hsa	hsa-miR-23a	TXNIP	0	0	0	0	0	0	0	1	1	0
MIRT1470025	hsa	hsa	hsa-miR-23a	UBE2V1	0	0	0	0	0	0	0	1	1	0
MIRT1470635	hsa	hsa	hsa-miR-23a	YWHAG	0	0	0	0	0	0	0	1	1	0
MIRT1470662	hsa	hsa	hsa-miR-23a	ZBTB34	0	0	0	0	0	0	0	1	1	0
MIRT1471139	hsa	hsa	hsa-miR-23a	ZNF208	0	0	0	0	0	0	0	1	1	0
MIRT1471263	hsa	hsa	hsa-miR-23a	ZNF493	0	0	0	0	0	0	0	1	1	0
MIRT1471646	hsa	hsa	hsa-miR-23a	ABI2	0	0	0	0	0	0	0	1	1	0
MIRT1472031	hsa	hsa	hsa-miR-23a	ALG2	0	0	0	0	0	0	0	1	1	0
MIRT1472825	hsa	hsa	hsa-miR-23a	C14orf2	0	0	0	0	0	0	0	1	1	0
MIRT1473179	hsa	hsa	hsa-miR-23a	CAPRIN1	0	0	0	0	0	0	0	1	1	0
MIRT1474185	hsa	hsa	hsa-miR-23a	CSRNP3	0	0	0	0	0	0	0	1	1	0
MIRT1474606	hsa	hsa	hsa-miR-23a	DUSP4	0	0	0	0	0	0	0	1	1	0
MIRT1475279	hsa	hsa	hsa-miR-23a	FRY	0	0	0	0	0	0	0	1	1	0
MIRT1475433	hsa	hsa	hsa-miR-23a	GFPT1	0	0	0	0	0	0	0	1	1	0
MIRT1475658	hsa	hsa	hsa-miR-23a	GPR107	0	0	0	0	0	0	0	1	1	0
MIRT1475989	hsa	hsa	hsa-miR-23a	HLA-B	0	0	0	0	0	0	0	1	1	0
MIRT1476044	hsa	hsa	hsa-miR-23a	HLA-C	0	0	0	0	0	0	0	1	1	0
MIRT1478871	hsa	hsa	hsa-miR-23a	PDP2	0	0	0	0	0	0	0	1	1	0
MIRT1479333	hsa	hsa	hsa-miR-23a	POLR2D	0	0	0	0	0	0	0	1	1	0
MIRT1480201	hsa	hsa	hsa-miR-23a	RNF213	0	0	0	0	0	0	0	1	1	0
MIRT1481105	hsa	hsa	hsa-miR-23a	SLC4A7	0	0	0	0	0	0	0	1	1	0
MIRT1481270	hsa	hsa	hsa-miR-23a	SNX19	0	0	0	0	0	0	0	1	1	0
MIRT1481585	hsa	hsa	hsa-miR-23a	STX2	0	0	0	0	0	0	0	1	1	0
MIRT1481595	hsa	hsa	hsa-miR-23a	STX3	0	0	0	0	0	0	0	1	1	0
MIRT1483070	hsa	hsa	hsa-miR-23a	WBP2NL	0	0	0	0	0	0	0	1	1	0
MIRT1483191	hsa	hsa	hsa-miR-23a	WSB2	0	0	0	0	0	0	0	1	1	0
MIRT1483475	hsa	hsa	hsa-miR-23a	ZNF117	0	0	0	0	0	0	0	1	1	0
MIRT1483508	hsa	hsa	hsa-miR-23a	ZNF138	0	0	0	0	0	0	0	1	1	0
MIRT1483569	hsa	hsa	hsa-miR-23a	ZNF253	0	0	0	0	0	0	0	1	1	0
MIRT1483579	hsa	hsa	hsa-miR-23a	ZNF254	0	0	0	0	0	0	0	1	1	0
MIRT1483589	hsa	hsa	hsa-miR-23a	ZNF257	0	0	0	0	0	0	0	1	1	0
MIRT1483850	hsa	hsa	hsa-miR-23a	ZNF676	0	0	0	0	0	0	0	1	1	0
MIRT1483874	hsa	hsa	hsa-miR-23a	ZNF682	0	0	0	0	0	0	0	1	1	0
MIRT1483945	hsa	hsa	hsa-miR-23a	ZNF732	0	0	0	0	0	0	0	1	1	0
MIRT1483983	hsa	hsa	hsa-miR-23a	ZNF91	0	0	0	0	0	0	0	1	1	0
MIRT1484194	hsa	hsa	hsa-miR-23a	ANXA2	0	0	0	0	0	0	0	1	1	0
MIRT1484686	hsa	hsa	hsa-miR-23a	CCNT2	0	0	0	0	0	0	0	1	1	0
MIRT1485755	hsa	hsa	hsa-miR-23a	IL6ST	0	0	0	0	0	0	0	1	1	0
MIRT1485876	hsa	hsa	hsa-miR-23a	KLF14	0	0	0	0	0	0	0	1	1	0
MIRT1486428	hsa	hsa	hsa-miR-23a	NEK7	0	0	0	0	0	0	0	1	1	0
MIRT1488018	hsa	hsa	hsa-miR-23a	TXNIP	0	0	0	0	0	0	0	1	1	0
MIRT1488178	hsa	hsa	hsa-miR-23a	YWHAG	0	0	0	0	0	0	0	1	1	0
MIRT1488371	hsa	hsa	hsa-miR-23a	ZNF208	0	0	0	0	0	0	0	1	1	0
MIRT1488404	hsa	hsa	hsa-miR-23a	ZNF493	0	0	0	0	0	0	0	1	1	0
MIRT1490775	hsa	hsa	hsa-miR-23a	KCTD10	0	0	0	0	0	0	0	1	1	0
MIRT1491731	hsa	hsa	hsa-miR-23a	OXNAD1	0	0	0	0	0	0	0	1	1	0
MIRT1491919	hsa	hsa	hsa-miR-23a	PDP2	0	0	0	0	0	0	0	1	1	0
MIRT1492591	hsa	hsa	hsa-miR-23a	SCAF4	0	0	0	0	0	0	0	1	1	0
MIRT1492913	hsa	hsa	hsa-miR-23a	SLC39A9	0	0	0	0	0	0	0	1	1	0
MIRT1493136	hsa	hsa	hsa-miR-23a	STAT5A	0	0	0	0	0	0	0	1	1	0
MIRT1493413	hsa	hsa	hsa-miR-23a	TMEM189-UBE2V1	0	0	0	0	0	0	0	1	1	0
MIRT1493722	hsa	hsa	hsa-miR-23a	UBE2V1	0	0	0	0	0	0	0	1	1	0
MIRT1493869	hsa	hsa	hsa-miR-23a	WSB2	0	0	0	0	0	0	0	1	1	0
MIRT1493928	hsa	hsa	hsa-miR-23a	ZDHHC3	0	0	0	0	0	0	0	1	1	0
MIRT1493975	hsa	hsa	hsa-miR-23a	ZNF117	0	0	0	0	0	0	0	1	1	0
MIRT1493988	hsa	hsa	hsa-miR-23a	ZNF138	0	0	0	0	0	0	0	1	1	0
MIRT1494018	hsa	hsa	hsa-miR-23a	ZNF253	0	0	0	0	0	0	0	1	1	0
MIRT1494179	hsa	hsa	hsa-miR-23a	ZNF676	0	0	0	0	0	0	0	1	1	0
MIRT1494192	hsa	hsa	hsa-miR-23a	ZNF682	0	0	0	0	0	0	0	1	1	0
MIRT1494223	hsa	hsa	hsa-miR-23a	ZSCAN22	0	0	0	0	0	0	0	1	1	0
MIRT1494707	hsa	hsa	hsa-miR-23a	ANXA2	0	0	0	0	0	0	0	1	1	0
MIRT1494837	hsa	hsa	hsa-miR-23a	APP	0	0	0	0	0	0	0	1	1	0
MIRT1496717	hsa	hsa	hsa-miR-23a	CCNT2	0	0	0	0	0	0	0	1	1	0
MIRT1497882	hsa	hsa	hsa-miR-23a	DCLK1	0	0	0	0	0	0	0	1	1	0
MIRT1498221	hsa	hsa	hsa-miR-23a	DOT1L	0	0	0	0	0	0	0	1	1	0
MIRT1498496	hsa	hsa	hsa-miR-23a	EPG5	0	0	0	0	0	0	0	1	1	0
MIRT1499003	hsa	hsa	hsa-miR-23a	FBXO10	0	0	0	0	0	0	0	1	1	0
MIRT1500347	hsa	hsa	hsa-miR-23a	HDGFRP3	0	0	0	0	0	0	0	1	1	0
MIRT1501130	hsa	hsa	hsa-miR-23a	IL6ST	0	0	0	0	0	0	0	1	1	0
MIRT1501762	hsa	hsa	hsa-miR-23a	KLF14	0	0	0	0	0	0	0	1	1	0
MIRT1501920	hsa	hsa	hsa-miR-23a	LAMP1	0	0	0	0	0	0	0	1	1	0
MIRT1502651	hsa	hsa	hsa-miR-23a	MDK	0	0	0	0	0	0	0	1	1	0
MIRT1503055	hsa	hsa	hsa-miR-23a	MPRIP	0	0	0	0	0	0	0	1	1	0
MIRT1503703	hsa	hsa	hsa-miR-23a	NEK7	0	0	0	0	0	0	0	1	1	0
MIRT1503810	hsa	hsa	hsa-miR-23a	NFIA	0	0	0	0	0	0	0	1	1	0
MIRT1504436	hsa	hsa	hsa-miR-23a	PDE7A	0	0	0	0	0	0	0	1	1	0
MIRT1505376	hsa	hsa	hsa-miR-23a	PTPN11	0	0	0	0	0	0	0	1	1	0
MIRT1506141	hsa	hsa	hsa-miR-23a	ROBO2	0	0	0	0	0	0	0	1	1	0
MIRT1508238	hsa	hsa	hsa-miR-23a	STRN4	0	0	0	0	0	0	0	1	1	0
MIRT1508646	hsa	hsa	hsa-miR-23a	TFPI2	0	0	0	0	0	0	0	1	1	0
MIRT1508700	hsa	hsa	hsa-miR-23a	TGFBR2	0	0	0	0	0	0	0	1	1	0
MIRT1509023	hsa	hsa	hsa-miR-23a	TMCC3	0	0	0	0	0	0	0	1	1	0
MIRT1509938	hsa	hsa	hsa-miR-23a	TUSC2	0	0	0	0	0	0	0	1	1	0
MIRT1510009	hsa	hsa	hsa-miR-23a	TXNIP	0	0	0	0	0	0	0	1	1	0
MIRT1510596	hsa	hsa	hsa-miR-23a	YWHAG	0	0	0	0	0	0	0	1	1	0
MIRT1511048	hsa	hsa	hsa-miR-23a	ZNF208	0	0	0	0	0	0	0	1	1	0
MIRT1511150	hsa	hsa	hsa-miR-23a	ZNF493	0	0	0	0	0	0	0	1	1	0
MIRT1511913	hsa	hsa	hsa-miR-23a	ALG2	0	0	0	0	0	0	0	1	1	0
MIRT1512912	hsa	hsa	hsa-miR-23a	BTN3A3	0	0	0	0	0	0	0	1	1	0
MIRT1513399	hsa	hsa	hsa-miR-23a	C7orf58	0	0	0	0	0	0	0	1	1	0
MIRT1515425	hsa	hsa	hsa-miR-23a	DENND5A	0	0	0	0	0	0	0	1	1	0
MIRT1515866	hsa	hsa	hsa-miR-23a	DUSP4	0	0	0	0	0	0	0	1	1	0
MIRT1516299	hsa	hsa	hsa-miR-23a	ERO1L	0	0	0	0	0	0	0	1	1	0
MIRT1516477	hsa	hsa	hsa-miR-23a	FAM123A	0	0	0	0	0	0	0	1	1	0
MIRT1516734	hsa	hsa	hsa-miR-23a	FAM98A	0	0	0	0	0	0	0	1	1	0
MIRT1517427	hsa	hsa	hsa-miR-23a	GNB4	0	0	0	0	0	0	0	1	1	0
MIRT1517488	hsa	hsa	hsa-miR-23a	GORAB	0	0	0	0	0	0	0	1	1	0
MIRT1518037	hsa	hsa	hsa-miR-23a	HLA-C	0	0	0	0	0	0	0	1	1	0
MIRT1518127	hsa	hsa	hsa-miR-23a	HNRNPH3	0	0	0	0	0	0	0	1	1	0
MIRT1518941	hsa	hsa	hsa-miR-23a	KCTD10	0	0	0	0	0	0	0	1	1	0
MIRT1520664	hsa	hsa	hsa-miR-23a	MTAP	0	0	0	0	0	0	0	1	1	0
MIRT1521653	hsa	hsa	hsa-miR-23a	PATZ1	0	0	0	0	0	0	0	1	1	0
MIRT1521888	hsa	hsa	hsa-miR-23a	PDP2	0	0	0	0	0	0	0	1	1	0
MIRT1522566	hsa	hsa	hsa-miR-23a	POLR2D	0	0	0	0	0	0	0	1	1	0
MIRT1523903	hsa	hsa	hsa-miR-23a	SARM1	0	0	0	0	0	0	0	1	1	0
MIRT1524547	hsa	hsa	hsa-miR-23a	SLC25A21	0	0	0	0	0	0	0	1	1	0
MIRT1524736	hsa	hsa	hsa-miR-23a	SLC39A9	0	0	0	0	0	0	0	1	1	0
MIRT1524919	hsa	hsa	hsa-miR-23a	SMC5	0	0	0	0	0	0	0	1	1	0
MIRT1525023	hsa	hsa	hsa-miR-23a	SNX1	0	0	0	0	0	0	0	1	1	0
MIRT1525148	hsa	hsa	hsa-miR-23a	SPIN1	0	0	0	0	0	0	0	1	1	0
MIRT1527338	hsa	hsa	hsa-miR-23a	WBP2NL	0	0	0	0	0	0	0	1	1	0
MIRT1527799	hsa	hsa	hsa-miR-23a	ZNF117	0	0	0	0	0	0	0	1	1	0
MIRT1527830	hsa	hsa	hsa-miR-23a	ZNF138	0	0	0	0	0	0	0	1	1	0
MIRT1527888	hsa	hsa	hsa-miR-23a	ZNF257	0	0	0	0	0	0	0	1	1	0
MIRT1528130	hsa	hsa	hsa-miR-23a	ZNF676	0	0	0	0	0	0	0	1	1	0
MIRT1528141	hsa	hsa	hsa-miR-23a	ZNF682	0	0	0	0	0	0	0	1	1	0
MIRT1529567	hsa	hsa	hsa-miR-23a	ANXA2	0	0	0	0	0	0	0	1	1	0
MIRT1533160	hsa	hsa	hsa-miR-23a	CCDC50	0	0	0	0	0	0	0	1	1	0
MIRT1534135	hsa	hsa	hsa-miR-23a	CLCN3	0	0	0	0	0	0	0	1	1	0
MIRT1535620	hsa	hsa	hsa-miR-23a	DCLK3	0	0	0	0	0	0	0	1	1	0
MIRT1535732	hsa	hsa	hsa-miR-23a	DDN	0	0	0	0	0	0	0	1	1	0
MIRT1537111	hsa	hsa	hsa-miR-23a	EIF4E3	0	0	0	0	0	0	0	1	1	0
MIRT1541316	hsa	hsa	hsa-miR-23a	HS2ST1	0	0	0	0	0	0	0	1	1	0
MIRT1542209	hsa	hsa	hsa-miR-23a	KCTD1	0	0	0	0	0	0	0	1	1	0
MIRT1542844	hsa	hsa	hsa-miR-23a	KRR1	0	0	0	0	0	0	0	1	1	0
MIRT1543315	hsa	hsa	hsa-miR-23a	LIMK2	0	0	0	0	0	0	0	1	1	0
MIRT1544255	hsa	hsa	hsa-miR-23a	M6PR	0	0	0	0	0	0	0	1	1	0
MIRT1544570	hsa	hsa	hsa-miR-23a	MATR3	0	0	0	0	0	0	0	1	1	0
MIRT1545083	hsa	hsa	hsa-miR-23a	MEGF10	0	0	0	0	0	0	0	1	1	0
MIRT1546207	hsa	hsa	hsa-miR-23a	MTMR9	0	0	0	0	0	0	0	1	1	0
MIRT1546396	hsa	hsa	hsa-miR-23a	MYCBP	0	0	0	0	0	0	0	1	1	0
MIRT1546928	hsa	hsa	hsa-miR-23a	NCAPG	0	0	0	0	0	0	0	1	1	0
MIRT1548879	hsa	hsa	hsa-miR-23a	PBX1	0	0	0	0	0	0	0	1	1	0
MIRT1549687	hsa	hsa	hsa-miR-23a	PITPNA	0	0	0	0	0	0	0	1	1	0
MIRT1550297	hsa	hsa	hsa-miR-23a	PPM1A	0	0	0	0	0	0	0	1	1	0
MIRT1554935	hsa	hsa	hsa-miR-23a	SLC7A6	0	0	0	0	0	0	0	1	1	0
MIRT1555407	hsa	hsa	hsa-miR-23a	SNX22	0	0	0	0	0	0	0	1	1	0
MIRT1555936	hsa	hsa	hsa-miR-23a	STIM2	0	0	0	0	0	0	0	1	1	0
MIRT1556130	hsa	hsa	hsa-miR-23a	SWT1	0	0	0	0	0	0	0	1	1	0
MIRT1560127	hsa	hsa	hsa-miR-23a	YES1	0	0	0	0	0	0	0	1	1	0
MIRT1572086	hsa	hsa	hsa-miR-23a	CCDC15	0	0	0	0	0	0	0	1	1	0
MIRT1580733	hsa	hsa	hsa-miR-23a	FAM111B	0	0	0	0	0	0	0	1	1	0
MIRT1599528	hsa	hsa	hsa-miR-23a	NAA38	0	0	0	0	0	0	0	1	1	0
MIRT1607425	hsa	hsa	hsa-miR-23a	PRDX6	0	0	0	0	0	0	0	1	1	0
MIRT1608574	hsa	hsa	hsa-miR-23a	PTPRQ	0	0	0	0	0	0	0	1	1	0
MIRT1610028	hsa	hsa	hsa-miR-23a	RBX1	0	0	0	0	0	0	0	1	1	0
MIRT1616470	hsa	hsa	hsa-miR-23a	SLC7A11	0	0	0	0	0	0	0	1	1	0
MIRT1617469	hsa	hsa	hsa-miR-23a	SORCS3	0	0	0	0	0	0	0	1	1	0
MIRT1619387	hsa	hsa	hsa-miR-23a	SV2B	0	0	0	0	0	0	0	1	1	0
MIRT1620696	hsa	hsa	hsa-miR-23a	TET2	0	0	0	0	0	0	0	1	1	0
MIRT1621728	hsa	hsa	hsa-miR-23a	TMEM182	0	0	0	0	0	0	0	1	1	0
MIRT1622828	hsa	hsa	hsa-miR-23a	TOP2B	0	0	0	0	0	0	0	1	1	0
MIRT1628965	hsa	hsa	hsa-miR-23a	ZNF317	0	0	0	0	0	0	0	1	1	0
MIRT1631091	hsa	hsa	hsa-miR-23a	ZNF701	0	0	0	0	0	0	0	1	1	0
MIRT1636554	hsa	hsa	hsa-miR-23a	CLCN3	0	0	0	0	0	0	0	1	1	0
MIRT1637742	hsa	hsa	hsa-miR-23a	DENND1B	0	0	0	0	0	0	0	1	1	0
MIRT1638701	hsa	hsa	hsa-miR-23a	EIF4E3	0	0	0	0	0	0	0	1	1	0
MIRT1641813	hsa	hsa	hsa-miR-23a	HS2ST1	0	0	0	0	0	0	0	1	1	0
MIRT1643273	hsa	hsa	hsa-miR-23a	KRR1	0	0	0	0	0	0	0	1	1	0
MIRT1644228	hsa	hsa	hsa-miR-23a	LZTFL1	0	0	0	0	0	0	0	1	1	0
MIRT1644269	hsa	hsa	hsa-miR-23a	M6PR	0	0	0	0	0	0	0	1	1	0
MIRT1644494	hsa	hsa	hsa-miR-23a	MATR3	0	0	0	0	0	0	0	1	1	0
MIRT1644905	hsa	hsa	hsa-miR-23a	MEGF10	0	0	0	0	0	0	0	1	1	0
MIRT1645668	hsa	hsa	hsa-miR-23a	MTMR9	0	0	0	0	0	0	0	1	1	0
MIRT1646136	hsa	hsa	hsa-miR-23a	NCAPG	0	0	0	0	0	0	0	1	1	0
MIRT1646249	hsa	hsa	hsa-miR-23a	NCOA7	0	0	0	0	0	0	0	1	1	0
MIRT1647722	hsa	hsa	hsa-miR-23a	PBX1	0	0	0	0	0	0	0	1	1	0
MIRT1648572	hsa	hsa	hsa-miR-23a	PITPNA	0	0	0	0	0	0	0	1	1	0
MIRT1649016	hsa	hsa	hsa-miR-23a	PPM1A	0	0	0	0	0	0	0	1	1	0
MIRT1650342	hsa	hsa	hsa-miR-23a	RBX1	0	0	0	0	0	0	0	1	1	0
MIRT1652745	hsa	hsa	hsa-miR-23a	SLC7A6	0	0	0	0	0	0	0	1	1	0
MIRT1653137	hsa	hsa	hsa-miR-23a	SNX22	0	0	0	0	0	0	0	1	1	0
MIRT1661184	hsa	hsa	hsa-miR-23a	ARMS2	0	0	0	0	0	0	0	1	1	0
MIRT1666925	hsa	hsa	hsa-miR-23a	CCDC15	0	0	0	0	0	0	0	1	1	0
MIRT1674722	hsa	hsa	hsa-miR-23a	F11	0	0	0	0	0	0	0	1	1	0
MIRT1674890	hsa	hsa	hsa-miR-23a	FAM102B	0	0	0	0	0	0	0	1	1	0
MIRT1675003	hsa	hsa	hsa-miR-23a	FAM111B	0	0	0	0	0	0	0	1	1	0
MIRT1688919	hsa	hsa	hsa-miR-23a	MC1R	0	0	0	0	0	0	0	1	1	0
MIRT1692474	hsa	hsa	hsa-miR-23a	NECAB1	0	0	0	0	0	0	0	1	1	0
MIRT1698773	hsa	hsa	hsa-miR-23a	PRDX6	0	0	0	0	0	0	0	1	1	0
MIRT1699935	hsa	hsa	hsa-miR-23a	PTPRQ	0	0	0	0	0	0	0	1	1	0
MIRT1706796	hsa	hsa	hsa-miR-23a	SLC7A11	0	0	0	0	0	0	0	1	1	0
MIRT1707033	hsa	hsa	hsa-miR-23a	SMAD5	0	0	0	0	0	0	0	1	1	0
MIRT1709666	hsa	hsa	hsa-miR-23a	SV2B	0	0	0	0	0	0	0	1	1	0
MIRT1712766	hsa	hsa	hsa-miR-23a	TOP2B	0	0	0	0	0	0	0	1	1	0
MIRT1714878	hsa	hsa	hsa-miR-23a	UNC13A	0	0	0	0	0	0	0	1	1	0
MIRT1718431	hsa	hsa	hsa-miR-23a	ZNF317	0	0	0	0	0	0	0	1	1	0
MIRT1720240	hsa	hsa	hsa-miR-23a	ZNF701	0	0	0	0	0	0	0	1	1	0
MIRT1723374	hsa	hsa	hsa-miR-23a	C8orf59	0	0	0	0	0	0	0	1	1	0
MIRT1727135	hsa	hsa	hsa-miR-23a	IL12B	0	0	0	0	0	0	0	1	1	0
MIRT1727959	hsa	hsa	hsa-miR-23a	KRR1	0	0	0	0	0	0	0	1	1	0
MIRT1728641	hsa	hsa	hsa-miR-23a	M6PR	0	0	0	0	0	0	0	1	1	0
MIRT1728799	hsa	hsa	hsa-miR-23a	MATR3	0	0	0	0	0	0	0	1	1	0
MIRT1730056	hsa	hsa	hsa-miR-23a	NLGN4X	0	0	0	0	0	0	0	1	1	0
MIRT1730682	hsa	hsa	hsa-miR-23a	PBX1	0	0	0	0	0	0	0	1	1	0
MIRT1731380	hsa	hsa	hsa-miR-23a	PPM1A	0	0	0	0	0	0	0	1	1	0
MIRT1733800	hsa	hsa	hsa-miR-23a	SLC7A6	0	0	0	0	0	0	0	1	1	0
MIRT1734049	hsa	hsa	hsa-miR-23a	SNX22	0	0	0	0	0	0	0	1	1	0
MIRT1739497	hsa	hsa	hsa-miR-23a	ATE1	0	0	0	0	0	0	0	1	1	0
MIRT1743785	hsa	hsa	hsa-miR-23a	CCDC15	0	0	0	0	0	0	0	1	1	0
MIRT1749840	hsa	hsa	hsa-miR-23a	ERC2	0	0	0	0	0	0	0	1	1	0
MIRT1750244	hsa	hsa	hsa-miR-23a	FAM102B	0	0	0	0	0	0	0	1	1	0
MIRT1750334	hsa	hsa	hsa-miR-23a	FAM111B	0	0	0	0	0	0	0	1	1	0
MIRT1752675	hsa	hsa	hsa-miR-23a	GAGE1	0	0	0	0	0	0	0	1	1	0
MIRT1755412	hsa	hsa	hsa-miR-23a	HS2ST1	0	0	0	0	0	0	0	1	1	0
MIRT1763464	hsa	hsa	hsa-miR-23a	NCOA7	0	0	0	0	0	0	0	1	1	0
MIRT1763631	hsa	hsa	hsa-miR-23a	NECAB1	0	0	0	0	0	0	0	1	1	0
MIRT1769661	hsa	hsa	hsa-miR-23a	PTPRQ	0	0	0	0	0	0	0	1	1	0
MIRT1770599	hsa	hsa	hsa-miR-23a	RBX1	0	0	0	0	0	0	0	1	1	0
MIRT1774981	hsa	hsa	hsa-miR-23a	SLC7A11	0	0	0	0	0	0	0	1	1	0
MIRT1777011	hsa	hsa	hsa-miR-23a	SV2B	0	0	0	0	0	0	0	1	1	0
MIRT1777910	hsa	hsa	hsa-miR-23a	TET2	0	0	0	0	0	0	0	1	1	0
MIRT1784996	hsa	hsa	hsa-miR-23a	ZNF701	0	0	0	0	0	0	0	1	1	0
MIRT1789304	hsa	hsa	hsa-miR-23a	SLC7A6	0	0	0	0	0	0	0	1	1	0
MIRT1790949	hsa	hsa	hsa-miR-23a	ATE1	0	0	0	0	0	0	0	1	1	0
MIRT1795002	hsa	hsa	hsa-miR-23a	FAM102B	0	0	0	0	0	0	0	1	1	0
MIRT1795038	hsa	hsa	hsa-miR-23a	FAM111B	0	0	0	0	0	0	0	1	1	0
MIRT1798006	hsa	hsa	hsa-miR-23a	KRR1	0	0	0	0	0	0	0	1	1	0
MIRT1802381	hsa	hsa	hsa-miR-23a	PTPRQ	0	0	0	0	0	0	0	1	1	0
MIRT1802763	hsa	hsa	hsa-miR-23a	RBX1	0	0	0	0	0	0	0	1	1	0
MIRT1804451	hsa	hsa	hsa-miR-23a	SLC7A11	0	0	0	0	0	0	0	1	1	0
MIRT1805156	hsa	hsa	hsa-miR-23a	SV2B	0	0	0	0	0	0	0	1	1	0
MIRT1807946	hsa	hsa	hsa-miR-23a	ZNF701	0	0	0	0	0	0	0	1	1	0
MIRT1810256	hsa	hsa	hsa-miR-23a	ABHD15	0	0	0	0	0	0	0	1	1	0
MIRT1810371	hsa	hsa	hsa-miR-23a	ABHD2	0	0	0	0	0	0	0	1	1	0
MIRT1810919	hsa	hsa	hsa-miR-23a	ABI1	0	0	0	0	0	0	0	1	1	0
MIRT1810977	hsa	hsa	hsa-miR-23a	ABI2	0	0	0	0	0	0	0	1	1	0
MIRT1813448	hsa	hsa	hsa-miR-23a	ACOX1	0	0	0	0	0	0	0	1	1	0
MIRT1814902	hsa	hsa	hsa-miR-23a	ACTR2	0	0	0	0	0	0	0	1	1	0
MIRT1817206	hsa	hsa	hsa-miR-23a	ADD3	0	0	0	0	0	0	0	1	1	0
MIRT1817961	hsa	hsa	hsa-miR-23a	ADRBK2	0	0	0	0	0	0	0	1	1	0
MIRT1819368	hsa	hsa	hsa-miR-23a	AGFG1	0	0	0	0	0	0	0	1	1	0
MIRT1821411	hsa	hsa	hsa-miR-23a	AK4	0	0	0	0	0	0	0	1	1	0
MIRT1822755	hsa	hsa	hsa-miR-23a	AKT3	0	0	0	0	0	0	0	1	1	0
MIRT1824254	hsa	hsa	hsa-miR-23a	AMBRA1	0	0	0	0	0	0	0	1	1	0
MIRT1826414	hsa	hsa	hsa-miR-23a	ANKMY2	0	0	0	0	0	0	0	1	1	0
MIRT1826948	hsa	hsa	hsa-miR-23a	ANKRD26	0	0	0	0	0	0	0	1	1	0
MIRT1828463	hsa	hsa	hsa-miR-23a	ANTXR2	0	0	0	0	0	0	0	1	1	0
MIRT1828500	hsa	hsa	hsa-miR-23a	ANXA2	0	0	0	0	0	0	0	1	1	0
MIRT1829667	hsa	hsa	hsa-miR-23a	AP3B1	0	0	0	0	0	0	0	1	1	0
MIRT1831201	hsa	hsa	hsa-miR-23a	APLP2	0	0	0	0	0	0	0	1	1	0
MIRT1832099	hsa	hsa	hsa-miR-23a	APOOL	0	0	0	0	0	0	0	1	1	0
MIRT1832157	hsa	hsa	hsa-miR-23a	APP	0	0	0	0	0	0	0	1	1	0
MIRT1833843	hsa	hsa	hsa-miR-23a	ARF6	0	0	0	0	0	0	0	1	1	0
MIRT1834304	hsa	hsa	hsa-miR-23a	ARFIP1	0	0	0	0	0	0	0	1	1	0
MIRT1837887	hsa	hsa	hsa-miR-23a	ARL1	0	0	0	0	0	0	0	1	1	0
MIRT1838071	hsa	hsa	hsa-miR-23a	ARL2BP	0	0	0	0	0	0	0	1	1	0
MIRT1838913	hsa	hsa	hsa-miR-23a	ARL8B	0	0	0	0	0	0	0	1	1	0
MIRT1838948	hsa	hsa	hsa-miR-23a	ARMC1	0	0	0	0	0	0	0	1	1	0
MIRT1840144	hsa	hsa	hsa-miR-23a	ARSJ	0	0	0	0	0	0	0	1	1	0
MIRT1840516	hsa	hsa	hsa-miR-23a	ASAP1	0	0	0	0	0	0	0	1	1	0
MIRT1841180	hsa	hsa	hsa-miR-23a	ASH1L	0	0	0	0	0	0	0	1	1	0
MIRT1841498	hsa	hsa	hsa-miR-23a	ASXL1	0	0	0	0	0	0	0	1	1	0
MIRT1844143	hsa	hsa	hsa-miR-23a	ATP2B4	0	0	0	0	0	0	0	1	1	0
MIRT1845171	hsa	hsa	hsa-miR-23a	ATP6V0E2	0	0	0	0	0	0	0	1	1	0
MIRT1847142	hsa	hsa	hsa-miR-23a	ATXN10	0	0	0	0	0	0	0	1	1	0
MIRT1848006	hsa	hsa	hsa-miR-23a	AXL	0	0	0	0	0	0	0	1	1	0
MIRT1848108	hsa	hsa	hsa-miR-23a	AZI2	0	0	0	0	0	0	0	1	1	0
MIRT1848233	hsa	hsa	hsa-miR-23a	AZIN1	0	0	0	0	0	0	0	1	1	0
MIRT1848832	hsa	hsa	hsa-miR-23a	B4GALT1	0	0	0	0	0	0	0	1	1	0
MIRT1849108	hsa	hsa	hsa-miR-23a	B4GALT5	0	0	0	0	0	0	0	1	1	0
MIRT1851414	hsa	hsa	hsa-miR-23a	BCAP29	0	0	0	0	0	0	0	1	1	0
MIRT1854266	hsa	hsa	hsa-miR-23a	BLCAP	0	0	0	0	0	0	0	1	1	0
MIRT1855500	hsa	hsa	hsa-miR-23a	BNIP2	0	0	0	0	0	0	0	1	1	0
MIRT1855503	hsa	hsa	hsa-miR-23a	BNIP2	0	0	0	0	0	0	0	1	1	0
MIRT1855831	hsa	hsa	hsa-miR-23a	BRCC3	0	0	0	0	0	0	0	1	1	0
MIRT1858900	hsa	hsa	hsa-miR-23a	C10orf118	0	0	0	0	0	0	0	1	1	0
MIRT1859546	hsa	hsa	hsa-miR-23a	C10orf46	0	0	0	0	0	0	0	1	1	0
MIRT1860304	hsa	hsa	hsa-miR-23a	C12orf23	0	0	0	0	0	0	0	1	1	0
MIRT1860557	hsa	hsa	hsa-miR-23a	C12orf4	0	0	0	0	0	0	0	1	1	0
MIRT1861172	hsa	hsa	hsa-miR-23a	C12orf62	0	0	0	0	0	0	0	1	1	0
MIRT1861426	hsa	hsa	hsa-miR-23a	C12orf76	0	0	0	0	0	0	0	1	1	0
MIRT1863173	hsa	hsa	hsa-miR-23a	C15orf57	0	0	0	0	0	0	0	1	1	0
MIRT1864540	hsa	hsa	hsa-miR-23a	C17orf58	0	0	0	0	0	0	0	1	1	0
MIRT1865930	hsa	hsa	hsa-miR-23a	C1orf131	0	0	0	0	0	0	0	1	1	0
MIRT1867536	hsa	hsa	hsa-miR-23a	C1orf9	0	0	0	0	0	0	0	1	1	0
MIRT1868000	hsa	hsa	hsa-miR-23a	C20orf11	0	0	0	0	0	0	0	1	1	0
MIRT1868076	hsa	hsa	hsa-miR-23a	C20orf111	0	0	0	0	0	0	0	1	1	0
MIRT1868413	hsa	hsa	hsa-miR-23a	C20orf112	0	0	0	0	0	0	0	1	1	0
MIRT1870022	hsa	hsa	hsa-miR-23a	C2orf43	0	0	0	0	0	0	0	1	1	0
MIRT1870406	hsa	hsa	hsa-miR-23a	C2orf69	0	0	0	0	0	0	0	1	1	0
MIRT1870854	hsa	hsa	hsa-miR-23a	C3orf63	0	0	0	0	0	0	0	1	1	0
MIRT1872593	hsa	hsa	hsa-miR-23a	C5orf42	0	0	0	0	0	0	0	1	1	0
MIRT1873048	hsa	hsa	hsa-miR-23a	C5orf62	0	0	0	0	0	0	0	1	1	0
MIRT1873729	hsa	hsa	hsa-miR-23a	C6orf162	0	0	0	0	0	0	0	1	1	0
MIRT1874194	hsa	hsa	hsa-miR-23a	C6orf62	0	0	0	0	0	0	0	1	1	0
MIRT1876840	hsa	hsa	hsa-miR-23a	CAB39L	0	0	0	0	0	0	0	1	1	0
MIRT1877099	hsa	hsa	hsa-miR-23a	CACNB2	0	0	0	0	0	0	0	1	1	0
MIRT1877365	hsa	hsa	hsa-miR-23a	CALCOCO2	0	0	0	0	0	0	0	1	1	0
MIRT1879713	hsa	hsa	hsa-miR-23a	CAPRIN1	0	0	0	0	0	0	0	1	1	0
MIRT1880159	hsa	hsa	hsa-miR-23a	CAPZA2	0	0	0	0	0	0	0	1	1	0
MIRT1880599	hsa	hsa	hsa-miR-23a	CASK	0	0	0	0	0	0	0	1	1	0
MIRT1880801	hsa	hsa	hsa-miR-23a	CASP10	0	0	0	0	0	0	0	1	1	0
MIRT1881158	hsa	hsa	hsa-miR-23a	CASP7	0	0	0	0	0	0	0	1	1	0
MIRT1882844	hsa	hsa	hsa-miR-23a	CBX5	0	0	0	0	0	0	0	1	1	0
MIRT1883216	hsa	hsa	hsa-miR-23a	CCAR1	0	0	0	0	0	0	0	1	1	0
MIRT1883346	hsa	hsa	hsa-miR-23a	CCBL2	0	0	0	0	0	0	0	1	1	0
MIRT1883697	hsa	hsa	hsa-miR-23a	CCDC132	0	0	0	0	0	0	0	1	1	0
MIRT1884054	hsa	hsa	hsa-miR-23a	CCDC165	0	0	0	0	0	0	0	1	1	0
MIRT1884521	hsa	hsa	hsa-miR-23a	CCDC6	0	0	0	0	0	0	0	1	1	0
MIRT1884696	hsa	hsa	hsa-miR-23a	CCDC82	0	0	0	0	0	0	0	1	1	0
MIRT1885158	hsa	hsa	hsa-miR-23a	CCDC93	0	0	0	0	0	0	0	1	1	0
MIRT1885201	hsa	hsa	hsa-miR-23a	CCL2	0	0	0	0	0	0	0	1	1	0
MIRT1885467	hsa	hsa	hsa-miR-23a	CCND1	0	0	0	0	0	0	0	1	1	0
MIRT1885897	hsa	hsa	hsa-miR-23a	CCNG1	0	0	0	0	0	0	0	1	1	0
MIRT1886226	hsa	hsa	hsa-miR-23a	CCNT2	0	0	0	0	0	0	0	1	1	0
MIRT1886679	hsa	hsa	hsa-miR-23a	CD109	0	0	0	0	0	0	0	1	1	0
MIRT1890468	hsa	hsa	hsa-miR-23a	CDK14	0	0	0	0	0	0	0	1	1	0
MIRT1892409	hsa	hsa	hsa-miR-23a	CDV3	0	0	0	0	0	0	0	1	1	0
MIRT1892737	hsa	hsa	hsa-miR-23a	CELF1	0	0	0	0	0	0	0	1	1	0
MIRT1893530	hsa	hsa	hsa-miR-23a	CEP350	0	0	0	0	0	0	0	1	1	0
MIRT1894042	hsa	hsa	hsa-miR-23a	CFDP1	0	0	0	0	0	0	0	1	1	0
MIRT1894766	hsa	hsa	hsa-miR-23a	CHCHD7	0	0	0	0	0	0	0	1	1	0
MIRT1896868	hsa	hsa	hsa-miR-23a	CHTF8	0	0	0	0	0	0	0	1	1	0
MIRT1897321	hsa	hsa	hsa-miR-23a	CIAO1	0	0	0	0	0	0	0	1	1	0
MIRT1898208	hsa	hsa	hsa-miR-23a	CLCN3	0	0	0	0	0	0	0	1	1	0
MIRT1898937	hsa	hsa	hsa-miR-23a	CLDND1	0	0	0	0	0	0	0	1	1	0
MIRT1899928	hsa	hsa	hsa-miR-23a	CLMP	0	0	0	0	0	0	0	1	1	0
MIRT1900387	hsa	hsa	hsa-miR-23a	CLTC	0	0	0	0	0	0	0	1	1	0
MIRT1900576	hsa	hsa	hsa-miR-23a	CMIP	0	0	0	0	0	0	0	1	1	0
MIRT1901997	hsa	hsa	hsa-miR-23a	CNOT6L	0	0	0	0	0	0	0	1	1	0
MIRT1902578	hsa	hsa	hsa-miR-23a	CNST	0	0	0	0	0	0	0	1	1	0
MIRT1904303	hsa	hsa	hsa-miR-23a	COL6A3	0	0	0	0	0	0	0	1	1	0
MIRT1904769	hsa	hsa	hsa-miR-23a	COMMD8	0	0	0	0	0	0	0	1	1	0
MIRT1907379	hsa	hsa	hsa-miR-23a	CPEB4	0	0	0	0	0	0	0	1	1	0
MIRT1907957	hsa	hsa	hsa-miR-23a	CPSF2	0	0	0	0	0	0	0	1	1	0
MIRT1908701	hsa	hsa	hsa-miR-23a	CRBN	0	0	0	0	0	0	0	1	1	0
MIRT1909457	hsa	hsa	hsa-miR-23a	CREBBP	0	0	0	0	0	0	0	1	1	0
MIRT1911858	hsa	hsa	hsa-miR-23a	CSNK1G1	0	0	0	0	0	0	0	1	1	0
MIRT1911914	hsa	hsa	hsa-miR-23a	CSNK1G3	0	0	0	0	0	0	0	1	1	0
MIRT1912613	hsa	hsa	hsa-miR-23a	CSTF2T	0	0	0	0	0	0	0	1	1	0
MIRT1915197	hsa	hsa	hsa-miR-23a	CXADR	0	0	0	0	0	0	0	1	1	0
MIRT1915468	hsa	hsa	hsa-miR-23a	CXCL12	0	0	0	0	0	0	0	1	1	0
MIRT1915534	hsa	hsa	hsa-miR-23a	CXCL12	0	0	0	0	0	0	0	1	1	0
MIRT1915574	hsa	hsa	hsa-miR-23a	CXCL2	0	0	0	0	0	0	0	1	1	0
MIRT1918938	hsa	hsa	hsa-miR-23a	CYP51A1	0	0	0	0	0	0	0	1	1	0
MIRT1920695	hsa	hsa	hsa-miR-23a	DCAF7	0	0	0	0	0	0	0	1	1	0
MIRT1921164	hsa	hsa	hsa-miR-23a	DCBLD2	0	0	0	0	0	0	0	1	1	0
MIRT1921540	hsa	hsa	hsa-miR-23a	DCLK1	0	0	0	0	0	0	0	1	1	0
MIRT1923975	hsa	hsa	hsa-miR-23a	DDB1	0	0	0	0	0	0	0	1	1	0
MIRT1924208	hsa	hsa	hsa-miR-23a	DDN	0	0	0	0	0	0	0	1	1	0
MIRT1925090	hsa	hsa	hsa-miR-23a	DDX3X	0	0	0	0	0	0	0	1	1	0
MIRT1925615	hsa	hsa	hsa-miR-23a	DEDD	0	0	0	0	0	0	0	1	1	0
MIRT1926081	hsa	hsa	hsa-miR-23a	DENND5B	0	0	0	0	0	0	0	1	1	0
MIRT1927435	hsa	hsa	hsa-miR-23a	DHCR24	0	0	0	0	0	0	0	1	1	0
MIRT1928033	hsa	hsa	hsa-miR-23a	DHX15	0	0	0	0	0	0	0	1	1	0
MIRT1929392	hsa	hsa	hsa-miR-23a	DIO2	0	0	0	0	0	0	0	1	1	0
MIRT1929696	hsa	hsa	hsa-miR-23a	DIRAS1	0	0	0	0	0	0	0	1	1	0
MIRT1930257	hsa	hsa	hsa-miR-23a	DLD	0	0	0	0	0	0	0	1	1	0
MIRT1931726	hsa	hsa	hsa-miR-23a	DNAJB6	0	0	0	0	0	0	0	1	1	0
MIRT1932637	hsa	hsa	hsa-miR-23a	DNAJC24	0	0	0	0	0	0	0	1	1	0
MIRT1933172	hsa	hsa	hsa-miR-23a	DNAJC3	0	0	0	0	0	0	0	1	1	0
MIRT1935239	hsa	hsa	hsa-miR-23a	DPP4	0	0	0	0	0	0	0	1	1	0
MIRT1937721	hsa	hsa	hsa-miR-23a	DUSP3	0	0	0	0	0	0	0	1	1	0
MIRT1939266	hsa	hsa	hsa-miR-23a	E2F6	0	0	0	0	0	0	0	1	1	0
MIRT1940929	hsa	hsa	hsa-miR-23a	EEF2K	0	0	0	0	0	0	0	1	1	0
MIRT1941284	hsa	hsa	hsa-miR-23a	EFNA5	0	0	0	0	0	0	0	1	1	0
MIRT1941940	hsa	hsa	hsa-miR-23a	EGLN2	0	0	0	0	0	0	0	1	1	0
MIRT1942326	hsa	hsa	hsa-miR-23a	EHHADH	0	0	0	0	0	0	0	1	1	0
MIRT1942639	hsa	hsa	hsa-miR-23a	EIF1	0	0	0	0	0	0	0	1	1	0
MIRT1944466	hsa	hsa	hsa-miR-23a	EIF4EBP2	0	0	0	0	0	0	0	1	1	0
MIRT1946404	hsa	hsa	hsa-miR-23a	ELL2	0	0	0	0	0	0	0	1	1	0
MIRT1947195	hsa	hsa	hsa-miR-23a	ELOVL4	0	0	0	0	0	0	0	1	1	0
MIRT1947241	hsa	hsa	hsa-miR-23a	ELOVL5	0	0	0	0	0	0	0	1	1	0
MIRT1947355	hsa	hsa	hsa-miR-23a	ELOVL6	0	0	0	0	0	0	0	1	1	0
MIRT1948633	hsa	hsa	hsa-miR-23a	ENO2	0	0	0	0	0	0	0	1	1	0
MIRT1948828	hsa	hsa	hsa-miR-23a	ENOSF1	0	0	0	0	0	0	0	1	1	0
MIRT1949509	hsa	hsa	hsa-miR-23a	EPAS1	0	0	0	0	0	0	0	1	1	0
MIRT1950463	hsa	hsa	hsa-miR-23a	EPM2AIP1	0	0	0	0	0	0	0	1	1	0
MIRT1950706	hsa	hsa	hsa-miR-23a	EPS15	0	0	0	0	0	0	0	1	1	0
MIRT1951071	hsa	hsa	hsa-miR-23a	EPT1	0	0	0	0	0	0	0	1	1	0
MIRT1951160	hsa	hsa	hsa-miR-23a	ERBB2IP	0	0	0	0	0	0	0	1	1	0
MIRT1951516	hsa	hsa	hsa-miR-23a	ERC2	0	0	0	0	0	0	0	1	1	0
MIRT1952071	hsa	hsa	hsa-miR-23a	ERI1	0	0	0	0	0	0	0	1	1	0
MIRT1952469	hsa	hsa	hsa-miR-23a	ERLIN2	0	0	0	0	0	0	0	1	1	0
MIRT1953538	hsa	hsa	hsa-miR-23a	ETNK1	0	0	0	0	0	0	0	1	1	0
MIRT1953686	hsa	hsa	hsa-miR-23a	ETV1	0	0	0	0	0	0	0	1	1	0
MIRT1953850	hsa	hsa	hsa-miR-23a	ETV5	0	0	0	0	0	0	0	1	1	0
MIRT1954550	hsa	hsa	hsa-miR-23a	EXOC5	0	0	0	0	0	0	0	1	1	0
MIRT1954737	hsa	hsa	hsa-miR-23a	EXOC8	0	0	0	0	0	0	0	1	1	0
MIRT1955159	hsa	hsa	hsa-miR-23a	EXTL2	0	0	0	0	0	0	0	1	1	0
MIRT1958381	hsa	hsa	hsa-miR-23a	FAM118B	0	0	0	0	0	0	0	1	1	0
MIRT1958467	hsa	hsa	hsa-miR-23a	FAM122B	0	0	0	0	0	0	0	1	1	0
MIRT1958724	hsa	hsa	hsa-miR-23a	FAM126B	0	0	0	0	0	0	0	1	1	0
MIRT1958886	hsa	hsa	hsa-miR-23a	FAM126B	0	0	0	0	0	0	0	1	1	0
MIRT1959468	hsa	hsa	hsa-miR-23a	FAM134C	0	0	0	0	0	0	0	1	1	0
MIRT1960532	hsa	hsa	hsa-miR-23a	FAM175A	0	0	0	0	0	0	0	1	1	0
MIRT1962705	hsa	hsa	hsa-miR-23a	FAM3C	0	0	0	0	0	0	0	1	1	0
MIRT1962907	hsa	hsa	hsa-miR-23a	FAM45A	0	0	0	0	0	0	0	1	1	0
MIRT1962983	hsa	hsa	hsa-miR-23a	FAM46A	0	0	0	0	0	0	0	1	1	0
MIRT1964063	hsa	hsa	hsa-miR-23a	FAM69A	0	0	0	0	0	0	0	1	1	0
MIRT1964958	hsa	hsa	hsa-miR-23a	FAM98A	0	0	0	0	0	0	0	1	1	0
MIRT1965423	hsa	hsa	hsa-miR-23a	FASTKD2	0	0	0	0	0	0	0	1	1	0
MIRT1966445	hsa	hsa	hsa-miR-23a	FBXO10	0	0	0	0	0	0	0	1	1	0
MIRT1968420	hsa	hsa	hsa-miR-23a	FCHO2	0	0	0	0	0	0	0	1	1	0
MIRT1968587	hsa	hsa	hsa-miR-23a	FDFT1	0	0	0	0	0	0	0	1	1	0
MIRT1968708	hsa	hsa	hsa-miR-23a	FECH	0	0	0	0	0	0	0	1	1	0
MIRT1969707	hsa	hsa	hsa-miR-23a	FGF7	0	0	0	0	0	0	0	1	1	0
MIRT1970221	hsa	hsa	hsa-miR-23a	FIP1L1	0	0	0	0	0	0	0	1	1	0
MIRT1971585	hsa	hsa	hsa-miR-23a	FMR1	0	0	0	0	0	0	0	1	1	0
MIRT1971846	hsa	hsa	hsa-miR-23a	FNBP1L	0	0	0	0	0	0	0	1	1	0
MIRT1971849	hsa	hsa	hsa-miR-23a	FNBP1L	0	0	0	0	0	0	0	1	1	0
MIRT1971919	hsa	hsa	hsa-miR-23a	FNBP4	0	0	0	0	0	0	0	1	1	0
MIRT1973336	hsa	hsa	hsa-miR-23a	FOXK1	0	0	0	0	0	0	0	1	1	0
MIRT1974190	hsa	hsa	hsa-miR-23a	FOXO3	0	0	0	0	0	0	0	1	1	0
MIRT1974298	hsa	hsa	hsa-miR-23a	FOXP1	0	0	0	0	0	0	0	1	1	0
MIRT1976087	hsa	hsa	hsa-miR-23a	FUBP1	0	0	0	0	0	0	0	1	1	0
MIRT1976615	hsa	hsa	hsa-miR-23a	FXR1	0	0	0	0	0	0	0	1	1	0
MIRT1977295	hsa	hsa	hsa-miR-23a	G3BP2	0	0	0	0	0	0	0	1	1	0
MIRT1980467	hsa	hsa	hsa-miR-23a	GBP3	0	0	0	0	0	0	0	1	1	0
MIRT1980656	hsa	hsa	hsa-miR-23a	GCFC1	0	0	0	0	0	0	0	1	1	0
MIRT1980972	hsa	hsa	hsa-miR-23a	GDAP1	0	0	0	0	0	0	0	1	1	0
MIRT1982031	hsa	hsa	hsa-miR-23a	GFPT1	0	0	0	0	0	0	0	1	1	0
MIRT1982737	hsa	hsa	hsa-miR-23a	GHITM	0	0	0	0	0	0	0	1	1	0
MIRT1982741	hsa	hsa	hsa-miR-23a	GHITM	0	0	0	0	0	0	0	1	1	0
MIRT1984440	hsa	hsa	hsa-miR-23a	GLIPR2	0	0	0	0	0	0	0	1	1	0
MIRT1984628	hsa	hsa	hsa-miR-23a	GLO1	0	0	0	0	0	0	0	1	1	0
MIRT1985944	hsa	hsa	hsa-miR-23a	GMNN	0	0	0	0	0	0	0	1	1	0
MIRT1985950	hsa	hsa	hsa-miR-23a	GNA13	0	0	0	0	0	0	0	1	1	0
MIRT1986113	hsa	hsa	hsa-miR-23a	GNAI1	0	0	0	0	0	0	0	1	1	0
MIRT1986727	hsa	hsa	hsa-miR-23a	GNB4	0	0	0	0	0	0	0	1	1	0
MIRT1987125	hsa	hsa	hsa-miR-23a	GNG12	0	0	0	0	0	0	0	1	1	0
MIRT1987511	hsa	hsa	hsa-miR-23a	GNG2	0	0	0	0	0	0	0	1	1	0
MIRT1989687	hsa	hsa	hsa-miR-23a	GOLPH3L	0	0	0	0	0	0	0	1	1	0
MIRT1991213	hsa	hsa	hsa-miR-23a	GPD1L	0	0	0	0	0	0	0	1	1	0
MIRT1991967	hsa	hsa	hsa-miR-23a	GPR107	0	0	0	0	0	0	0	1	1	0
MIRT1992370	hsa	hsa	hsa-miR-23a	GPR22	0	0	0	0	0	0	0	1	1	0
MIRT1993843	hsa	hsa	hsa-miR-23a	GRPEL2	0	0	0	0	0	0	0	1	1	0
MIRT1994404	hsa	hsa	hsa-miR-23a	GSR	0	0	0	0	0	0	0	1	1	0
MIRT1997360	hsa	hsa	hsa-miR-23a	HDDC2	0	0	0	0	0	0	0	1	1	0
MIRT1998685	hsa	hsa	hsa-miR-23a	HELZ	0	0	0	0	0	0	0	1	1	0
MIRT2000070	hsa	hsa	hsa-miR-23a	HIGD1A	0	0	0	0	0	0	0	1	1	0
MIRT2000343	hsa	hsa	hsa-miR-23a	HIPK2	0	0	0	0	0	0	0	1	1	0
MIRT2000954	hsa	hsa	hsa-miR-23a	HIVEP2	0	0	0	0	0	0	0	1	1	0
MIRT2001188	hsa	hsa	hsa-miR-23a	HLA-A	0	0	0	0	0	0	0	1	1	0
MIRT2001363	hsa	hsa	hsa-miR-23a	HMG20A	0	0	0	0	0	0	0	1	1	0
MIRT2001797	hsa	hsa	hsa-miR-23a	HMGCL	0	0	0	0	0	0	0	1	1	0
MIRT2002002	hsa	hsa	hsa-miR-23a	HMGCS1	0	0	0	0	0	0	0	1	1	0
MIRT2002292	hsa	hsa	hsa-miR-23a	HMGN2	0	0	0	0	0	0	0	1	1	0
MIRT2005126	hsa	hsa	hsa-miR-23a	HRSP12	0	0	0	0	0	0	0	1	1	0
MIRT2005243	hsa	hsa	hsa-miR-23a	HS2ST1	0	0	0	0	0	0	0	1	1	0
MIRT2005821	hsa	hsa	hsa-miR-23a	HSDL2	0	0	0	0	0	0	0	1	1	0
MIRT2005829	hsa	hsa	hsa-miR-23a	HSDL2	0	0	0	0	0	0	0	1	1	0
MIRT2006034	hsa	hsa	hsa-miR-23a	HSP90B1	0	0	0	0	0	0	0	1	1	0
MIRT2007077	hsa	hsa	hsa-miR-23a	HSPH1	0	0	0	0	0	0	0	1	1	0
MIRT2009368	hsa	hsa	hsa-miR-23a	IFIT2	0	0	0	0	0	0	0	1	1	0
MIRT2012543	hsa	hsa	hsa-miR-23a	IL6	0	0	0	0	0	0	0	1	1	0
MIRT2012884	hsa	hsa	hsa-miR-23a	IL6ST	0	0	0	0	0	0	0	1	1	0
MIRT2012970	hsa	hsa	hsa-miR-23a	IL8	0	0	0	0	0	0	0	1	1	0
MIRT2013134	hsa	hsa	hsa-miR-23a	ILDR2	0	0	0	0	0	0	0	1	1	0
MIRT2013433	hsa	hsa	hsa-miR-23a	IMPAD1	0	0	0	0	0	0	0	1	1	0
MIRT2014109	hsa	hsa	hsa-miR-23a	INPP5A	0	0	0	0	0	0	0	1	1	0
MIRT2014927	hsa	hsa	hsa-miR-23a	INTS6	0	0	0	0	0	0	0	1	1	0
MIRT2015289	hsa	hsa	hsa-miR-23a	IPO5	0	0	0	0	0	0	0	1	1	0
MIRT2018710	hsa	hsa	hsa-miR-23a	ITGB1	0	0	0	0	0	0	0	1	1	0
MIRT2020121	hsa	hsa	hsa-miR-23a	JAK1	0	0	0	0	0	0	0	1	1	0
MIRT2020318	hsa	hsa	hsa-miR-23a	JAZF1	0	0	0	0	0	0	0	1	1	0
MIRT2020479	hsa	hsa	hsa-miR-23a	JKAMP	0	0	0	0	0	0	0	1	1	0
MIRT2020581	hsa	hsa	hsa-miR-23a	JMJD1C	0	0	0	0	0	0	0	1	1	0
MIRT2025929	hsa	hsa	hsa-miR-23a	KIAA0430	0	0	0	0	0	0	0	1	1	0
MIRT2026684	hsa	hsa	hsa-miR-23a	KIAA1033	0	0	0	0	0	0	0	1	1	0
MIRT2027657	hsa	hsa	hsa-miR-23a	KIAA1467	0	0	0	0	0	0	0	1	1	0
MIRT2030245	hsa	hsa	hsa-miR-23a	KLF10	0	0	0	0	0	0	0	1	1	0
MIRT2030355	hsa	hsa	hsa-miR-23a	KLF11	0	0	0	0	0	0	0	1	1	0
MIRT2030725	hsa	hsa	hsa-miR-23a	KLF3	0	0	0	0	0	0	0	1	1	0
MIRT2031397	hsa	hsa	hsa-miR-23a	KLHDC5	0	0	0	0	0	0	0	1	1	0
MIRT2031735	hsa	hsa	hsa-miR-23a	KLHL24	0	0	0	0	0	0	0	1	1	0
MIRT2032041	hsa	hsa	hsa-miR-23a	KLHL28	0	0	0	0	0	0	0	1	1	0
MIRT2032778	hsa	hsa	hsa-miR-23a	KPNA4	0	0	0	0	0	0	0	1	1	0
MIRT2034154	hsa	hsa	hsa-miR-23a	KRR1	0	0	0	0	0	0	0	1	1	0
MIRT2034580	hsa	hsa	hsa-miR-23a	LAMP2	0	0	0	0	0	0	0	1	1	0
MIRT2034661	hsa	hsa	hsa-miR-23a	LAMTOR1	0	0	0	0	0	0	0	1	1	0
MIRT2036340	hsa	hsa	hsa-miR-23a	LBR	0	0	0	0	0	0	0	1	1	0
MIRT2036886	hsa	hsa	hsa-miR-23a	LDHB	0	0	0	0	0	0	0	1	1	0
MIRT2039100	hsa	hsa	hsa-miR-23a	LIMK2	0	0	0	0	0	0	0	1	1	0
MIRT2039667	hsa	hsa	hsa-miR-23a	LIN7C	0	0	0	0	0	0	0	1	1	0
MIRT2039898	hsa	hsa	hsa-miR-23a	LITAF	0	0	0	0	0	0	0	1	1	0
MIRT2041398	hsa	hsa	hsa-miR-23a	LPAR1	0	0	0	0	0	0	0	1	1	0
MIRT2042018	hsa	hsa	hsa-miR-23a	LPIN2	0	0	0	0	0	0	0	1	1	0
MIRT2043357	hsa	hsa	hsa-miR-23a	LRPPRC	0	0	0	0	0	0	0	1	1	0
MIRT2043561	hsa	hsa	hsa-miR-23a	LRRC40	0	0	0	0	0	0	0	1	1	0
MIRT2044650	hsa	hsa	hsa-miR-23a	LSAMP	0	0	0	0	0	0	0	1	1	0
MIRT2047341	hsa	hsa	hsa-miR-23a	M6PR	0	0	0	0	0	0	0	1	1	0
MIRT2049237	hsa	hsa	hsa-miR-23a	MAP1B	0	0	0	0	0	0	0	1	1	0
MIRT2051294	hsa	hsa	hsa-miR-23a	MAP7	0	0	0	0	0	0	0	1	1	0
MIRT2053693	hsa	hsa	hsa-miR-23a	MARCKS	0	0	0	0	0	0	0	1	1	0
MIRT2054259	hsa	hsa	hsa-miR-23a	MAT2A	0	0	0	0	0	0	0	1	1	0
MIRT2054558	hsa	hsa	hsa-miR-23a	MATR3	0	0	0	0	0	0	0	1	1	0
MIRT2056819	hsa	hsa	hsa-miR-23a	MCL1	0	0	0	0	0	0	0	1	1	0
MIRT2056914	hsa	hsa	hsa-miR-23a	MCM9	0	0	0	0	0	0	0	1	1	0
MIRT2057332	hsa	hsa	hsa-miR-23a	MDK	0	0	0	0	0	0	0	1	1	0
MIRT2057774	hsa	hsa	hsa-miR-23a	MDM2	0	0	0	0	0	0	0	1	1	0
MIRT2058091	hsa	hsa	hsa-miR-23a	MDM4	0	0	0	0	0	0	0	1	1	0
MIRT2060175	hsa	hsa	hsa-miR-23a	MEGF9	0	0	0	0	0	0	0	1	1	0
MIRT2060620	hsa	hsa	hsa-miR-23a	MESDC2	0	0	0	0	0	0	0	1	1	0
MIRT2060851	hsa	hsa	hsa-miR-23a	METAP1	0	0	0	0	0	0	0	1	1	0
MIRT2062339	hsa	hsa	hsa-miR-23a	MFN1	0	0	0	0	0	0	0	1	1	0
MIRT2062725	hsa	hsa	hsa-miR-23a	MFSD8	0	0	0	0	0	0	0	1	1	0
MIRT2063173	hsa	hsa	hsa-miR-23a	MGEA5	0	0	0	0	0	0	0	1	1	0
MIRT2063658	hsa	hsa	hsa-miR-23a	MIB1	0	0	0	0	0	0	0	1	1	0
MIRT2064071	hsa	hsa	hsa-miR-23a	MIER1	0	0	0	0	0	0	0	1	1	0
MIRT2065258	hsa	hsa	hsa-miR-23a	MKX	0	0	0	0	0	0	0	1	1	0
MIRT2068766	hsa	hsa	hsa-miR-23a	MORC3	0	0	0	0	0	0	0	1	1	0
MIRT2069906	hsa	hsa	hsa-miR-23a	MPRIP	0	0	0	0	0	0	0	1	1	0
MIRT2070279	hsa	hsa	hsa-miR-23a	MRC2	0	0	0	0	0	0	0	1	1	0
MIRT2070545	hsa	hsa	hsa-miR-23a	MRPL35	0	0	0	0	0	0	0	1	1	0
MIRT2071180	hsa	hsa	hsa-miR-23a	MRPS14	0	0	0	0	0	0	0	1	1	0
MIRT2073317	hsa	hsa	hsa-miR-23a	MTF1	0	0	0	0	0	0	0	1	1	0
MIRT2076217	hsa	hsa	hsa-miR-23a	MYCBP	0	0	0	0	0	0	0	1	1	0
MIRT2076494	hsa	hsa	hsa-miR-23a	MYH10	0	0	0	0	0	0	0	1	1	0
MIRT2077588	hsa	hsa	hsa-miR-23a	NAA15	0	0	0	0	0	0	0	1	1	0
MIRT2077973	hsa	hsa	hsa-miR-23a	NAA38	0	0	0	0	0	0	0	1	1	0
MIRT2078448	hsa	hsa	hsa-miR-23a	NAA50	0	0	0	0	0	0	0	1	1	0
MIRT2081485	hsa	hsa	hsa-miR-23a	NBR1	0	0	0	0	0	0	0	1	1	0
MIRT2082352	hsa	hsa	hsa-miR-23a	NCOA3	0	0	0	0	0	0	0	1	1	0
MIRT2082887	hsa	hsa	hsa-miR-23a	NCS1	0	0	0	0	0	0	0	1	1	0
MIRT2083790	hsa	hsa	hsa-miR-23a	NDUFA5	0	0	0	0	0	0	0	1	1	0
MIRT2083939	hsa	hsa	hsa-miR-23a	NDUFA7	0	0	0	0	0	0	0	1	1	0
MIRT2084186	hsa	hsa	hsa-miR-23a	NECAB1	0	0	0	0	0	0	0	1	1	0
MIRT2084463	hsa	hsa	hsa-miR-23a	NEDD4	0	0	0	0	0	0	0	1	1	0
MIRT2084586	hsa	hsa	hsa-miR-23a	NEFL	0	0	0	0	0	0	0	1	1	0
MIRT2084716	hsa	hsa	hsa-miR-23a	NEGR1	0	0	0	0	0	0	0	1	1	0
MIRT2084893	hsa	hsa	hsa-miR-23a	NEK7	0	0	0	0	0	0	0	1	1	0
MIRT2085112	hsa	hsa	hsa-miR-23a	NEU1	0	0	0	0	0	0	0	1	1	0
MIRT2086323	hsa	hsa	hsa-miR-23a	NFE2L2	0	0	0	0	0	0	0	1	1	0
MIRT2086655	hsa	hsa	hsa-miR-23a	NFIA	0	0	0	0	0	0	0	1	1	0
MIRT2087076	hsa	hsa	hsa-miR-23a	NFX1	0	0	0	0	0	0	0	1	1	0
MIRT2088335	hsa	hsa	hsa-miR-23a	NIPAL3	0	0	0	0	0	0	0	1	1	0
MIRT2089967	hsa	hsa	hsa-miR-23a	NONO	0	0	0	0	0	0	0	1	1	0
MIRT2090410	hsa	hsa	hsa-miR-23a	NOTCH2	0	0	0	0	0	0	0	1	1	0
MIRT2090722	hsa	hsa	hsa-miR-23a	NPC1	0	0	0	0	0	0	0	1	1	0
MIRT2091576	hsa	hsa	hsa-miR-23a	NR1D2	0	0	0	0	0	0	0	1	1	0
MIRT2092642	hsa	hsa	hsa-miR-23a	NRIP3	0	0	0	0	0	0	0	1	1	0
MIRT2094025	hsa	hsa	hsa-miR-23a	NT5DC3	0	0	0	0	0	0	0	1	1	0
MIRT2095015	hsa	hsa	hsa-miR-23a	NUDCD3	0	0	0	0	0	0	0	1	1	0
MIRT2096675	hsa	hsa	hsa-miR-23a	NUPL1	0	0	0	0	0	0	0	1	1	0
MIRT2099621	hsa	hsa	hsa-miR-23a	ORMDL3	0	0	0	0	0	0	0	1	1	0
MIRT2100035	hsa	hsa	hsa-miR-23a	OSBPL8	0	0	0	0	0	0	0	1	1	0
MIRT2100106	hsa	hsa	hsa-miR-23a	OSBPL8	0	0	0	0	0	0	0	1	1	0
MIRT2101215	hsa	hsa	hsa-miR-23a	OXR1	0	0	0	0	0	0	0	1	1	0
MIRT2102584	hsa	hsa	hsa-miR-23a	PAFAH2	0	0	0	0	0	0	0	1	1	0
MIRT2104346	hsa	hsa	hsa-miR-23a	PAPOLA	0	0	0	0	0	0	0	1	1	0
MIRT2106351	hsa	hsa	hsa-miR-23a	PARVA	0	0	0	0	0	0	0	1	1	0
MIRT2106917	hsa	hsa	hsa-miR-23a	PBX1	0	0	0	0	0	0	0	1	1	0
MIRT2108163	hsa	hsa	hsa-miR-23a	PCNP	0	0	0	0	0	0	0	1	1	0
MIRT2108373	hsa	hsa	hsa-miR-23a	PCSK1	0	0	0	0	0	0	0	1	1	0
MIRT2109548	hsa	hsa	hsa-miR-23a	PDE4B	0	0	0	0	0	0	0	1	1	0
MIRT2110039	hsa	hsa	hsa-miR-23a	PDE7B	0	0	0	0	0	0	0	1	1	0
MIRT2111458	hsa	hsa	hsa-miR-23a	PDP2	0	0	0	0	0	0	0	1	1	0
MIRT2112399	hsa	hsa	hsa-miR-23a	PDXDC1	0	0	0	0	0	0	0	1	1	0
MIRT2113089	hsa	hsa	hsa-miR-23a	PEBP1	0	0	0	0	0	0	0	1	1	0
MIRT2119239	hsa	hsa	hsa-miR-23a	PIGK	0	0	0	0	0	0	0	1	1	0
MIRT2120982	hsa	hsa	hsa-miR-23a	PITPNA	0	0	0	0	0	0	0	1	1	0
MIRT2121398	hsa	hsa	hsa-miR-23a	PJA2	0	0	0	0	0	0	0	1	1	0
MIRT2122206	hsa	hsa	hsa-miR-23a	PKP4	0	0	0	0	0	0	0	1	1	0
MIRT2122936	hsa	hsa	hsa-miR-23a	PLAGL1	0	0	0	0	0	0	0	1	1	0
MIRT2124388	hsa	hsa	hsa-miR-23a	PLEKHA8	0	0	0	0	0	0	0	1	1	0
MIRT2126722	hsa	hsa	hsa-miR-23a	PNMAL1	0	0	0	0	0	0	0	1	1	0
MIRT2127082	hsa	hsa	hsa-miR-23a	PNRC1	0	0	0	0	0	0	0	1	1	0
MIRT2127117	hsa	hsa	hsa-miR-23a	PNRC2	0	0	0	0	0	0	0	1	1	0
MIRT2127197	hsa	hsa	hsa-miR-23a	PNRC2	0	0	0	0	0	0	0	1	1	0
MIRT2127720	hsa	hsa	hsa-miR-23a	POGLUT1	0	0	0	0	0	0	0	1	1	0
MIRT2128819	hsa	hsa	hsa-miR-23a	POLR2D	0	0	0	0	0	0	0	1	1	0
MIRT2129116	hsa	hsa	hsa-miR-23a	POLR3A	0	0	0	0	0	0	0	1	1	0
MIRT2129560	hsa	hsa	hsa-miR-23a	POM121	0	0	0	0	0	0	0	1	1	0
MIRT2129694	hsa	hsa	hsa-miR-23a	POM121C	0	0	0	0	0	0	0	1	1	0
MIRT2130545	hsa	hsa	hsa-miR-23a	PPARGC1A	0	0	0	0	0	0	0	1	1	0
MIRT2130589	hsa	hsa	hsa-miR-23a	PPAT	0	0	0	0	0	0	0	1	1	0
MIRT2130838	hsa	hsa	hsa-miR-23a	PPFIBP1	0	0	0	0	0	0	0	1	1	0
MIRT2132219	hsa	hsa	hsa-miR-23a	PPM1K	0	0	0	0	0	0	0	1	1	0
MIRT2132411	hsa	hsa	hsa-miR-23a	PPP1CB	0	0	0	0	0	0	0	1	1	0
MIRT2133030	hsa	hsa	hsa-miR-23a	PPP1R12A	0	0	0	0	0	0	0	1	1	0
MIRT2133670	hsa	hsa	hsa-miR-23a	PPP1R3D	0	0	0	0	0	0	0	1	1	0
MIRT2134693	hsa	hsa	hsa-miR-23a	PPP3CA	0	0	0	0	0	0	0	1	1	0
MIRT2134772	hsa	hsa	hsa-miR-23a	PPP3CA	0	0	0	0	0	0	0	1	1	0
MIRT2135123	hsa	hsa	hsa-miR-23a	PPP6C	0	0	0	0	0	0	0	1	1	0
MIRT2136381	hsa	hsa	hsa-miR-23a	PRDX3	0	0	0	0	0	0	0	1	1	0
MIRT2138428	hsa	hsa	hsa-miR-23a	PRKAG1	0	0	0	0	0	0	0	1	1	0
MIRT2139085	hsa	hsa	hsa-miR-23a	PRKCE	0	0	0	0	0	0	0	1	1	0
MIRT2140314	hsa	hsa	hsa-miR-23a	PRPF4	0	0	0	0	0	0	0	1	1	0
MIRT2140555	hsa	hsa	hsa-miR-23a	PRPF4B	0	0	0	0	0	0	0	1	1	0
MIRT2140826	hsa	hsa	hsa-miR-23a	PRR13	0	0	0	0	0	0	0	1	1	0
MIRT2141792	hsa	hsa	hsa-miR-23a	PRRG1	0	0	0	0	0	0	0	1	1	0
MIRT2144619	hsa	hsa	hsa-miR-23a	PTAR1	0	0	0	0	0	0	0	1	1	0
MIRT2145099	hsa	hsa	hsa-miR-23a	PTEN	0	0	0	0	0	0	0	1	1	0
MIRT2146019	hsa	hsa	hsa-miR-23a	PTGFRN	0	0	0	0	0	0	0	1	1	0
MIRT2146876	hsa	hsa	hsa-miR-23a	PTK2	0	0	0	0	0	0	0	1	1	0
MIRT2147243	hsa	hsa	hsa-miR-23a	PTP4A2	0	0	0	0	0	0	0	1	1	0
MIRT2148199	hsa	hsa	hsa-miR-23a	PTPRG	0	0	0	0	0	0	0	1	1	0
MIRT2148495	hsa	hsa	hsa-miR-23a	PTPRT	0	0	0	0	0	0	0	1	1	0
MIRT2149032	hsa	hsa	hsa-miR-23a	PURA	0	0	0	0	0	0	0	1	1	0
MIRT2149308	hsa	hsa	hsa-miR-23a	PWWP2A	0	0	0	0	0	0	0	1	1	0
MIRT2149966	hsa	hsa	hsa-miR-23a	QDPR	0	0	0	0	0	0	0	1	1	0
MIRT2150958	hsa	hsa	hsa-miR-23a	RAB11FIP2	0	0	0	0	0	0	0	1	1	0
MIRT2152699	hsa	hsa	hsa-miR-23a	RAB2B	0	0	0	0	0	0	0	1	1	0
MIRT2153667	hsa	hsa	hsa-miR-23a	RAB3IP	0	0	0	0	0	0	0	1	1	0
MIRT2154789	hsa	hsa	hsa-miR-23a	RAB8B	0	0	0	0	0	0	0	1	1	0
MIRT2156152	hsa	hsa	hsa-miR-23a	RAI14	0	0	0	0	0	0	0	1	1	0
MIRT2157090	hsa	hsa	hsa-miR-23a	RANBP6	0	0	0	0	0	0	0	1	1	0
MIRT2157306	hsa	hsa	hsa-miR-23a	RAP1B	0	0	0	0	0	0	0	1	1	0
MIRT2160404	hsa	hsa	hsa-miR-23a	RBM26	0	0	0	0	0	0	0	1	1	0
MIRT2161459	hsa	hsa	hsa-miR-23a	RBMS3	0	0	0	0	0	0	0	1	1	0
MIRT2161591	hsa	hsa	hsa-miR-23a	RBX1	0	0	0	0	0	0	0	1	1	0
MIRT2162676	hsa	hsa	hsa-miR-23a	RCN1	0	0	0	0	0	0	0	1	1	0
MIRT2163231	hsa	hsa	hsa-miR-23a	RDX	0	0	0	0	0	0	0	1	1	0
MIRT2164730	hsa	hsa	hsa-miR-23a	RFWD3	0	0	0	0	0	0	0	1	1	0
MIRT2167672	hsa	hsa	hsa-miR-23a	RLIM	0	0	0	0	0	0	0	1	1	0
MIRT2168080	hsa	hsa	hsa-miR-23a	RMND5A	0	0	0	0	0	0	0	1	1	0
MIRT2169580	hsa	hsa	hsa-miR-23a	RNF141	0	0	0	0	0	0	0	1	1	0
MIRT2170283	hsa	hsa	hsa-miR-23a	RNF168	0	0	0	0	0	0	0	1	1	0
MIRT2171487	hsa	hsa	hsa-miR-23a	RNF219	0	0	0	0	0	0	0	1	1	0
MIRT2172068	hsa	hsa	hsa-miR-23a	RNF4	0	0	0	0	0	0	0	1	1	0
MIRT2173046	hsa	hsa	hsa-miR-23a	ROBO1	0	0	0	0	0	0	0	1	1	0
MIRT2173501	hsa	hsa	hsa-miR-23a	ROD1	0	0	0	0	0	0	0	1	1	0
MIRT2175332	hsa	hsa	hsa-miR-23a	RPUSD4	0	0	0	0	0	0	0	1	1	0
MIRT2175422	hsa	hsa	hsa-miR-23a	RRAGD	0	0	0	0	0	0	0	1	1	0
MIRT2175662	hsa	hsa	hsa-miR-23a	RRM2B	0	0	0	0	0	0	0	1	1	0
MIRT2176417	hsa	hsa	hsa-miR-23a	RSAD2	0	0	0	0	0	0	0	1	1	0
MIRT2177196	hsa	hsa	hsa-miR-23a	RTN3	0	0	0	0	0	0	0	1	1	0
MIRT2178799	hsa	hsa	hsa-miR-23a	SACS	0	0	0	0	0	0	0	1	1	0
MIRT2179444	hsa	hsa	hsa-miR-23a	SAMD8	0	0	0	0	0	0	0	1	1	0
MIRT2180014	hsa	hsa	hsa-miR-23a	SAR1A	0	0	0	0	0	0	0	1	1	0
MIRT2180866	hsa	hsa	hsa-miR-23a	SASH1	0	0	0	0	0	0	0	1	1	0
MIRT2181774	hsa	hsa	hsa-miR-23a	SC4MOL	0	0	0	0	0	0	0	1	1	0
MIRT2185055	hsa	hsa	hsa-miR-23a	SDHAF2	0	0	0	0	0	0	0	1	1	0
MIRT2185541	hsa	hsa	hsa-miR-23a	SEC22B	0	0	0	0	0	0	0	1	1	0
MIRT2187958	hsa	hsa	hsa-miR-23a	SENP5	0	0	0	0	0	0	0	1	1	0
MIRT2188656	hsa	hsa	hsa-miR-23a	2022-09-11	0	0	0	0	0	0	0	1	1	0
MIRT2188741	hsa	hsa	hsa-miR-23a	2022-09-11	0	0	0	0	0	0	0	1	1	0
MIRT2189627	hsa	hsa	hsa-miR-23a	SERINC1	0	0	0	0	0	0	0	1	1	0
MIRT2190760	hsa	hsa	hsa-miR-23a	SESN2	0	0	0	0	0	0	0	1	1	0
MIRT2191038	hsa	hsa	hsa-miR-23a	SET	0	0	0	0	0	0	0	1	1	0
MIRT2191468	hsa	hsa	hsa-miR-23a	SETD2	0	0	0	0	0	0	0	1	1	0
MIRT2192517	hsa	hsa	hsa-miR-23a	SFRP1	0	0	0	0	0	0	0	1	1	0
MIRT2192934	hsa	hsa	hsa-miR-23a	SFXN1	0	0	0	0	0	0	0	1	1	0
MIRT2193667	hsa	hsa	hsa-miR-23a	SGPL1	0	0	0	0	0	0	0	1	1	0
MIRT2196498	hsa	hsa	hsa-miR-23a	SIK2	0	0	0	0	0	0	0	1	1	0
MIRT2197174	hsa	hsa	hsa-miR-23a	SIX1	0	0	0	0	0	0	0	1	1	0
MIRT2197464	hsa	hsa	hsa-miR-23a	SKAP2	0	0	0	0	0	0	0	1	1	0
MIRT2197869	hsa	hsa	hsa-miR-23a	SLC11A2	0	0	0	0	0	0	0	1	1	0
MIRT2200093	hsa	hsa	hsa-miR-23a	SLC25A17	0	0	0	0	0	0	0	1	1	0
MIRT2200401	hsa	hsa	hsa-miR-23a	SLC25A24	0	0	0	0	0	0	0	1	1	0
MIRT2200762	hsa	hsa	hsa-miR-23a	SLC25A36	0	0	0	0	0	0	0	1	1	0
MIRT2201508	hsa	hsa	hsa-miR-23a	SLC2A13	0	0	0	0	0	0	0	1	1	0
MIRT2201679	hsa	hsa	hsa-miR-23a	SLC2A3	0	0	0	0	0	0	0	1	1	0
MIRT2202077	hsa	hsa	hsa-miR-23a	SLC30A7	0	0	0	0	0	0	0	1	1	0
MIRT2204564	hsa	hsa	hsa-miR-23a	SLC35F2	0	0	0	0	0	0	0	1	1	0
MIRT2205470	hsa	hsa	hsa-miR-23a	SLC38A2	0	0	0	0	0	0	0	1	1	0
MIRT2206427	hsa	hsa	hsa-miR-23a	SLC39A9	0	0	0	0	0	0	0	1	1	0
MIRT2207264	hsa	hsa	hsa-miR-23a	SLC4A7	0	0	0	0	0	0	0	1	1	0
MIRT2207752	hsa	hsa	hsa-miR-23a	SLC7A11	0	0	0	0	0	0	0	1	1	0
MIRT2208054	hsa	hsa	hsa-miR-23a	SLC7A6	0	0	0	0	0	0	0	1	1	0
MIRT2208472	hsa	hsa	hsa-miR-23a	SLC8A1	0	0	0	0	0	0	0	1	1	0
MIRT2210292	hsa	hsa	hsa-miR-23a	SMAD5	0	0	0	0	0	0	0	1	1	0
MIRT2210295	hsa	hsa	hsa-miR-23a	SMAD5	0	0	0	0	0	0	0	1	1	0
MIRT2211055	hsa	hsa	hsa-miR-23a	SMARCC1	0	0	0	0	0	0	0	1	1	0
MIRT2211127	hsa	hsa	hsa-miR-23a	SMARCC2	0	0	0	0	0	0	0	1	1	0
MIRT2212669	hsa	hsa	hsa-miR-23a	SMYD5	0	0	0	0	0	0	0	1	1	0
MIRT2213577	hsa	hsa	hsa-miR-23a	SNRPC	0	0	0	0	0	0	0	1	1	0
MIRT2213713	hsa	hsa	hsa-miR-23a	SNTB2	0	0	0	0	0	0	0	1	1	0
MIRT2214096	hsa	hsa	hsa-miR-23a	SNX1	0	0	0	0	0	0	0	1	1	0
MIRT2214381	hsa	hsa	hsa-miR-23a	SNX18	0	0	0	0	0	0	0	1	1	0
MIRT2214561	hsa	hsa	hsa-miR-23a	SNX22	0	0	0	0	0	0	0	1	1	0
MIRT2215505	hsa	hsa	hsa-miR-23a	SNX30	0	0	0	0	0	0	0	1	1	0
MIRT2217390	hsa	hsa	hsa-miR-23a	SP1	0	0	0	0	0	0	0	1	1	0
MIRT2218121	hsa	hsa	hsa-miR-23a	SPARC	0	0	0	0	0	0	0	1	1	0
MIRT2219635	hsa	hsa	hsa-miR-23a	SPIN1	0	0	0	0	0	0	0	1	1	0
MIRT2219712	hsa	hsa	hsa-miR-23a	SPIN1	0	0	0	0	0	0	0	1	1	0
MIRT2220515	hsa	hsa	hsa-miR-23a	SPOCK1	0	0	0	0	0	0	0	1	1	0
MIRT2221496	hsa	hsa	hsa-miR-23a	SPRYD7	0	0	0	0	0	0	0	1	1	0
MIRT2222542	hsa	hsa	hsa-miR-23a	SREK1IP1	0	0	0	0	0	0	0	1	1	0
MIRT2222655	hsa	hsa	hsa-miR-23a	SRF	0	0	0	0	0	0	0	1	1	0
MIRT2223960	hsa	hsa	hsa-miR-23a	SRPK2	0	0	0	0	0	0	0	1	1	0
MIRT2224165	hsa	hsa	hsa-miR-23a	SRPRB	0	0	0	0	0	0	0	1	1	0
MIRT2225662	hsa	hsa	hsa-miR-23a	SSBP2	0	0	0	0	0	0	0	1	1	0
MIRT2226415	hsa	hsa	hsa-miR-23a	SSR1	0	0	0	0	0	0	0	1	1	0
MIRT2227923	hsa	hsa	hsa-miR-23a	STAG3L4	0	0	0	0	0	0	0	1	1	0
MIRT2228719	hsa	hsa	hsa-miR-23a	STAT2	0	0	0	0	0	0	0	1	1	0
MIRT2229173	hsa	hsa	hsa-miR-23a	STAU2	0	0	0	0	0	0	0	1	1	0
MIRT2231206	hsa	hsa	hsa-miR-23a	STK4	0	0	0	0	0	0	0	1	1	0
MIRT2232428	hsa	hsa	hsa-miR-23a	STX16	0	0	0	0	0	0	0	1	1	0
MIRT2233177	hsa	hsa	hsa-miR-23a	STX6	0	0	0	0	0	0	0	1	1	0
MIRT2233826	hsa	hsa	hsa-miR-23a	STXBP5	0	0	0	0	0	0	0	1	1	0
MIRT2236421	hsa	hsa	hsa-miR-23a	SYNCRIP	0	0	0	0	0	0	0	1	1	0
MIRT2236916	hsa	hsa	hsa-miR-23a	SYNPO2	0	0	0	0	0	0	0	1	1	0
MIRT2237197	hsa	hsa	hsa-miR-23a	SYS1	0	0	0	0	0	0	0	1	1	0
MIRT2237699	hsa	hsa	hsa-miR-23a	SYT11	0	0	0	0	0	0	0	1	1	0
MIRT2238158	hsa	hsa	hsa-miR-23a	TAB3	0	0	0	0	0	0	0	1	1	0
MIRT2238221	hsa	hsa	hsa-miR-23a	TACC1	0	0	0	0	0	0	0	1	1	0
MIRT2239048	hsa	hsa	hsa-miR-23a	TANC1	0	0	0	0	0	0	0	1	1	0
MIRT2240050	hsa	hsa	hsa-miR-23a	TARDBP	0	0	0	0	0	0	0	1	1	0
MIRT2241046	hsa	hsa	hsa-miR-23a	TBC1D22B	0	0	0	0	0	0	0	1	1	0
MIRT2242388	hsa	hsa	hsa-miR-23a	TBL2	0	0	0	0	0	0	0	1	1	0
MIRT2242836	hsa	hsa	hsa-miR-23a	TBX5	0	0	0	0	0	0	0	1	1	0
MIRT2243288	hsa	hsa	hsa-miR-23a	TCEB1	0	0	0	0	0	0	0	1	1	0
MIRT2243384	hsa	hsa	hsa-miR-23a	TCEB3	0	0	0	0	0	0	0	1	1	0
MIRT2245093	hsa	hsa	hsa-miR-23a	TERF2	0	0	0	0	0	0	0	1	1	0
MIRT2245349	hsa	hsa	hsa-miR-23a	TET3	0	0	0	0	0	0	0	1	1	0
MIRT2245554	hsa	hsa	hsa-miR-23a	TEX2	0	0	0	0	0	0	0	1	1	0
MIRT2246338	hsa	hsa	hsa-miR-23a	TFPI	0	0	0	0	0	0	0	1	1	0
MIRT2246411	hsa	hsa	hsa-miR-23a	TFPI2	0	0	0	0	0	0	0	1	1	0
MIRT2246447	hsa	hsa	hsa-miR-23a	TFRC	0	0	0	0	0	0	0	1	1	0
MIRT2246999	hsa	hsa	hsa-miR-23a	TGFBR2	0	0	0	0	0	0	0	1	1	0
MIRT2247091	hsa	hsa	hsa-miR-23a	TGFBR2	0	0	0	0	0	0	0	1	1	0
MIRT2247107	hsa	hsa	hsa-miR-23a	TGFBR3	0	0	0	0	0	0	0	1	1	0
MIRT2248042	hsa	hsa	hsa-miR-23a	THAP2	0	0	0	0	0	0	0	1	1	0
MIRT2248407	hsa	hsa	hsa-miR-23a	THAP6	0	0	0	0	0	0	0	1	1	0
MIRT2249243	hsa	hsa	hsa-miR-23a	THRB	0	0	0	0	0	0	0	1	1	0
MIRT2249808	hsa	hsa	hsa-miR-23a	TIA1	0	0	0	0	0	0	0	1	1	0
MIRT2251197	hsa	hsa	hsa-miR-23a	TLK1	0	0	0	0	0	0	0	1	1	0
MIRT2251202	hsa	hsa	hsa-miR-23a	TLK1	0	0	0	0	0	0	0	1	1	0
MIRT2251279	hsa	hsa	hsa-miR-23a	TLK1	0	0	0	0	0	0	0	1	1	0
MIRT2253109	hsa	hsa	hsa-miR-23a	TMED10	0	0	0	0	0	0	0	1	1	0
MIRT2253299	hsa	hsa	hsa-miR-23a	TMED2	0	0	0	0	0	0	0	1	1	0
MIRT2253409	hsa	hsa	hsa-miR-23a	TMED5	0	0	0	0	0	0	0	1	1	0
MIRT2253495	hsa	hsa	hsa-miR-23a	TMED7	0	0	0	0	0	0	0	1	1	0
MIRT2253557	hsa	hsa	hsa-miR-23a	TMED7	0	0	0	0	0	0	0	1	1	0
MIRT2254920	hsa	hsa	hsa-miR-23a	TMEM128	0	0	0	0	0	0	0	1	1	0
MIRT2255109	hsa	hsa	hsa-miR-23a	TMEM135	0	0	0	0	0	0	0	1	1	0
MIRT2255879	hsa	hsa	hsa-miR-23a	TMEM167A	0	0	0	0	0	0	0	1	1	0
MIRT2257227	hsa	hsa	hsa-miR-23a	TMEM189-UBE2V1	0	0	0	0	0	0	0	1	1	0
MIRT2258929	hsa	hsa	hsa-miR-23a	TMEM33	0	0	0	0	0	0	0	1	1	0
MIRT2260392	hsa	hsa	hsa-miR-23a	TMEM68	0	0	0	0	0	0	0	1	1	0
MIRT2261158	hsa	hsa	hsa-miR-23a	TMF1	0	0	0	0	0	0	0	1	1	0
MIRT2261324	hsa	hsa	hsa-miR-23a	TMOD2	0	0	0	0	0	0	0	1	1	0
MIRT2262153	hsa	hsa	hsa-miR-23a	TMTC3	0	0	0	0	0	0	0	1	1	0
MIRT2262685	hsa	hsa	hsa-miR-23a	TMX3	0	0	0	0	0	0	0	1	1	0
MIRT2262918	hsa	hsa	hsa-miR-23a	TNFAIP1	0	0	0	0	0	0	0	1	1	0
MIRT2263086	hsa	hsa	hsa-miR-23a	TNFAIP2	0	0	0	0	0	0	0	1	1	0
MIRT2263202	hsa	hsa	hsa-miR-23a	TNFAIP6	0	0	0	0	0	0	0	1	1	0
MIRT2264351	hsa	hsa	hsa-miR-23a	TNPO1	0	0	0	0	0	0	0	1	1	0
MIRT2265656	hsa	hsa	hsa-miR-23a	TOB2	0	0	0	0	0	0	0	1	1	0
MIRT2266360	hsa	hsa	hsa-miR-23a	TOMM22	0	0	0	0	0	0	0	1	1	0
MIRT2266683	hsa	hsa	hsa-miR-23a	TOP1	0	0	0	0	0	0	0	1	1	0
MIRT2267162	hsa	hsa	hsa-miR-23a	TOR1AIP2	0	0	0	0	0	0	0	1	1	0
MIRT2268395	hsa	hsa	hsa-miR-23a	TPI1	0	0	0	0	0	0	0	1	1	0
MIRT2268448	hsa	hsa	hsa-miR-23a	TPM3	0	0	0	0	0	0	0	1	1	0
MIRT2269200	hsa	hsa	hsa-miR-23a	TRAF3IP1	0	0	0	0	0	0	0	1	1	0
MIRT2270626	hsa	hsa	hsa-miR-23a	TRAPPC2	0	0	0	0	0	0	0	1	1	0
MIRT2271091	hsa	hsa	hsa-miR-23a	TRIAP1	0	0	0	0	0	0	0	1	1	0
MIRT2271134	hsa	hsa	hsa-miR-23a	TRIB1	0	0	0	0	0	0	0	1	1	0
MIRT2272322	hsa	hsa	hsa-miR-23a	TRIM33	0	0	0	0	0	0	0	1	1	0
MIRT2276560	hsa	hsa	hsa-miR-23a	TSPYL4	0	0	0	0	0	0	0	1	1	0
MIRT2277787	hsa	hsa	hsa-miR-23a	TTC33	0	0	0	0	0	0	0	1	1	0
MIRT2278526	hsa	hsa	hsa-miR-23a	TTPAL	0	0	0	0	0	0	0	1	1	0
MIRT2279576	hsa	hsa	hsa-miR-23a	TUSC2	0	0	0	0	0	0	0	1	1	0
MIRT2281047	hsa	hsa	hsa-miR-23a	TXNIP	0	0	0	0	0	0	0	1	1	0
MIRT2281345	hsa	hsa	hsa-miR-23a	TXNRD1	0	0	0	0	0	0	0	1	1	0
MIRT2282659	hsa	hsa	hsa-miR-23a	UBE2D3	0	0	0	0	0	0	0	1	1	0
MIRT2283789	hsa	hsa	hsa-miR-23a	UBE2K	0	0	0	0	0	0	0	1	1	0
MIRT2284566	hsa	hsa	hsa-miR-23a	UBE2V1	0	0	0	0	0	0	0	1	1	0
MIRT2285114	hsa	hsa	hsa-miR-23a	UBE3A	0	0	0	0	0	0	0	1	1	0
MIRT2285446	hsa	hsa	hsa-miR-23a	UBE4A	0	0	0	0	0	0	0	1	1	0
MIRT2285789	hsa	hsa	hsa-miR-23a	UBIAD1	0	0	0	0	0	0	0	1	1	0
MIRT2285892	hsa	hsa	hsa-miR-23a	UBL3	0	0	0	0	0	0	0	1	1	0
MIRT2287923	hsa	hsa	hsa-miR-23a	UFM1	0	0	0	0	0	0	0	1	1	0
MIRT2288700	hsa	hsa	hsa-miR-23a	UHMK1	0	0	0	0	0	0	0	1	1	0
MIRT2289775	hsa	hsa	hsa-miR-23a	UQCR10	0	0	0	0	0	0	0	1	1	0
MIRT2292223	hsa	hsa	hsa-miR-23a	USP46	0	0	0	0	0	0	0	1	1	0
MIRT2292535	hsa	hsa	hsa-miR-23a	USP53	0	0	0	0	0	0	0	1	1	0
MIRT2292793	hsa	hsa	hsa-miR-23a	USP9X	0	0	0	0	0	0	0	1	1	0
MIRT2295704	hsa	hsa	hsa-miR-23a	VGLL3	0	0	0	0	0	0	0	1	1	0
MIRT2295893	hsa	hsa	hsa-miR-23a	VHL	0	0	0	0	0	0	0	1	1	0
MIRT2296471	hsa	hsa	hsa-miR-23a	VMP1	0	0	0	0	0	0	0	1	1	0
MIRT2298460	hsa	hsa	hsa-miR-23a	VPS53	0	0	0	0	0	0	0	1	1	0
MIRT2298503	hsa	hsa	hsa-miR-23a	VRK3	0	0	0	0	0	0	0	1	1	0
MIRT2299037	hsa	hsa	hsa-miR-23a	WAC	0	0	0	0	0	0	0	1	1	0
MIRT2299531	hsa	hsa	hsa-miR-23a	WASF2	0	0	0	0	0	0	0	1	1	0
MIRT2299788	hsa	hsa	hsa-miR-23a	WASL	0	0	0	0	0	0	0	1	1	0
MIRT2300129	hsa	hsa	hsa-miR-23a	WDFY1	0	0	0	0	0	0	0	1	1	0
MIRT2300998	hsa	hsa	hsa-miR-23a	WDR31	0	0	0	0	0	0	0	1	1	0
MIRT2302375	hsa	hsa	hsa-miR-23a	WHAMM	0	0	0	0	0	0	0	1	1	0
MIRT2302736	hsa	hsa	hsa-miR-23a	WIPF2	0	0	0	0	0	0	0	1	1	0
MIRT2303139	hsa	hsa	hsa-miR-23a	WISP1	0	0	0	0	0	0	0	1	1	0
MIRT2303827	hsa	hsa	hsa-miR-23a	WRB	0	0	0	0	0	0	0	1	1	0
MIRT2304003	hsa	hsa	hsa-miR-23a	WSB2	0	0	0	0	0	0	0	1	1	0
MIRT2305928	hsa	hsa	hsa-miR-23a	XRN1	0	0	0	0	0	0	0	1	1	0
MIRT2306094	hsa	hsa	hsa-miR-23a	XYLT1	0	0	0	0	0	0	0	1	1	0
MIRT2306536	hsa	hsa	hsa-miR-23a	YES1	0	0	0	0	0	0	0	1	1	0
MIRT2306836	hsa	hsa	hsa-miR-23a	YIPF6	0	0	0	0	0	0	0	1	1	0
MIRT2308310	hsa	hsa	hsa-miR-23a	YWHAG	0	0	0	0	0	0	0	1	1	0
MIRT2309352	hsa	hsa	hsa-miR-23a	ZBTB2	0	0	0	0	0	0	0	1	1	0
MIRT2309860	hsa	hsa	hsa-miR-23a	ZBTB34	0	0	0	0	0	0	0	1	1	0
MIRT2310309	hsa	hsa	hsa-miR-23a	ZBTB40	0	0	0	0	0	0	0	1	1	0
MIRT2310753	hsa	hsa	hsa-miR-23a	ZBTB43	0	0	0	0	0	0	0	1	1	0
MIRT2310937	hsa	hsa	hsa-miR-23a	ZBTB44	0	0	0	0	0	0	0	1	1	0
MIRT2311171	hsa	hsa	hsa-miR-23a	ZBTB9	0	0	0	0	0	0	0	1	1	0
MIRT2312416	hsa	hsa	hsa-miR-23a	ZCCHC2	0	0	0	0	0	0	0	1	1	0
MIRT2313274	hsa	hsa	hsa-miR-23a	ZDHHC21	0	0	0	0	0	0	0	1	1	0
MIRT2314298	hsa	hsa	hsa-miR-23a	ZFHX4	0	0	0	0	0	0	0	1	1	0
MIRT2315726	hsa	hsa	hsa-miR-23a	ZFR	0	0	0	0	0	0	0	1	1	0
MIRT2316521	hsa	hsa	hsa-miR-23a	ZHX1	0	0	0	0	0	0	0	1	1	0
MIRT2318380	hsa	hsa	hsa-miR-23a	ZMYND11	0	0	0	0	0	0	0	1	1	0
MIRT2318570	hsa	hsa	hsa-miR-23a	ZNF117	0	0	0	0	0	0	0	1	1	0
MIRT2318803	hsa	hsa	hsa-miR-23a	ZNF140	0	0	0	0	0	0	0	1	1	0
MIRT2319055	hsa	hsa	hsa-miR-23a	ZNF181	0	0	0	0	0	0	0	1	1	0
MIRT2319495	hsa	hsa	hsa-miR-23a	ZNF208	0	0	0	0	0	0	0	1	1	0
MIRT2320819	hsa	hsa	hsa-miR-23a	ZNF28	0	0	0	0	0	0	0	1	1	0
MIRT2322308	hsa	hsa	hsa-miR-23a	ZNF343	0	0	0	0	0	0	0	1	1	0
MIRT2322983	hsa	hsa	hsa-miR-23a	ZNF417	0	0	0	0	0	0	0	1	1	0
MIRT2323036	hsa	hsa	hsa-miR-23a	ZNF420	0	0	0	0	0	0	0	1	1	0
MIRT2323589	hsa	hsa	hsa-miR-23a	ZNF451	0	0	0	0	0	0	0	1	1	0
MIRT2323669	hsa	hsa	hsa-miR-23a	ZNF468	0	0	0	0	0	0	0	1	1	0
MIRT2323839	hsa	hsa	hsa-miR-23a	ZNF473	0	0	0	0	0	0	0	1	1	0
MIRT2323950	hsa	hsa	hsa-miR-23a	ZNF493	0	0	0	0	0	0	0	1	1	0
MIRT2324446	hsa	hsa	hsa-miR-23a	ZNF521	0	0	0	0	0	0	0	1	1	0
MIRT2324731	hsa	hsa	hsa-miR-23a	ZNF544	0	0	0	0	0	0	0	1	1	0
MIRT2324883	hsa	hsa	hsa-miR-23a	ZNF578	0	0	0	0	0	0	0	1	1	0
MIRT2325703	hsa	hsa	hsa-miR-23a	ZNF626	0	0	0	0	0	0	0	1	1	0
MIRT2326554	hsa	hsa	hsa-miR-23a	ZNF655	0	0	0	0	0	0	0	1	1	0
MIRT2327175	hsa	hsa	hsa-miR-23a	ZNF701	0	0	0	0	0	0	0	1	1	0
MIRT2327467	hsa	hsa	hsa-miR-23a	ZNF708	0	0	0	0	0	0	0	1	1	0
MIRT2327859	hsa	hsa	hsa-miR-23a	ZNF780B	0	0	0	0	0	0	0	1	1	0
MIRT2328698	hsa	hsa	hsa-miR-23a	ZNF816-ZNF321P	0	0	0	0	0	0	0	1	1	0
MIRT2329142	hsa	hsa	hsa-miR-23a	ZNF91	0	0	0	0	0	0	0	1	1	0
MIRT2329591	hsa	hsa	hsa-miR-23a	ZSCAN22	0	0	0	0	0	0	0	1	1	0
MIRT2330487	hsa	hsa	hsa-miR-23a	AACS	0	0	0	0	0	0	0	1	1	0
MIRT2333544	hsa	hsa	hsa-miR-23a	AKD1	0	0	0	0	0	0	0	1	1	0
MIRT2334094	hsa	hsa	hsa-miR-23a	ALDH9A1	0	0	0	0	0	0	0	1	1	0
MIRT2334158	hsa	hsa	hsa-miR-23a	ALG2	0	0	0	0	0	0	0	1	1	0
MIRT2334605	hsa	hsa	hsa-miR-23a	ANGPT1	0	0	0	0	0	0	0	1	1	0
MIRT2334682	hsa	hsa	hsa-miR-23a	ANKDD1A	0	0	0	0	0	0	0	1	1	0
MIRT2335174	hsa	hsa	hsa-miR-23a	ANP32A	0	0	0	0	0	0	0	1	1	0
MIRT2338383	hsa	hsa	hsa-miR-23a	ATP5L	0	0	0	0	0	0	0	1	1	0
MIRT2341490	hsa	hsa	hsa-miR-23a	C10orf18	0	0	0	0	0	0	0	1	1	0
MIRT2343577	hsa	hsa	hsa-miR-23a	C18orf55	0	0	0	0	0	0	0	1	1	0
MIRT2344463	hsa	hsa	hsa-miR-23a	C1orf216	0	0	0	0	0	0	0	1	1	0
MIRT2348204	hsa	hsa	hsa-miR-23a	CADM2	0	0	0	0	0	0	0	1	1	0
MIRT2348773	hsa	hsa	hsa-miR-23a	CARD8	0	0	0	0	0	0	0	1	1	0
MIRT2349710	hsa	hsa	hsa-miR-23a	CCDC15	0	0	0	0	0	0	0	1	1	0
MIRT2351106	hsa	hsa	hsa-miR-23a	CD99	0	0	0	0	0	0	0	1	1	0
MIRT2353987	hsa	hsa	hsa-miR-23a	CLIC5	0	0	0	0	0	0	0	1	1	0
MIRT2355347	hsa	hsa	hsa-miR-23a	COX16	0	0	0	0	0	0	0	1	1	0
MIRT2356490	hsa	hsa	hsa-miR-23a	CRYZ	0	0	0	0	0	0	0	1	1	0
MIRT2358814	hsa	hsa	hsa-miR-23a	DDX28	0	0	0	0	0	0	0	1	1	0
MIRT2359830	hsa	hsa	hsa-miR-23a	DIS3L	0	0	0	0	0	0	0	1	1	0
MIRT2361774	hsa	hsa	hsa-miR-23a	EDA2R	0	0	0	0	0	0	0	1	1	0
MIRT2364505	hsa	hsa	hsa-miR-23a	EXT2	0	0	0	0	0	0	0	1	1	0
MIRT2364993	hsa	hsa	hsa-miR-23a	FAM111B	0	0	0	0	0	0	0	1	1	0
MIRT2367073	hsa	hsa	hsa-miR-23a	FBXO4	0	0	0	0	0	0	0	1	1	0
MIRT2367591	hsa	hsa	hsa-miR-23a	FCGBP	0	0	0	0	0	0	0	1	1	0
MIRT2369016	hsa	hsa	hsa-miR-23a	FNTA	0	0	0	0	0	0	0	1	1	0
MIRT2371179	hsa	hsa	hsa-miR-23a	GCOM1	0	0	0	0	0	0	0	1	1	0
MIRT2373448	hsa	hsa	hsa-miR-23a	GPC5	0	0	0	0	0	0	0	1	1	0
MIRT2374331	hsa	hsa	hsa-miR-23a	GRINL1A	0	0	0	0	0	0	0	1	1	0
MIRT2376740	hsa	hsa	hsa-miR-23a	HCP5	0	0	0	0	0	0	0	1	1	0
MIRT2377585	hsa	hsa	hsa-miR-23a	HLA-C	0	0	0	0	0	0	0	1	1	0
MIRT2377795	hsa	hsa	hsa-miR-23a	HLA-E	0	0	0	0	0	0	0	1	1	0
MIRT2378131	hsa	hsa	hsa-miR-23a	HNRNPH3	0	0	0	0	0	0	0	1	1	0
MIRT2380531	hsa	hsa	hsa-miR-23a	IL21R	0	0	0	0	0	0	0	1	1	0
MIRT2380707	hsa	hsa	hsa-miR-23a	IL7	0	0	0	0	0	0	0	1	1	0
MIRT2386627	hsa	hsa	hsa-miR-23a	LIG4	0	0	0	0	0	0	0	1	1	0
MIRT2389758	hsa	hsa	hsa-miR-23a	MAN2B2	0	0	0	0	0	0	0	1	1	0
MIRT2389800	hsa	hsa	hsa-miR-23a	MANBA	0	0	0	0	0	0	0	1	1	0
MIRT2390847	hsa	hsa	hsa-miR-23a	MCOLN3	0	0	0	0	0	0	0	1	1	0
MIRT2397256	hsa	hsa	hsa-miR-23a	NAA16	0	0	0	0	0	0	0	1	1	0
MIRT2399689	hsa	hsa	hsa-miR-23a	NISCH	0	0	0	0	0	0	0	1	1	0
MIRT2400342	hsa	hsa	hsa-miR-23a	NOL11	0	0	0	0	0	0	0	1	1	0
MIRT2405915	hsa	hsa	hsa-miR-23a	PDDC1	0	0	0	0	0	0	0	1	1	0
MIRT2411277	hsa	hsa	hsa-miR-23a	POLR3G	0	0	0	0	0	0	0	1	1	0
MIRT2411946	hsa	hsa	hsa-miR-23a	PPP2R1B	0	0	0	0	0	0	0	1	1	0
MIRT2413915	hsa	hsa	hsa-miR-23a	PTPDC1	0	0	0	0	0	0	0	1	1	0
MIRT2414180	hsa	hsa	hsa-miR-23a	PTPRQ	0	0	0	0	0	0	0	1	1	0
MIRT2416437	hsa	hsa	hsa-miR-23a	RBFA	0	0	0	0	0	0	0	1	1	0
MIRT2419281	hsa	hsa	hsa-miR-23a	RNF216	0	0	0	0	0	0	0	1	1	0
MIRT2419450	hsa	hsa	hsa-miR-23a	RNFT2	0	0	0	0	0	0	0	1	1	0
MIRT2421746	hsa	hsa	hsa-miR-23a	SAMD9	0	0	0	0	0	0	0	1	1	0
MIRT2421985	hsa	hsa	hsa-miR-23a	SCG5	0	0	0	0	0	0	0	1	1	0
MIRT2422333	hsa	hsa	hsa-miR-23a	SEC23A	0	0	0	0	0	0	0	1	1	0
MIRT2422385	hsa	hsa	hsa-miR-23a	SEC23B	0	0	0	0	0	0	0	1	1	0
MIRT2428015	hsa	hsa	hsa-miR-23a	SMN1	0	0	0	0	0	0	0	1	1	0
MIRT2428064	hsa	hsa	hsa-miR-23a	SMN2	0	0	0	0	0	0	0	1	1	0
MIRT2428593	hsa	hsa	hsa-miR-23a	SNRNP40	0	0	0	0	0	0	0	1	1	0
MIRT2429359	hsa	hsa	hsa-miR-23a	SPATA18	0	0	0	0	0	0	0	1	1	0
MIRT2431543	hsa	hsa	hsa-miR-23a	SV2B	0	0	0	0	0	0	0	1	1	0
MIRT2431772	hsa	hsa	hsa-miR-23a	SYNJ2BP-COX16	0	0	0	0	0	0	0	1	1	0
MIRT2432735	hsa	hsa	hsa-miR-23a	TBC1D24	0	0	0	0	0	0	0	1	1	0
MIRT2433476	hsa	hsa	hsa-miR-23a	TES	0	0	0	0	0	0	0	1	1	0
MIRT2434343	hsa	hsa	hsa-miR-23a	TIRAP	0	0	0	0	0	0	0	1	1	0
MIRT2436840	hsa	hsa	hsa-miR-23a	TNFRSF10B	0	0	0	0	0	0	0	1	1	0
MIRT2439384	hsa	hsa	hsa-miR-23a	TRIM58	0	0	0	0	0	0	0	1	1	0
MIRT2439609	hsa	hsa	hsa-miR-23a	TRMT5	0	0	0	0	0	0	0	1	1	0
MIRT2440031	hsa	hsa	hsa-miR-23a	TSSC1	0	0	0	0	0	0	0	1	1	0
MIRT2440144	hsa	hsa	hsa-miR-23a	TTC38	0	0	0	0	0	0	0	1	1	0
MIRT2441694	hsa	hsa	hsa-miR-23a	UCK1	0	0	0	0	0	0	0	1	1	0
MIRT2441938	hsa	hsa	hsa-miR-23a	UHRF1BP1L	0	0	0	0	0	0	0	1	1	0
MIRT2443407	hsa	hsa	hsa-miR-23a	VPS35	0	0	0	0	0	0	0	1	1	0
MIRT2445129	hsa	hsa	hsa-miR-23a	XPNPEP3	0	0	0	0	0	0	0	1	1	0
MIRT2445556	hsa	hsa	hsa-miR-23a	ZBED1	0	0	0	0	0	0	0	1	1	0
MIRT2447393	hsa	hsa	hsa-miR-23a	ZNF138	0	0	0	0	0	0	0	1	1	0
MIRT2447832	hsa	hsa	hsa-miR-23a	ZNF195	0	0	0	0	0	0	0	1	1	0
MIRT2448309	hsa	hsa	hsa-miR-23a	ZNF253	0	0	0	0	0	0	0	1	1	0
MIRT2448374	hsa	hsa	hsa-miR-23a	ZNF257	0	0	0	0	0	0	0	1	1	0
MIRT2448458	hsa	hsa	hsa-miR-23a	ZNF267	0	0	0	0	0	0	0	1	1	0
MIRT2448623	hsa	hsa	hsa-miR-23a	ZNF30	0	0	0	0	0	0	0	1	1	0
MIRT2448683	hsa	hsa	hsa-miR-23a	ZNF302	0	0	0	0	0	0	0	1	1	0
MIRT2449099	hsa	hsa	hsa-miR-23a	ZNF323	0	0	0	0	0	0	0	1	1	0
MIRT2449578	hsa	hsa	hsa-miR-23a	ZNF33A	0	0	0	0	0	0	0	1	1	0
MIRT2450085	hsa	hsa	hsa-miR-23a	ZNF419	0	0	0	0	0	0	0	1	1	0
MIRT2451336	hsa	hsa	hsa-miR-23a	ZNF506	0	0	0	0	0	0	0	1	1	0
MIRT2451946	hsa	hsa	hsa-miR-23a	ZNF551	0	0	0	0	0	0	0	1	1	0
MIRT2452148	hsa	hsa	hsa-miR-23a	ZNF555	0	0	0	0	0	0	0	1	1	0
MIRT2453474	hsa	hsa	hsa-miR-23a	ZNF587	0	0	0	0	0	0	0	1	1	0
MIRT2454579	hsa	hsa	hsa-miR-23a	ZNF676	0	0	0	0	0	0	0	1	1	0
MIRT2454597	hsa	hsa	hsa-miR-23a	ZNF677	0	0	0	0	0	0	0	1	1	0
MIRT2454718	hsa	hsa	hsa-miR-23a	ZNF680	0	0	0	0	0	0	0	1	1	0
MIRT2454805	hsa	hsa	hsa-miR-23a	ZNF682	0	0	0	0	0	0	0	1	1	0
MIRT2455007	hsa	hsa	hsa-miR-23a	ZNF709	0	0	0	0	0	0	0	1	1	0
MIRT2455074	hsa	hsa	hsa-miR-23a	ZNF714	0	0	0	0	0	0	0	1	1	0
MIRT2455272	hsa	hsa	hsa-miR-23a	ZNF721	0	0	0	0	0	0	0	1	1	0
MIRT2455319	hsa	hsa	hsa-miR-23a	ZNF732	0	0	0	0	0	0	0	1	1	0
MIRT2455608	hsa	hsa	hsa-miR-23a	ZNF765	0	0	0	0	0	0	0	1	1	0
MIRT2459356	hsa	hsa	hsa-miR-23a	ABI1	0	0	0	0	0	0	0	1	1	0
MIRT2459403	hsa	hsa	hsa-miR-23a	ABI2	0	0	0	0	0	0	0	1	1	0
MIRT2460537	hsa	hsa	hsa-miR-23a	ACADSB	0	0	0	0	0	0	0	1	1	0
MIRT2461207	hsa	hsa	hsa-miR-23a	ACOX1	0	0	0	0	0	0	0	1	1	0
MIRT2462320	hsa	hsa	hsa-miR-23a	ACTR2	0	0	0	0	0	0	0	1	1	0
MIRT2462551	hsa	hsa	hsa-miR-23a	ACVR2A	0	0	0	0	0	0	0	1	1	0
MIRT2464369	hsa	hsa	hsa-miR-23a	ADRBK2	0	0	0	0	0	0	0	1	1	0
MIRT2465475	hsa	hsa	hsa-miR-23a	AGFG1	0	0	0	0	0	0	0	1	1	0
MIRT2468710	hsa	hsa	hsa-miR-23a	AMBRA1	0	0	0	0	0	0	0	1	1	0
MIRT2470128	hsa	hsa	hsa-miR-23a	ANKMY2	0	0	0	0	0	0	0	1	1	0
MIRT2471130	hsa	hsa	hsa-miR-23a	ANTXR2	0	0	0	0	0	0	0	1	1	0
MIRT2471153	hsa	hsa	hsa-miR-23a	ANXA2	0	0	0	0	0	0	0	1	1	0
MIRT2473844	hsa	hsa	hsa-miR-23a	APOOL	0	0	0	0	0	0	0	1	1	0
MIRT2473905	hsa	hsa	hsa-miR-23a	APP	0	0	0	0	0	0	0	1	1	0
MIRT2475074	hsa	hsa	hsa-miR-23a	ARF6	0	0	0	0	0	0	0	1	1	0
MIRT2478043	hsa	hsa	hsa-miR-23a	ARL1	0	0	0	0	0	0	0	1	1	0
MIRT2478223	hsa	hsa	hsa-miR-23a	ARL2BP	0	0	0	0	0	0	0	1	1	0
MIRT2478870	hsa	hsa	hsa-miR-23a	ARL8B	0	0	0	0	0	0	0	1	1	0
MIRT2478896	hsa	hsa	hsa-miR-23a	ARMC1	0	0	0	0	0	0	0	1	1	0
MIRT2480118	hsa	hsa	hsa-miR-23a	ASAP1	0	0	0	0	0	0	0	1	1	0
MIRT2483147	hsa	hsa	hsa-miR-23a	ATP5L	0	0	0	0	0	0	0	1	1	0
MIRT2483563	hsa	hsa	hsa-miR-23a	ATP6V0E2	0	0	0	0	0	0	0	1	1	0
MIRT2485111	hsa	hsa	hsa-miR-23a	ATXN10	0	0	0	0	0	0	0	1	1	0
MIRT2485787	hsa	hsa	hsa-miR-23a	AZI2	0	0	0	0	0	0	0	1	1	0
MIRT2485909	hsa	hsa	hsa-miR-23a	AZIN1	0	0	0	0	0	0	0	1	1	0
MIRT2488131	hsa	hsa	hsa-miR-23a	BCAP29	0	0	0	0	0	0	0	1	1	0
MIRT2489811	hsa	hsa	hsa-miR-23a	BLCAP	0	0	0	0	0	0	0	1	1	0
MIRT2490763	hsa	hsa	hsa-miR-23a	BNIP2	0	0	0	0	0	0	0	1	1	0
MIRT2490766	hsa	hsa	hsa-miR-23a	BNIP2	0	0	0	0	0	0	0	1	1	0
MIRT2490976	hsa	hsa	hsa-miR-23a	BRCC3	0	0	0	0	0	0	0	1	1	0
MIRT2493483	hsa	hsa	hsa-miR-23a	C10orf46	0	0	0	0	0	0	0	1	1	0
MIRT2494641	hsa	hsa	hsa-miR-23a	C12orf62	0	0	0	0	0	0	0	1	1	0
MIRT2494787	hsa	hsa	hsa-miR-23a	C12orf76	0	0	0	0	0	0	0	1	1	0
MIRT2496136	hsa	hsa	hsa-miR-23a	C15orf41	0	0	0	0	0	0	0	1	1	0
MIRT2496270	hsa	hsa	hsa-miR-23a	C15orf57	0	0	0	0	0	0	0	1	1	0
MIRT2499413	hsa	hsa	hsa-miR-23a	C20orf111	0	0	0	0	0	0	0	1	1	0
MIRT2499683	hsa	hsa	hsa-miR-23a	C20orf112	0	0	0	0	0	0	0	1	1	0
MIRT2500899	hsa	hsa	hsa-miR-23a	C2orf69	0	0	0	0	0	0	0	1	1	0
MIRT2501200	hsa	hsa	hsa-miR-23a	C3orf63	0	0	0	0	0	0	0	1	1	0
MIRT2502830	hsa	hsa	hsa-miR-23a	C5orf62	0	0	0	0	0	0	0	1	1	0
MIRT2503614	hsa	hsa	hsa-miR-23a	C6orf62	0	0	0	0	0	0	0	1	1	0
MIRT2505452	hsa	hsa	hsa-miR-23a	CACNB2	0	0	0	0	0	0	0	1	1	0
MIRT2507414	hsa	hsa	hsa-miR-23a	CAPRIN1	0	0	0	0	0	0	0	1	1	0
MIRT2508100	hsa	hsa	hsa-miR-23a	CASK	0	0	0	0	0	0	0	1	1	0
MIRT2508180	hsa	hsa	hsa-miR-23a	CASP10	0	0	0	0	0	0	0	1	1	0
MIRT2508354	hsa	hsa	hsa-miR-23a	CASP7	0	0	0	0	0	0	0	1	1	0
MIRT2509791	hsa	hsa	hsa-miR-23a	CCAR1	0	0	0	0	0	0	0	1	1	0
MIRT2509829	hsa	hsa	hsa-miR-23a	CCBL2	0	0	0	0	0	0	0	1	1	0
MIRT2510061	hsa	hsa	hsa-miR-23a	CCDC132	0	0	0	0	0	0	0	1	1	0
MIRT2510720	hsa	hsa	hsa-miR-23a	CCDC82	0	0	0	0	0	0	0	1	1	0
MIRT2511018	hsa	hsa	hsa-miR-23a	CCDC93	0	0	0	0	0	0	0	1	1	0
MIRT2511039	hsa	hsa	hsa-miR-23a	CCL2	0	0	0	0	0	0	0	1	1	0
MIRT2511543	hsa	hsa	hsa-miR-23a	CCNG1	0	0	0	0	0	0	0	1	1	0
MIRT2511807	hsa	hsa	hsa-miR-23a	CCNT2	0	0	0	0	0	0	0	1	1	0
MIRT2516282	hsa	hsa	hsa-miR-23a	CDV3	0	0	0	0	0	0	0	1	1	0
MIRT2516990	hsa	hsa	hsa-miR-23a	CEP350	0	0	0	0	0	0	0	1	1	0
MIRT2517299	hsa	hsa	hsa-miR-23a	CFDP1	0	0	0	0	0	0	0	1	1	0
MIRT2517803	hsa	hsa	hsa-miR-23a	CHCHD7	0	0	0	0	0	0	0	1	1	0
MIRT2519113	hsa	hsa	hsa-miR-23a	CHTF8	0	0	0	0	0	0	0	1	1	0
MIRT2519402	hsa	hsa	hsa-miR-23a	CIAO1	0	0	0	0	0	0	0	1	1	0
MIRT2520236	hsa	hsa	hsa-miR-23a	CLCN3	0	0	0	0	0	0	0	1	1	0
MIRT2521327	hsa	hsa	hsa-miR-23a	CLMP	0	0	0	0	0	0	0	1	1	0
MIRT2523258	hsa	hsa	hsa-miR-23a	CNST	0	0	0	0	0	0	0	1	1	0
MIRT2524459	hsa	hsa	hsa-miR-23a	COL6A3	0	0	0	0	0	0	0	1	1	0
MIRT2526502	hsa	hsa	hsa-miR-23a	CPEB4	0	0	0	0	0	0	0	1	1	0
MIRT2526991	hsa	hsa	hsa-miR-23a	CPSF2	0	0	0	0	0	0	0	1	1	0
MIRT2527535	hsa	hsa	hsa-miR-23a	CRBN	0	0	0	0	0	0	0	1	1	0
MIRT2528017	hsa	hsa	hsa-miR-23a	CREBBP	0	0	0	0	0	0	0	1	1	0
MIRT2529639	hsa	hsa	hsa-miR-23a	CSNK1G1	0	0	0	0	0	0	0	1	1	0
MIRT2529702	hsa	hsa	hsa-miR-23a	CSNK1G3	0	0	0	0	0	0	0	1	1	0
MIRT2530214	hsa	hsa	hsa-miR-23a	CSTF2T	0	0	0	0	0	0	0	1	1	0
MIRT2530267	hsa	hsa	hsa-miR-23a	CSTF3	0	0	0	0	0	0	0	1	1	0
MIRT2530884	hsa	hsa	hsa-miR-23a	CTR9	0	0	0	0	0	0	0	1	1	0
MIRT2531273	hsa	hsa	hsa-miR-23a	CTSK	0	0	0	0	0	0	0	1	1	0
MIRT2531881	hsa	hsa	hsa-miR-23a	CXADR	0	0	0	0	0	0	0	1	1	0
MIRT2532115	hsa	hsa	hsa-miR-23a	CXCL12	0	0	0	0	0	0	0	1	1	0
MIRT2532188	hsa	hsa	hsa-miR-23a	CXCL2	0	0	0	0	0	0	0	1	1	0
MIRT2534754	hsa	hsa	hsa-miR-23a	CYP51A1	0	0	0	0	0	0	0	1	1	0
MIRT2535858	hsa	hsa	hsa-miR-23a	DCAF17	0	0	0	0	0	0	0	1	1	0
MIRT2536695	hsa	hsa	hsa-miR-23a	DCLK1	0	0	0	0	0	0	0	1	1	0
MIRT2538663	hsa	hsa	hsa-miR-23a	DDB1	0	0	0	0	0	0	0	1	1	0
MIRT2538727	hsa	hsa	hsa-miR-23a	DDN	0	0	0	0	0	0	0	1	1	0
MIRT2539784	hsa	hsa	hsa-miR-23a	DEDD	0	0	0	0	0	0	0	1	1	0
MIRT2540008	hsa	hsa	hsa-miR-23a	DENND1B	0	0	0	0	0	0	0	1	1	0
MIRT2541031	hsa	hsa	hsa-miR-23a	DHCR24	0	0	0	0	0	0	0	1	1	0
MIRT2541501	hsa	hsa	hsa-miR-23a	DHX15	0	0	0	0	0	0	0	1	1	0
MIRT2542080	hsa	hsa	hsa-miR-23a	DIEXF	0	0	0	0	0	0	0	1	1	0
MIRT2542405	hsa	hsa	hsa-miR-23a	DIO2	0	0	0	0	0	0	0	1	1	0
MIRT2542968	hsa	hsa	hsa-miR-23a	DLD	0	0	0	0	0	0	0	1	1	0
MIRT2544055	hsa	hsa	hsa-miR-23a	DNAJB6	0	0	0	0	0	0	0	1	1	0
MIRT2544847	hsa	hsa	hsa-miR-23a	DNAJC24	0	0	0	0	0	0	0	1	1	0
MIRT2546709	hsa	hsa	hsa-miR-23a	DPP4	0	0	0	0	0	0	0	1	1	0
MIRT2548554	hsa	hsa	hsa-miR-23a	DUSP3	0	0	0	0	0	0	0	1	1	0
MIRT2549804	hsa	hsa	hsa-miR-23a	ECHDC1	0	0	0	0	0	0	0	1	1	0
MIRT2550624	hsa	hsa	hsa-miR-23a	EEF2K	0	0	0	0	0	0	0	1	1	0
MIRT2551448	hsa	hsa	hsa-miR-23a	EGLN2	0	0	0	0	0	0	0	1	1	0
MIRT2551975	hsa	hsa	hsa-miR-23a	EIF1	0	0	0	0	0	0	0	1	1	0
MIRT2553455	hsa	hsa	hsa-miR-23a	EIF4EBP2	0	0	0	0	0	0	0	1	1	0
MIRT2555594	hsa	hsa	hsa-miR-23a	ELOVL5	0	0	0	0	0	0	0	1	1	0
MIRT2555682	hsa	hsa	hsa-miR-23a	ELOVL6	0	0	0	0	0	0	0	1	1	0
MIRT2556659	hsa	hsa	hsa-miR-23a	ENO2	0	0	0	0	0	0	0	1	1	0
MIRT2558221	hsa	hsa	hsa-miR-23a	EPT1	0	0	0	0	0	0	0	1	1	0
MIRT2558343	hsa	hsa	hsa-miR-23a	ERBB2IP	0	0	0	0	0	0	0	1	1	0
MIRT2558936	hsa	hsa	hsa-miR-23a	ERI1	0	0	0	0	0	0	0	1	1	0
MIRT2559206	hsa	hsa	hsa-miR-23a	ERLIN2	0	0	0	0	0	0	0	1	1	0
MIRT2559864	hsa	hsa	hsa-miR-23a	ETNK1	0	0	0	0	0	0	0	1	1	0
MIRT2559962	hsa	hsa	hsa-miR-23a	ETV1	0	0	0	0	0	0	0	1	1	0
MIRT2560102	hsa	hsa	hsa-miR-23a	ETV5	0	0	0	0	0	0	0	1	1	0
MIRT2560571	hsa	hsa	hsa-miR-23a	EXOC5	0	0	0	0	0	0	0	1	1	0
MIRT2561034	hsa	hsa	hsa-miR-23a	EXTL2	0	0	0	0	0	0	0	1	1	0
MIRT2563007	hsa	hsa	hsa-miR-23a	FAM118B	0	0	0	0	0	0	0	1	1	0
MIRT2563703	hsa	hsa	hsa-miR-23a	FAM134C	0	0	0	0	0	0	0	1	1	0
MIRT2564480	hsa	hsa	hsa-miR-23a	FAM175A	0	0	0	0	0	0	0	1	1	0
MIRT2565846	hsa	hsa	hsa-miR-23a	FAM45A	0	0	0	0	0	0	0	1	1	0
MIRT2567317	hsa	hsa	hsa-miR-23a	FAM98A	0	0	0	0	0	0	0	1	1	0
MIRT2567736	hsa	hsa	hsa-miR-23a	FASTKD2	0	0	0	0	0	0	0	1	1	0
MIRT2568620	hsa	hsa	hsa-miR-23a	FBXO10	0	0	0	0	0	0	0	1	1	0
MIRT2570299	hsa	hsa	hsa-miR-23a	FDFT1	0	0	0	0	0	0	0	1	1	0
MIRT2570343	hsa	hsa	hsa-miR-23a	FECH	0	0	0	0	0	0	0	1	1	0
MIRT2570929	hsa	hsa	hsa-miR-23a	FGF7	0	0	0	0	0	0	0	1	1	0
MIRT2571305	hsa	hsa	hsa-miR-23a	FIP1L1	0	0	0	0	0	0	0	1	1	0
MIRT2572526	hsa	hsa	hsa-miR-23a	FNBP1L	0	0	0	0	0	0	0	1	1	0
MIRT2572579	hsa	hsa	hsa-miR-23a	FNBP4	0	0	0	0	0	0	0	1	1	0
MIRT2573750	hsa	hsa	hsa-miR-23a	FOXK1	0	0	0	0	0	0	0	1	1	0
MIRT2574313	hsa	hsa	hsa-miR-23a	FOXP1	0	0	0	0	0	0	0	1	1	0
MIRT2575579	hsa	hsa	hsa-miR-23a	FUBP1	0	0	0	0	0	0	0	1	1	0
MIRT2578782	hsa	hsa	hsa-miR-23a	GCFC1	0	0	0	0	0	0	0	1	1	0
MIRT2578918	hsa	hsa	hsa-miR-23a	GDAP1	0	0	0	0	0	0	0	1	1	0
MIRT2579651	hsa	hsa	hsa-miR-23a	GFPT1	0	0	0	0	0	0	0	1	1	0
MIRT2580180	hsa	hsa	hsa-miR-23a	GHITM	0	0	0	0	0	0	0	1	1	0
MIRT2580184	hsa	hsa	hsa-miR-23a	GHITM	0	0	0	0	0	0	0	1	1	0
MIRT2581465	hsa	hsa	hsa-miR-23a	GLIPR2	0	0	0	0	0	0	0	1	1	0
MIRT2581542	hsa	hsa	hsa-miR-23a	GLO1	0	0	0	0	0	0	0	1	1	0
MIRT2582496	hsa	hsa	hsa-miR-23a	GMNN	0	0	0	0	0	0	0	1	1	0
MIRT2582502	hsa	hsa	hsa-miR-23a	GNA13	0	0	0	0	0	0	0	1	1	0
MIRT2582627	hsa	hsa	hsa-miR-23a	GNAI3	0	0	0	0	0	0	0	1	1	0
MIRT2583006	hsa	hsa	hsa-miR-23a	GNB4	0	0	0	0	0	0	0	1	1	0
MIRT2583352	hsa	hsa	hsa-miR-23a	GNG12	0	0	0	0	0	0	0	1	1	0
MIRT2583650	hsa	hsa	hsa-miR-23a	GNG2	0	0	0	0	0	0	0	1	1	0
MIRT2585145	hsa	hsa	hsa-miR-23a	GOLPH3L	0	0	0	0	0	0	0	1	1	0
MIRT2586037	hsa	hsa	hsa-miR-23a	GPATCH4	0	0	0	0	0	0	0	1	1	0
MIRT2586232	hsa	hsa	hsa-miR-23a	GPD1L	0	0	0	0	0	0	0	1	1	0
MIRT2587009	hsa	hsa	hsa-miR-23a	GPR22	0	0	0	0	0	0	0	1	1	0
MIRT2588021	hsa	hsa	hsa-miR-23a	GRPEL2	0	0	0	0	0	0	0	1	1	0
MIRT2588479	hsa	hsa	hsa-miR-23a	GSR	0	0	0	0	0	0	0	1	1	0
MIRT2590615	hsa	hsa	hsa-miR-23a	HDDC2	0	0	0	0	0	0	0	1	1	0
MIRT2591549	hsa	hsa	hsa-miR-23a	HELZ	0	0	0	0	0	0	0	1	1	0
MIRT2592519	hsa	hsa	hsa-miR-23a	HIGD1A	0	0	0	0	0	0	0	1	1	0
MIRT2593225	hsa	hsa	hsa-miR-23a	HLA-A	0	0	0	0	0	0	0	1	1	0
MIRT2593278	hsa	hsa	hsa-miR-23a	HMG20A	0	0	0	0	0	0	0	1	1	0
MIRT2593722	hsa	hsa	hsa-miR-23a	HMGCS1	0	0	0	0	0	0	0	1	1	0
MIRT2594017	hsa	hsa	hsa-miR-23a	HMGN2	0	0	0	0	0	0	0	1	1	0
MIRT2595405	hsa	hsa	hsa-miR-23a	HOXA1	0	0	0	0	0	0	0	1	1	0
MIRT2596026	hsa	hsa	hsa-miR-23a	HRSP12	0	0	0	0	0	0	0	1	1	0
MIRT2599056	hsa	hsa	hsa-miR-23a	IFIT2	0	0	0	0	0	0	0	1	1	0
MIRT2599923	hsa	hsa	hsa-miR-23a	IGF2BP1	0	0	0	0	0	0	0	1	1	0
MIRT2601115	hsa	hsa	hsa-miR-23a	IL6R	0	0	0	0	0	0	0	1	1	0
MIRT2601368	hsa	hsa	hsa-miR-23a	IL6ST	0	0	0	0	0	0	0	1	1	0
MIRT2601425	hsa	hsa	hsa-miR-23a	IL8	0	0	0	0	0	0	0	1	1	0
MIRT2602231	hsa	hsa	hsa-miR-23a	INPP5A	0	0	0	0	0	0	0	1	1	0
MIRT2603132	hsa	hsa	hsa-miR-23a	IPO5	0	0	0	0	0	0	0	1	1	0
MIRT2603968	hsa	hsa	hsa-miR-23a	IRF2BP2	0	0	0	0	0	0	0	1	1	0
MIRT2605203	hsa	hsa	hsa-miR-23a	ITGB1	0	0	0	0	0	0	0	1	1	0
MIRT2606178	hsa	hsa	hsa-miR-23a	JAK1	0	0	0	0	0	0	0	1	1	0
MIRT2606360	hsa	hsa	hsa-miR-23a	JMJD1C	0	0	0	0	0	0	0	1	1	0
MIRT2607883	hsa	hsa	hsa-miR-23a	KCTD10	0	0	0	0	0	0	0	1	1	0
MIRT2610174	hsa	hsa	hsa-miR-23a	KIAA0430	0	0	0	0	0	0	0	1	1	0
MIRT2610732	hsa	hsa	hsa-miR-23a	KIAA1033	0	0	0	0	0	0	0	1	1	0
MIRT2611425	hsa	hsa	hsa-miR-23a	KIAA1467	0	0	0	0	0	0	0	1	1	0
MIRT2612091	hsa	hsa	hsa-miR-23a	KIAA2018	0	0	0	0	0	0	0	1	1	0
MIRT2613456	hsa	hsa	hsa-miR-23a	KLF10	0	0	0	0	0	0	0	1	1	0
MIRT2613563	hsa	hsa	hsa-miR-23a	KLF11	0	0	0	0	0	0	0	1	1	0
MIRT2614345	hsa	hsa	hsa-miR-23a	KLHL24	0	0	0	0	0	0	0	1	1	0
MIRT2614593	hsa	hsa	hsa-miR-23a	KLHL28	0	0	0	0	0	0	0	1	1	0
MIRT2615219	hsa	hsa	hsa-miR-23a	KPNA4	0	0	0	0	0	0	0	1	1	0
MIRT2616266	hsa	hsa	hsa-miR-23a	KRR1	0	0	0	0	0	0	0	1	1	0
MIRT2616614	hsa	hsa	hsa-miR-23a	LAMTOR1	0	0	0	0	0	0	0	1	1	0
MIRT2617815	hsa	hsa	hsa-miR-23a	LBR	0	0	0	0	0	0	0	1	1	0
MIRT2618221	hsa	hsa	hsa-miR-23a	LDHB	0	0	0	0	0	0	0	1	1	0
MIRT2619951	hsa	hsa	hsa-miR-23a	LIMK2	0	0	0	0	0	0	0	1	1	0
MIRT2620151	hsa	hsa	hsa-miR-23a	LIN52	0	0	0	0	0	0	0	1	1	0
MIRT2620419	hsa	hsa	hsa-miR-23a	LIN7C	0	0	0	0	0	0	0	1	1	0
MIRT2620643	hsa	hsa	hsa-miR-23a	LITAF	0	0	0	0	0	0	0	1	1	0
MIRT2621636	hsa	hsa	hsa-miR-23a	LPAR1	0	0	0	0	0	0	0	1	1	0
MIRT2622319	hsa	hsa	hsa-miR-23a	LPP	0	0	0	0	0	0	0	1	1	0
MIRT2622872	hsa	hsa	hsa-miR-23a	LRPPRC	0	0	0	0	0	0	0	1	1	0
MIRT2625923	hsa	hsa	hsa-miR-23a	M6PR	0	0	0	0	0	0	0	1	1	0
MIRT2627203	hsa	hsa	hsa-miR-23a	MAP1B	0	0	0	0	0	0	0	1	1	0
MIRT2631065	hsa	hsa	hsa-miR-23a	MAT2A	0	0	0	0	0	0	0	1	1	0
MIRT2631293	hsa	hsa	hsa-miR-23a	MATR3	0	0	0	0	0	0	0	1	1	0
MIRT2633001	hsa	hsa	hsa-miR-23a	MCL1	0	0	0	0	0	0	0	1	1	0
MIRT2633128	hsa	hsa	hsa-miR-23a	MCM9	0	0	0	0	0	0	0	1	1	0
MIRT2633223	hsa	hsa	hsa-miR-23a	MCTS1	0	0	0	0	0	0	0	1	1	0
MIRT2633371	hsa	hsa	hsa-miR-23a	MDK	0	0	0	0	0	0	0	1	1	0
MIRT2633781	hsa	hsa	hsa-miR-23a	MDM2	0	0	0	0	0	0	0	1	1	0
MIRT2634041	hsa	hsa	hsa-miR-23a	MDM4	0	0	0	0	0	0	0	1	1	0
MIRT2635297	hsa	hsa	hsa-miR-23a	MEGF9	0	0	0	0	0	0	0	1	1	0
MIRT2635679	hsa	hsa	hsa-miR-23a	MESDC2	0	0	0	0	0	0	0	1	1	0
MIRT2636667	hsa	hsa	hsa-miR-23a	MFN1	0	0	0	0	0	0	0	1	1	0
MIRT2636949	hsa	hsa	hsa-miR-23a	MFSD8	0	0	0	0	0	0	0	1	1	0
MIRT2637749	hsa	hsa	hsa-miR-23a	MIER1	0	0	0	0	0	0	0	1	1	0
MIRT2638564	hsa	hsa	hsa-miR-23a	MKX	0	0	0	0	0	0	0	1	1	0
MIRT2640787	hsa	hsa	hsa-miR-23a	MORC3	0	0	0	0	0	0	0	1	1	0
MIRT2641957	hsa	hsa	hsa-miR-23a	MRC2	0	0	0	0	0	0	0	1	1	0
MIRT2642141	hsa	hsa	hsa-miR-23a	MRPL35	0	0	0	0	0	0	0	1	1	0
MIRT2646244	hsa	hsa	hsa-miR-23a	MYH10	0	0	0	0	0	0	0	1	1	0
MIRT2647016	hsa	hsa	hsa-miR-23a	NAA15	0	0	0	0	0	0	0	1	1	0
MIRT2647667	hsa	hsa	hsa-miR-23a	NAA50	0	0	0	0	0	0	0	1	1	0
MIRT2650340	hsa	hsa	hsa-miR-23a	NCOA3	0	0	0	0	0	0	0	1	1	0
MIRT2650754	hsa	hsa	hsa-miR-23a	NCS1	0	0	0	0	0	0	0	1	1	0
MIRT2651396	hsa	hsa	hsa-miR-23a	NDUFA5	0	0	0	0	0	0	0	1	1	0
MIRT2651537	hsa	hsa	hsa-miR-23a	NDUFA7	0	0	0	0	0	0	0	1	1	0
MIRT2651703	hsa	hsa	hsa-miR-23a	NECAB1	0	0	0	0	0	0	0	1	1	0
MIRT2651948	hsa	hsa	hsa-miR-23a	NEDD4	0	0	0	0	0	0	0	1	1	0
MIRT2652083	hsa	hsa	hsa-miR-23a	NEFL	0	0	0	0	0	0	0	1	1	0
MIRT2652352	hsa	hsa	hsa-miR-23a	NEU1	0	0	0	0	0	0	0	1	1	0
MIRT2653155	hsa	hsa	hsa-miR-23a	NFE2L2	0	0	0	0	0	0	0	1	1	0
MIRT2653467	hsa	hsa	hsa-miR-23a	NFIA	0	0	0	0	0	0	0	1	1	0
MIRT2653759	hsa	hsa	hsa-miR-23a	NFX1	0	0	0	0	0	0	0	1	1	0
MIRT2654677	hsa	hsa	hsa-miR-23a	NIPAL3	0	0	0	0	0	0	0	1	1	0
MIRT2655943	hsa	hsa	hsa-miR-23a	NONO	0	0	0	0	0	0	0	1	1	0
MIRT2656239	hsa	hsa	hsa-miR-23a	NOTCH2	0	0	0	0	0	0	0	1	1	0
MIRT2658681	hsa	hsa	hsa-miR-23a	NT5DC3	0	0	0	0	0	0	0	1	1	0
MIRT2659413	hsa	hsa	hsa-miR-23a	NUDCD3	0	0	0	0	0	0	0	1	1	0
MIRT2660654	hsa	hsa	hsa-miR-23a	NUPL1	0	0	0	0	0	0	0	1	1	0
MIRT2662882	hsa	hsa	hsa-miR-23a	ORMDL3	0	0	0	0	0	0	0	1	1	0
MIRT2663236	hsa	hsa	hsa-miR-23a	OSBPL8	0	0	0	0	0	0	0	1	1	0
MIRT2663292	hsa	hsa	hsa-miR-23a	OSBPL8	0	0	0	0	0	0	0	1	1	0
MIRT2664218	hsa	hsa	hsa-miR-23a	OXR1	0	0	0	0	0	0	0	1	1	0
MIRT2666374	hsa	hsa	hsa-miR-23a	PAPOLA	0	0	0	0	0	0	0	1	1	0
MIRT2668476	hsa	hsa	hsa-miR-23a	PCNP	0	0	0	0	0	0	0	1	1	0
MIRT2668594	hsa	hsa	hsa-miR-23a	PCSK1	0	0	0	0	0	0	0	1	1	0
MIRT2669502	hsa	hsa	hsa-miR-23a	PDE4B	0	0	0	0	0	0	0	1	1	0
MIRT2670926	hsa	hsa	hsa-miR-23a	PDP2	0	0	0	0	0	0	0	1	1	0
MIRT2671922	hsa	hsa	hsa-miR-23a	PEBP1	0	0	0	0	0	0	0	1	1	0
MIRT2676597	hsa	hsa	hsa-miR-23a	PIGK	0	0	0	0	0	0	0	1	1	0
MIRT2677994	hsa	hsa	hsa-miR-23a	PITPNA	0	0	0	0	0	0	0	1	1	0
MIRT2678314	hsa	hsa	hsa-miR-23a	PJA2	0	0	0	0	0	0	0	1	1	0
MIRT2678957	hsa	hsa	hsa-miR-23a	PKP4	0	0	0	0	0	0	0	1	1	0
MIRT2679494	hsa	hsa	hsa-miR-23a	PLAGL1	0	0	0	0	0	0	0	1	1	0
MIRT2681967	hsa	hsa	hsa-miR-23a	PNRC1	0	0	0	0	0	0	0	1	1	0
MIRT2682004	hsa	hsa	hsa-miR-23a	PNRC2	0	0	0	0	0	0	0	1	1	0
MIRT2682072	hsa	hsa	hsa-miR-23a	PNRC2	0	0	0	0	0	0	0	1	1	0
MIRT2683125	hsa	hsa	hsa-miR-23a	POLR2D	0	0	0	0	0	0	0	1	1	0
MIRT2683393	hsa	hsa	hsa-miR-23a	POLR3A	0	0	0	0	0	0	0	1	1	0
MIRT2683645	hsa	hsa	hsa-miR-23a	POM121	0	0	0	0	0	0	0	1	1	0
MIRT2683767	hsa	hsa	hsa-miR-23a	POM121C	0	0	0	0	0	0	0	1	1	0
MIRT2684259	hsa	hsa	hsa-miR-23a	PPARGC1A	0	0	0	0	0	0	0	1	1	0
MIRT2684456	hsa	hsa	hsa-miR-23a	PPFIBP1	0	0	0	0	0	0	0	1	1	0
MIRT2685595	hsa	hsa	hsa-miR-23a	PPP1CB	0	0	0	0	0	0	0	1	1	0
MIRT2686076	hsa	hsa	hsa-miR-23a	PPP1R12A	0	0	0	0	0	0	0	1	1	0
MIRT2686370	hsa	hsa	hsa-miR-23a	PPP1R3D	0	0	0	0	0	0	0	1	1	0
MIRT2687130	hsa	hsa	hsa-miR-23a	PPP3CA	0	0	0	0	0	0	0	1	1	0
MIRT2687198	hsa	hsa	hsa-miR-23a	PPP3CA	0	0	0	0	0	0	0	1	1	0
MIRT2687507	hsa	hsa	hsa-miR-23a	PPP6C	0	0	0	0	0	0	0	1	1	0
MIRT2688178	hsa	hsa	hsa-miR-23a	PRDX3	0	0	0	0	0	0	0	1	1	0
MIRT2690306	hsa	hsa	hsa-miR-23a	PRKCE	0	0	0	0	0	0	0	1	1	0
MIRT2691184	hsa	hsa	hsa-miR-23a	PRPF4	0	0	0	0	0	0	0	1	1	0
MIRT2691330	hsa	hsa	hsa-miR-23a	PRPF4B	0	0	0	0	0	0	0	1	1	0
MIRT2691341	hsa	hsa	hsa-miR-23a	PRPF4B	0	0	0	0	0	0	0	1	1	0
MIRT2691508	hsa	hsa	hsa-miR-23a	PRR13	0	0	0	0	0	0	0	1	1	0
MIRT2694401	hsa	hsa	hsa-miR-23a	PTAR1	0	0	0	0	0	0	0	1	1	0
MIRT2694757	hsa	hsa	hsa-miR-23a	PTEN	0	0	0	0	0	0	0	1	1	0
MIRT2695494	hsa	hsa	hsa-miR-23a	PTGFRN	0	0	0	0	0	0	0	1	1	0
MIRT2696151	hsa	hsa	hsa-miR-23a	PTK2	0	0	0	0	0	0	0	1	1	0
MIRT2696455	hsa	hsa	hsa-miR-23a	PTP4A2	0	0	0	0	0	0	0	1	1	0
MIRT2700154	hsa	hsa	hsa-miR-23a	RAB2B	0	0	0	0	0	0	0	1	1	0
MIRT2700761	hsa	hsa	hsa-miR-23a	RAB3IP	0	0	0	0	0	0	0	1	1	0
MIRT2701691	hsa	hsa	hsa-miR-23a	RAB8B	0	0	0	0	0	0	0	1	1	0
MIRT2702653	hsa	hsa	hsa-miR-23a	RAI14	0	0	0	0	0	0	0	1	1	0
MIRT2703311	hsa	hsa	hsa-miR-23a	RANBP6	0	0	0	0	0	0	0	1	1	0
MIRT2703683	hsa	hsa	hsa-miR-23a	RAP2B	0	0	0	0	0	0	0	1	1	0
MIRT2706462	hsa	hsa	hsa-miR-23a	RBMS3	0	0	0	0	0	0	0	1	1	0
MIRT2706545	hsa	hsa	hsa-miR-23a	RBX1	0	0	0	0	0	0	0	1	1	0
MIRT2707493	hsa	hsa	hsa-miR-23a	RCN1	0	0	0	0	0	0	0	1	1	0
MIRT2707973	hsa	hsa	hsa-miR-23a	RDX	0	0	0	0	0	0	0	1	1	0
MIRT2711124	hsa	hsa	hsa-miR-23a	RLIM	0	0	0	0	0	0	0	1	1	0
MIRT2711418	hsa	hsa	hsa-miR-23a	RMND5A	0	0	0	0	0	0	0	1	1	0
MIRT2712706	hsa	hsa	hsa-miR-23a	RNF141	0	0	0	0	0	0	0	1	1	0
MIRT2714370	hsa	hsa	hsa-miR-23a	RNF4	0	0	0	0	0	0	0	1	1	0
MIRT2714753	hsa	hsa	hsa-miR-23a	RNGTT	0	0	0	0	0	0	0	1	1	0
MIRT2716386	hsa	hsa	hsa-miR-23a	RRM2B	0	0	0	0	0	0	0	1	1	0
MIRT2716911	hsa	hsa	hsa-miR-23a	RSAD2	0	0	0	0	0	0	0	1	1	0
MIRT2717528	hsa	hsa	hsa-miR-23a	RTN3	0	0	0	0	0	0	0	1	1	0
MIRT2718416	hsa	hsa	hsa-miR-23a	S100PBP	0	0	0	0	0	0	0	1	1	0
MIRT2719208	hsa	hsa	hsa-miR-23a	SAMD8	0	0	0	0	0	0	0	1	1	0
MIRT2719651	hsa	hsa	hsa-miR-23a	SAR1A	0	0	0	0	0	0	0	1	1	0
MIRT2720346	hsa	hsa	hsa-miR-23a	SASH1	0	0	0	0	0	0	0	1	1	0
MIRT2720467	hsa	hsa	hsa-miR-23a	SATB1	0	0	0	0	0	0	0	1	1	0
MIRT2721057	hsa	hsa	hsa-miR-23a	SC4MOL	0	0	0	0	0	0	0	1	1	0
MIRT2723518	hsa	hsa	hsa-miR-23a	SDCBP	0	0	0	0	0	0	0	1	1	0
MIRT2723652	hsa	hsa	hsa-miR-23a	SDHAF2	0	0	0	0	0	0	0	1	1	0
MIRT2724026	hsa	hsa	hsa-miR-23a	SEC22B	0	0	0	0	0	0	0	1	1	0
MIRT2725707	hsa	hsa	hsa-miR-23a	SEMA6D	0	0	0	0	0	0	0	1	1	0
MIRT2725847	hsa	hsa	hsa-miR-23a	SENP5	0	0	0	0	0	0	0	1	1	0
MIRT2726393	hsa	hsa	hsa-miR-23a	2022-09-11	0	0	0	0	0	0	0	1	1	0
MIRT2727155	hsa	hsa	hsa-miR-23a	SERINC1	0	0	0	0	0	0	0	1	1	0
MIRT2727910	hsa	hsa	hsa-miR-23a	SESN2	0	0	0	0	0	0	0	1	1	0
MIRT2728116	hsa	hsa	hsa-miR-23a	SET	0	0	0	0	0	0	0	1	1	0
MIRT2729161	hsa	hsa	hsa-miR-23a	SFRP1	0	0	0	0	0	0	0	1	1	0
MIRT2730073	hsa	hsa	hsa-miR-23a	SGPL1	0	0	0	0	0	0	0	1	1	0
MIRT2734165	hsa	hsa	hsa-miR-23a	SLC25A24	0	0	0	0	0	0	0	1	1	0
MIRT2734441	hsa	hsa	hsa-miR-23a	SLC25A36	0	0	0	0	0	0	0	1	1	0
MIRT2734952	hsa	hsa	hsa-miR-23a	SLC2A13	0	0	0	0	0	0	0	1	1	0
MIRT2735231	hsa	hsa	hsa-miR-23a	SLC30A7	0	0	0	0	0	0	0	1	1	0
MIRT2737124	hsa	hsa	hsa-miR-23a	SLC35F2	0	0	0	0	0	0	0	1	1	0
MIRT2737923	hsa	hsa	hsa-miR-23a	SLC38A2	0	0	0	0	0	0	0	1	1	0
MIRT2738680	hsa	hsa	hsa-miR-23a	SLC39A9	0	0	0	0	0	0	0	1	1	0
MIRT2739269	hsa	hsa	hsa-miR-23a	SLC4A7	0	0	0	0	0	0	0	1	1	0
MIRT2739642	hsa	hsa	hsa-miR-23a	SLC7A11	0	0	0	0	0	0	0	1	1	0
MIRT2739813	hsa	hsa	hsa-miR-23a	SLC7A6	0	0	0	0	0	0	0	1	1	0
MIRT2740163	hsa	hsa	hsa-miR-23a	SLC8A1	0	0	0	0	0	0	0	1	1	0
MIRT2740179	hsa	hsa	hsa-miR-23a	SLC8A1	0	0	0	0	0	0	0	1	1	0
MIRT2741398	hsa	hsa	hsa-miR-23a	SMAD5	0	0	0	0	0	0	0	1	1	0
MIRT2741970	hsa	hsa	hsa-miR-23a	SMARCC2	0	0	0	0	0	0	0	1	1	0
MIRT2743674	hsa	hsa	hsa-miR-23a	SNRPC	0	0	0	0	0	0	0	1	1	0
MIRT2743796	hsa	hsa	hsa-miR-23a	SNTB2	0	0	0	0	0	0	0	1	1	0
MIRT2744109	hsa	hsa	hsa-miR-23a	SNX1	0	0	0	0	0	0	0	1	1	0
MIRT2744324	hsa	hsa	hsa-miR-23a	SNX18	0	0	0	0	0	0	0	1	1	0
MIRT2744493	hsa	hsa	hsa-miR-23a	SNX22	0	0	0	0	0	0	0	1	1	0
MIRT2744999	hsa	hsa	hsa-miR-23a	SNX30	0	0	0	0	0	0	0	1	1	0
MIRT2746921	hsa	hsa	hsa-miR-23a	SPARC	0	0	0	0	0	0	0	1	1	0
MIRT2748118	hsa	hsa	hsa-miR-23a	SPIN1	0	0	0	0	0	0	0	1	1	0
MIRT2748198	hsa	hsa	hsa-miR-23a	SPIN1	0	0	0	0	0	0	0	1	1	0
MIRT2748657	hsa	hsa	hsa-miR-23a	SPOCK1	0	0	0	0	0	0	0	1	1	0
MIRT2749998	hsa	hsa	hsa-miR-23a	SRF	0	0	0	0	0	0	0	1	1	0
MIRT2751089	hsa	hsa	hsa-miR-23a	SRPK2	0	0	0	0	0	0	0	1	1	0
MIRT2751260	hsa	hsa	hsa-miR-23a	SRPRB	0	0	0	0	0	0	0	1	1	0
MIRT2752355	hsa	hsa	hsa-miR-23a	SSBP2	0	0	0	0	0	0	0	1	1	0
MIRT2752951	hsa	hsa	hsa-miR-23a	SSR1	0	0	0	0	0	0	0	1	1	0
MIRT2754028	hsa	hsa	hsa-miR-23a	STAG3L4	0	0	0	0	0	0	0	1	1	0
MIRT2754725	hsa	hsa	hsa-miR-23a	STAT2	0	0	0	0	0	0	0	1	1	0
MIRT2756218	hsa	hsa	hsa-miR-23a	STK4	0	0	0	0	0	0	0	1	1	0
MIRT2757257	hsa	hsa	hsa-miR-23a	STX16	0	0	0	0	0	0	0	1	1	0
MIRT2759938	hsa	hsa	hsa-miR-23a	SWT1	0	0	0	0	0	0	0	1	1	0
MIRT2760807	hsa	hsa	hsa-miR-23a	SYS1	0	0	0	0	0	0	0	1	1	0
MIRT2761290	hsa	hsa	hsa-miR-23a	TAB3	0	0	0	0	0	0	0	1	1	0
MIRT2761324	hsa	hsa	hsa-miR-23a	TACC1	0	0	0	0	0	0	0	1	1	0
MIRT2763395	hsa	hsa	hsa-miR-23a	TBC1D22B	0	0	0	0	0	0	0	1	1	0
MIRT2764070	hsa	hsa	hsa-miR-23a	TBL2	0	0	0	0	0	0	0	1	1	0
MIRT2764403	hsa	hsa	hsa-miR-23a	TBX5	0	0	0	0	0	0	0	1	1	0
MIRT2764836	hsa	hsa	hsa-miR-23a	TCEB1	0	0	0	0	0	0	0	1	1	0
MIRT2764914	hsa	hsa	hsa-miR-23a	TCEB3	0	0	0	0	0	0	0	1	1	0
MIRT2766302	hsa	hsa	hsa-miR-23a	TERF2	0	0	0	0	0	0	0	1	1	0
MIRT2766486	hsa	hsa	hsa-miR-23a	TET3	0	0	0	0	0	0	0	1	1	0
MIRT2767369	hsa	hsa	hsa-miR-23a	TFPI	0	0	0	0	0	0	0	1	1	0
MIRT2767444	hsa	hsa	hsa-miR-23a	TFPI2	0	0	0	0	0	0	0	1	1	0
MIRT2767842	hsa	hsa	hsa-miR-23a	TGFBR2	0	0	0	0	0	0	0	1	1	0
MIRT2767918	hsa	hsa	hsa-miR-23a	TGFBR2	0	0	0	0	0	0	0	1	1	0
MIRT2769957	hsa	hsa	hsa-miR-23a	TIA1	0	0	0	0	0	0	0	1	1	0
MIRT2770945	hsa	hsa	hsa-miR-23a	TLK1	0	0	0	0	0	0	0	1	1	0
MIRT2770949	hsa	hsa	hsa-miR-23a	TLK1	0	0	0	0	0	0	0	1	1	0
MIRT2772604	hsa	hsa	hsa-miR-23a	TMED10	0	0	0	0	0	0	0	1	1	0
MIRT2772826	hsa	hsa	hsa-miR-23a	TMED5	0	0	0	0	0	0	0	1	1	0
MIRT2772870	hsa	hsa	hsa-miR-23a	TMED5	0	0	0	0	0	0	0	1	1	0
MIRT2774153	hsa	hsa	hsa-miR-23a	TMEM135	0	0	0	0	0	0	0	1	1	0
MIRT2774711	hsa	hsa	hsa-miR-23a	TMEM167A	0	0	0	0	0	0	0	1	1	0
MIRT2775799	hsa	hsa	hsa-miR-23a	TMEM189-UBE2V1	0	0	0	0	0	0	0	1	1	0
MIRT2778918	hsa	hsa	hsa-miR-23a	TMF1	0	0	0	0	0	0	0	1	1	0
MIRT2779663	hsa	hsa	hsa-miR-23a	TMTC3	0	0	0	0	0	0	0	1	1	0
MIRT2780081	hsa	hsa	hsa-miR-23a	TMX3	0	0	0	0	0	0	0	1	1	0
MIRT2780287	hsa	hsa	hsa-miR-23a	TNFAIP1	0	0	0	0	0	0	0	1	1	0
MIRT2780425	hsa	hsa	hsa-miR-23a	TNFAIP6	0	0	0	0	0	0	0	1	1	0
MIRT2781197	hsa	hsa	hsa-miR-23a	TNPO1	0	0	0	0	0	0	0	1	1	0
MIRT2781810	hsa	hsa	hsa-miR-23a	TNRC6C	0	0	0	0	0	0	0	1	1	0
MIRT2783112	hsa	hsa	hsa-miR-23a	TOP1	0	0	0	0	0	0	0	1	1	0
MIRT2783414	hsa	hsa	hsa-miR-23a	TOR1AIP2	0	0	0	0	0	0	0	1	1	0
MIRT2784465	hsa	hsa	hsa-miR-23a	TPI1	0	0	0	0	0	0	0	1	1	0
MIRT2784547	hsa	hsa	hsa-miR-23a	TPM3	0	0	0	0	0	0	0	1	1	0
MIRT2785114	hsa	hsa	hsa-miR-23a	TRAF3IP1	0	0	0	0	0	0	0	1	1	0
MIRT2786036	hsa	hsa	hsa-miR-23a	TRAPPC2	0	0	0	0	0	0	0	1	1	0
MIRT2786325	hsa	hsa	hsa-miR-23a	TRIAP1	0	0	0	0	0	0	0	1	1	0
MIRT2787281	hsa	hsa	hsa-miR-23a	TRIM33	0	0	0	0	0	0	0	1	1	0
MIRT2792383	hsa	hsa	hsa-miR-23a	TUSC2	0	0	0	0	0	0	0	1	1	0
MIRT2793365	hsa	hsa	hsa-miR-23a	TXNIP	0	0	0	0	0	0	0	1	1	0
MIRT2794661	hsa	hsa	hsa-miR-23a	UBE2D3	0	0	0	0	0	0	0	1	1	0
MIRT2795456	hsa	hsa	hsa-miR-23a	UBE2K	0	0	0	0	0	0	0	1	1	0
MIRT2796048	hsa	hsa	hsa-miR-23a	UBE2V1	0	0	0	0	0	0	0	1	1	0
MIRT2796265	hsa	hsa	hsa-miR-23a	UBE2V2	0	0	0	0	0	0	0	1	1	0
MIRT2796866	hsa	hsa	hsa-miR-23a	UBE4A	0	0	0	0	0	0	0	1	1	0
MIRT2798445	hsa	hsa	hsa-miR-23a	UFM1	0	0	0	0	0	0	0	1	1	0
MIRT2799659	hsa	hsa	hsa-miR-23a	UQCR10	0	0	0	0	0	0	0	1	1	0
MIRT2801592	hsa	hsa	hsa-miR-23a	USP53	0	0	0	0	0	0	0	1	1	0
MIRT2801793	hsa	hsa	hsa-miR-23a	USP9X	0	0	0	0	0	0	0	1	1	0
MIRT2803921	hsa	hsa	hsa-miR-23a	VGLL3	0	0	0	0	0	0	0	1	1	0
MIRT2804432	hsa	hsa	hsa-miR-23a	VMP1	0	0	0	0	0	0	0	1	1	0
MIRT2806207	hsa	hsa	hsa-miR-23a	VRK3	0	0	0	0	0	0	0	1	1	0
MIRT2807179	hsa	hsa	hsa-miR-23a	WASL	0	0	0	0	0	0	0	1	1	0
MIRT2807426	hsa	hsa	hsa-miR-23a	WDFY1	0	0	0	0	0	0	0	1	1	0
MIRT2809089	hsa	hsa	hsa-miR-23a	WHAMM	0	0	0	0	0	0	0	1	1	0
MIRT2809296	hsa	hsa	hsa-miR-23a	WIPF2	0	0	0	0	0	0	0	1	1	0
MIRT2809610	hsa	hsa	hsa-miR-23a	WISP1	0	0	0	0	0	0	0	1	1	0
MIRT2810159	hsa	hsa	hsa-miR-23a	WRB	0	0	0	0	0	0	0	1	1	0
MIRT2810211	hsa	hsa	hsa-miR-23a	WSB2	0	0	0	0	0	0	0	1	1	0
MIRT2811705	hsa	hsa	hsa-miR-23a	XRN1	0	0	0	0	0	0	0	1	1	0
MIRT2811824	hsa	hsa	hsa-miR-23a	XYLT1	0	0	0	0	0	0	0	1	1	0
MIRT2813202	hsa	hsa	hsa-miR-23a	YWHAG	0	0	0	0	0	0	0	1	1	0
MIRT2813829	hsa	hsa	hsa-miR-23a	ZBTB2	0	0	0	0	0	0	0	1	1	0
MIRT2814100	hsa	hsa	hsa-miR-23a	ZBTB34	0	0	0	0	0	0	0	1	1	0
MIRT2814425	hsa	hsa	hsa-miR-23a	ZBTB40	0	0	0	0	0	0	0	1	1	0
MIRT2814742	hsa	hsa	hsa-miR-23a	ZBTB43	0	0	0	0	0	0	0	1	1	0
MIRT2815012	hsa	hsa	hsa-miR-23a	ZBTB9	0	0	0	0	0	0	0	1	1	0
MIRT2815658	hsa	hsa	hsa-miR-23a	ZCCHC2	0	0	0	0	0	0	0	1	1	0
MIRT2817942	hsa	hsa	hsa-miR-23a	ZFR	0	0	0	0	0	0	0	1	1	0
MIRT2819740	hsa	hsa	hsa-miR-23a	ZMYND11	0	0	0	0	0	0	0	1	1	0
MIRT2819872	hsa	hsa	hsa-miR-23a	ZNF117	0	0	0	0	0	0	0	1	1	0
MIRT2820453	hsa	hsa	hsa-miR-23a	ZNF208	0	0	0	0	0	0	0	1	1	0
MIRT2820698	hsa	hsa	hsa-miR-23a	ZNF248	0	0	0	0	0	0	0	1	1	0
MIRT2821153	hsa	hsa	hsa-miR-23a	ZNF28	0	0	0	0	0	0	0	1	1	0
MIRT2822577	hsa	hsa	hsa-miR-23a	ZNF420	0	0	0	0	0	0	0	1	1	0
MIRT2822950	hsa	hsa	hsa-miR-23a	ZNF451	0	0	0	0	0	0	0	1	1	0
MIRT2823015	hsa	hsa	hsa-miR-23a	ZNF468	0	0	0	0	0	0	0	1	1	0
MIRT2823156	hsa	hsa	hsa-miR-23a	ZNF493	0	0	0	0	0	0	0	1	1	0
MIRT2823397	hsa	hsa	hsa-miR-23a	ZNF544	0	0	0	0	0	0	0	1	1	0
MIRT2823535	hsa	hsa	hsa-miR-23a	ZNF578	0	0	0	0	0	0	0	1	1	0
MIRT2824750	hsa	hsa	hsa-miR-23a	ZNF701	0	0	0	0	0	0	0	1	1	0
MIRT2824898	hsa	hsa	hsa-miR-23a	ZNF708	0	0	0	0	0	0	0	1	1	0
MIRT2825628	hsa	hsa	hsa-miR-23a	ZNF816-ZNF321P	0	0	0	0	0	0	0	1	1	0
MIRT2826162	hsa	hsa	hsa-miR-23a	ZSCAN22	0	0	0	0	0	0	0	1	1	0
MIRT2826830	hsa	hsa	hsa-miR-23a	AACS	0	0	0	0	0	0	0	1	1	0
MIRT2829600	hsa	hsa	hsa-miR-23a	AKD1	0	0	0	0	0	0	0	1	1	0
MIRT2830051	hsa	hsa	hsa-miR-23a	ALDH9A1	0	0	0	0	0	0	0	1	1	0
MIRT2830561	hsa	hsa	hsa-miR-23a	ANGPT1	0	0	0	0	0	0	0	1	1	0
MIRT2830631	hsa	hsa	hsa-miR-23a	ANKDD1A	0	0	0	0	0	0	0	1	1	0
MIRT2837259	hsa	hsa	hsa-miR-23a	C10orf18	0	0	0	0	0	0	0	1	1	0
MIRT2839729	hsa	hsa	hsa-miR-23a	C1orf216	0	0	0	0	0	0	0	1	1	0
MIRT2843104	hsa	hsa	hsa-miR-23a	CADM2	0	0	0	0	0	0	0	1	1	0
MIRT2844413	hsa	hsa	hsa-miR-23a	CCDC15	0	0	0	0	0	0	0	1	1	0
MIRT2844429	hsa	hsa	hsa-miR-23a	CCDC165	0	0	0	0	0	0	0	1	1	0
MIRT2847953	hsa	hsa	hsa-miR-23a	CLEC2D	0	0	0	0	0	0	0	1	1	0
MIRT2848101	hsa	hsa	hsa-miR-23a	CLIC5	0	0	0	0	0	0	0	1	1	0
MIRT2849772	hsa	hsa	hsa-miR-23a	COX16	0	0	0	0	0	0	0	1	1	0
MIRT2850757	hsa	hsa	hsa-miR-23a	CRYZ	0	0	0	0	0	0	0	1	1	0
MIRT2853849	hsa	hsa	hsa-miR-23a	DIS3L	0	0	0	0	0	0	0	1	1	0
MIRT2856408	hsa	hsa	hsa-miR-23a	ELOVL4	0	0	0	0	0	0	0	1	1	0
MIRT2858097	hsa	hsa	hsa-miR-23a	EXT2	0	0	0	0	0	0	0	1	1	0
MIRT2858704	hsa	hsa	hsa-miR-23a	FAM111B	0	0	0	0	0	0	0	1	1	0
MIRT2859083	hsa	hsa	hsa-miR-23a	FAM129A	0	0	0	0	0	0	0	1	1	0
MIRT2861042	hsa	hsa	hsa-miR-23a	FCGBP	0	0	0	0	0	0	0	1	1	0
MIRT2868451	hsa	hsa	hsa-miR-23a	HCP5	0	0	0	0	0	0	0	1	1	0
MIRT2869210	hsa	hsa	hsa-miR-23a	HLA-C	0	0	0	0	0	0	0	1	1	0
MIRT2869306	hsa	hsa	hsa-miR-23a	HLA-E	0	0	0	0	0	0	0	1	1	0
MIRT2869633	hsa	hsa	hsa-miR-23a	HNRNPH3	0	0	0	0	0	0	0	1	1	0
MIRT2869746	hsa	hsa	hsa-miR-23a	HPGD	0	0	0	0	0	0	0	1	1	0
MIRT2870119	hsa	hsa	hsa-miR-23a	HSPH1	0	0	0	0	0	0	0	1	1	0
MIRT2872110	hsa	hsa	hsa-miR-23a	IL1RAP	0	0	0	0	0	0	0	1	1	0
MIRT2874051	hsa	hsa	hsa-miR-23a	JKAMP	0	0	0	0	0	0	0	1	1	0
MIRT2877217	hsa	hsa	hsa-miR-23a	LIG4	0	0	0	0	0	0	0	1	1	0
MIRT2879846	hsa	hsa	hsa-miR-23a	MAN2B2	0	0	0	0	0	0	0	1	1	0
MIRT2879874	hsa	hsa	hsa-miR-23a	MANBA	0	0	0	0	0	0	0	1	1	0
MIRT2880673	hsa	hsa	hsa-miR-23a	MCOLN3	0	0	0	0	0	0	0	1	1	0
MIRT2881476	hsa	hsa	hsa-miR-23a	METAP1	0	0	0	0	0	0	0	1	1	0
MIRT2882213	hsa	hsa	hsa-miR-23a	MGEA5	0	0	0	0	0	0	0	1	1	0
MIRT2882639	hsa	hsa	hsa-miR-23a	MLXIP	0	0	0	0	0	0	0	1	1	0
MIRT2888538	hsa	hsa	hsa-miR-23a	NISCH	0	0	0	0	0	0	0	1	1	0
MIRT2889122	hsa	hsa	hsa-miR-23a	NOL11	0	0	0	0	0	0	0	1	1	0
MIRT2894080	hsa	hsa	hsa-miR-23a	PDDC1	0	0	0	0	0	0	0	1	1	0
MIRT2899590	hsa	hsa	hsa-miR-23a	PPP2R1B	0	0	0	0	0	0	0	1	1	0
MIRT2901329	hsa	hsa	hsa-miR-23a	PTPRG	0	0	0	0	0	0	0	1	1	0
MIRT2901767	hsa	hsa	hsa-miR-23a	QDPR	0	0	0	0	0	0	0	1	1	0
MIRT2905892	hsa	hsa	hsa-miR-23a	RNF216	0	0	0	0	0	0	0	1	1	0
MIRT2907317	hsa	hsa	hsa-miR-23a	RPUSD4	0	0	0	0	0	0	0	1	1	0
MIRT2908382	hsa	hsa	hsa-miR-23a	S1PR3	0	0	0	0	0	0	0	1	1	0
MIRT2908684	hsa	hsa	hsa-miR-23a	SAMD9	0	0	0	0	0	0	0	1	1	0
MIRT2912691	hsa	hsa	hsa-miR-23a	SLC2A3	0	0	0	0	0	0	0	1	1	0
MIRT2913978	hsa	hsa	hsa-miR-23a	SMN1	0	0	0	0	0	0	0	1	1	0
MIRT2914027	hsa	hsa	hsa-miR-23a	SMN2	0	0	0	0	0	0	0	1	1	0
MIRT2914452	hsa	hsa	hsa-miR-23a	SNRNP40	0	0	0	0	0	0	0	1	1	0
MIRT2917093	hsa	hsa	hsa-miR-23a	SV2B	0	0	0	0	0	0	0	1	1	0
MIRT2917273	hsa	hsa	hsa-miR-23a	SYNJ2BP-COX16	0	0	0	0	0	0	0	1	1	0
MIRT2917308	hsa	hsa	hsa-miR-23a	SYNM	0	0	0	0	0	0	0	1	1	0
MIRT2918126	hsa	hsa	hsa-miR-23a	TBC1D24	0	0	0	0	0	0	0	1	1	0
MIRT2919430	hsa	hsa	hsa-miR-23a	TIRAP	0	0	0	0	0	0	0	1	1	0
MIRT2921378	hsa	hsa	hsa-miR-23a	TNFAIP2	0	0	0	0	0	0	0	1	1	0
MIRT2922655	hsa	hsa	hsa-miR-23a	TOX	0	0	0	0	0	0	0	1	1	0
MIRT2924152	hsa	hsa	hsa-miR-23a	TRMT5	0	0	0	0	0	0	0	1	1	0
MIRT2924392	hsa	hsa	hsa-miR-23a	TSSC1	0	0	0	0	0	0	0	1	1	0
MIRT2924535	hsa	hsa	hsa-miR-23a	TTC38	0	0	0	0	0	0	0	1	1	0
MIRT2926120	hsa	hsa	hsa-miR-23a	UHRF1BP1L	0	0	0	0	0	0	0	1	1	0
MIRT2927505	hsa	hsa	hsa-miR-23a	VPS35	0	0	0	0	0	0	0	1	1	0
MIRT2928909	hsa	hsa	hsa-miR-23a	XPNPEP3	0	0	0	0	0	0	0	1	1	0
MIRT2929336	hsa	hsa	hsa-miR-23a	ZBED1	0	0	0	0	0	0	0	1	1	0
MIRT2930225	hsa	hsa	hsa-miR-23a	ZDHHC21	0	0	0	0	0	0	0	1	1	0
MIRT2930869	hsa	hsa	hsa-miR-23a	ZNF107	0	0	0	0	0	0	0	1	1	0
MIRT2931002	hsa	hsa	hsa-miR-23a	ZNF138	0	0	0	0	0	0	0	1	1	0
MIRT2931374	hsa	hsa	hsa-miR-23a	ZNF195	0	0	0	0	0	0	0	1	1	0
MIRT2931846	hsa	hsa	hsa-miR-23a	ZNF253	0	0	0	0	0	0	0	1	1	0
MIRT2931874	hsa	hsa	hsa-miR-23a	ZNF257	0	0	0	0	0	0	0	1	1	0
MIRT2931918	hsa	hsa	hsa-miR-23a	ZNF267	0	0	0	0	0	0	0	1	1	0
MIRT2932199	hsa	hsa	hsa-miR-23a	ZNF317	0	0	0	0	0	0	0	1	1	0
MIRT2932418	hsa	hsa	hsa-miR-23a	ZNF323	0	0	0	0	0	0	0	1	1	0
MIRT2932741	hsa	hsa	hsa-miR-23a	ZNF33A	0	0	0	0	0	0	0	1	1	0
[truncated: 2,555 more rows]

## Sheet: hsa-mir-100
ID	Species(miRNA)	Species(Target)	miRNA	Target	Reporter assay	Western blot	qPCR	Microarray	NGS	pSILAC	Other	CLIP-Seq	Sum	Number of paper
MIRT006429	hsa	hsa	hsa-miR-100-5p	IGF1R	1	1	1	0	0	0	1	0	4	4
MIRT000382	hsa	hsa	hsa-miR-100-5p	PLK1	1	1	1	0	0	0	1	0	4	6
MIRT003420	hsa	hsa	hsa-miR-100-5p	MMP13	0	1	1	1	0	0	1	0	4	1
MIRT003419	hsa	hsa	hsa-miR-100-5p	FGFR3	1	1	1	1	0	0	1	0	5	4
MIRT003418	hsa	hsa	hsa-miR-100-5p	ID1	0	0	1	1	0	0	1	0	3	1
MIRT003417	hsa	hsa	hsa-miR-100-5p	EGR2	0	0	1	1	0	0	1	0	3	1
MIRT005913	hsa	hsa	hsa-miR-100-5p	ATM	1	1	1	0	0	0	0	0	3	1
MIRT006723	hsa	hsa	hsa-miR-100-5p	BMPR2	1	1	1	0	0	0	0	0	3	1
MIRT006765	hsa	hsa	hsa-miR-100-5p	CTDSPL	1	1	1	0	0	0	0	0	3	1
MIRT006850	hsa	hsa	hsa-miR-100-5p	FLT1	1	0	0	0	0	0	0	0	1	1
MIRT007365	hsa	hsa	hsa-miR-100-5p	MTOR	1	1	1	0	0	0	1	0	4	5
MIRT027392	hsa	hsa	hsa-miR-100-5p	RPTOR	0	0	0	0	0	0	1	0	1	1
MIRT048384	hsa	hsa	hsa-miR-100-5p	FOXN2	0	0	0	0	1	0	0	0	1	1
MIRT048385	hsa	hsa	hsa-miR-100-5p	SREK1IP1	0	0	0	0	1	0	0	0	1	1
MIRT048386	hsa	hsa	hsa-miR-100-5p	YWHAE	0	0	0	0	1	0	0	0	1	1
MIRT048387	hsa	hsa	hsa-miR-100-5p	RPL5	0	0	0	0	1	0	0	0	1	1
MIRT048388	hsa	hsa	hsa-miR-100-5p	MAP7D1	0	0	0	0	1	0	0	0	1	1
MIRT048389	hsa	hsa	hsa-miR-100-5p	NOP2	0	0	0	0	1	0	0	0	1	1
MIRT048390	hsa	hsa	hsa-miR-100-5p	CCNG1	0	0	0	0	1	0	0	0	1	1
MIRT048391	hsa	hsa	hsa-miR-100-5p	SMAD7	0	0	0	0	1	0	0	0	1	1
MIRT048392	hsa	hsa	hsa-miR-100-5p	MAPK6	0	0	0	0	1	0	0	0	1	1
MIRT048393	hsa	hsa	hsa-miR-100-5p	UBE2E3	0	0	0	0	1	0	0	0	1	1
MIRT048394	hsa	hsa	hsa-miR-100-5p	LIX1L	0	0	0	0	1	0	0	0	1	1
MIRT048395	hsa	hsa	hsa-miR-100-5p	GNA13	0	0	0	0	1	0	0	0	1	1
MIRT048396	hsa	hsa	hsa-miR-100-5p	RLIM	0	0	0	0	1	0	0	0	1	1
MIRT048397	hsa	hsa	hsa-miR-100-5p	ATP2A2	0	0	0	0	1	0	0	0	1	1
MIRT048398	hsa	hsa	hsa-miR-100-5p	KPNA2	0	0	0	0	1	0	0	0	1	1
MIRT048399	hsa	hsa	hsa-miR-100-5p	HIST2H2AA3	0	0	0	0	1	0	0	0	1	1
MIRT048400	hsa	hsa	hsa-miR-100-5p	YTHDC1	0	0	0	0	1	0	0	0	1	1
MIRT048401	hsa	hsa	hsa-miR-100-5p	ZNF511	0	0	0	0	1	0	0	0	1	1
MIRT048402	hsa	hsa	hsa-miR-100-5p	BAZ1B	0	0	0	0	1	0	0	0	1	1
MIRT048403	hsa	hsa	hsa-miR-100-5p	UBA2	0	0	0	0	1	0	0	0	1	1
MIRT048404	hsa	hsa	hsa-miR-100-5p	FOXP1	0	0	0	0	1	0	0	0	1	1
MIRT048405	hsa	hsa	hsa-miR-100-5p	APEX1	0	0	0	0	1	0	0	0	1	1
MIRT048406	hsa	hsa	hsa-miR-100-5p	CUL2	0	0	0	0	1	0	0	0	1	1
MIRT048407	hsa	hsa	hsa-miR-100-5p	CCNYL1	0	0	0	0	1	0	0	0	1	1
MIRT048408	hsa	hsa	hsa-miR-100-5p	ORC2	0	0	0	0	1	0	0	0	1	1
MIRT048409	hsa	hsa	hsa-miR-100-5p	PANK3	0	0	0	0	1	0	0	0	1	1
MIRT048410	hsa	hsa	hsa-miR-100-5p	MAPK1IP1L	0	0	0	0	1	0	0	0	1	1
MIRT048411	hsa	hsa	hsa-miR-100-5p	MRPS33	0	0	0	0	1	0	0	0	1	1
MIRT048412	hsa	hsa	hsa-miR-100-5p	IARS	0	0	0	0	1	0	0	0	1	1
MIRT048413	hsa	hsa	hsa-miR-100-5p	RHPN2	0	0	0	0	1	0	0	0	1	1
MIRT048414	hsa	hsa	hsa-miR-100-5p	CBX3	0	0	0	0	1	0	0	0	1	1
MIRT048415	hsa	hsa	hsa-miR-100-5p	NDUFC2	0	0	0	0	1	0	0	0	1	1
MIRT048416	hsa	hsa	hsa-miR-100-5p	TSC22D1	0	0	0	0	1	0	0	0	1	1
MIRT048417	hsa	hsa	hsa-miR-100-5p	H3F3A	0	0	0	0	1	0	0	0	1	1
MIRT048418	hsa	hsa	hsa-miR-100-5p	FBXL15	0	0	0	0	1	0	0	0	1	1
MIRT048419	hsa	hsa	hsa-miR-100-5p	PFN2	0	0	0	0	1	0	0	0	1	1
MIRT048420	hsa	hsa	hsa-miR-100-5p	MKLN1	0	0	0	0	1	0	0	0	1	1
MIRT048421	hsa	hsa	hsa-miR-100-5p	MITD1	0	0	0	0	1	0	0	0	1	1
MIRT048422	hsa	hsa	hsa-miR-100-5p	RPS8	0	0	0	0	1	0	0	0	1	1
MIRT048423	hsa	hsa	hsa-miR-100-5p	SLC17A8	0	0	0	0	1	0	0	0	1	1
MIRT048424	hsa	hsa	hsa-miR-100-5p	NSF	0	0	0	0	1	0	0	0	1	1
MIRT048425	hsa	hsa	hsa-miR-100-5p	PRRC2C	0	0	0	0	1	0	0	0	1	1
MIRT048426	hsa	hsa	hsa-miR-100-5p	BCL10	0	0	0	0	1	0	0	0	1	1
MIRT048427	hsa	hsa	hsa-miR-100-5p	QSER1	0	0	0	0	1	0	0	0	1	1
MIRT048428	hsa	hsa	hsa-miR-100-5p	FAM221A	0	0	0	0	1	0	0	0	1	1
MIRT048429	hsa	hsa	hsa-miR-100-5p	RAB33B	0	0	0	0	1	0	0	0	1	1
MIRT048430	hsa	hsa	hsa-miR-100-5p	DCAF6	0	0	0	0	1	0	0	0	1	1
MIRT048431	hsa	hsa	hsa-miR-100-5p	RARS	0	0	0	0	1	0	0	0	1	1
MIRT048432	hsa	hsa	hsa-miR-100-5p	KATNBL1	0	0	0	0	1	0	0	0	1	1
MIRT048433	hsa	hsa	hsa-miR-100-5p	CYTB	0	0	0	0	1	0	0	0	1	1
MIRT048434	hsa	hsa	hsa-miR-100-5p	ATAT1	0	0	0	0	1	0	0	0	1	1
MIRT048435	hsa	hsa	hsa-miR-100-5p	SERBP1	0	0	0	0	1	0	0	0	1	1
MIRT048436	hsa	hsa	hsa-miR-100-5p	N4BP2	0	0	0	0	1	0	0	0	1	1
MIRT048437	hsa	hsa	hsa-miR-100-5p	RPL39L	0	0	0	0	1	0	0	0	1	1
MIRT048438	hsa	hsa	hsa-miR-100-5p	PTP4A1	0	0	0	0	1	0	0	0	1	1
MIRT048439	hsa	hsa	hsa-miR-100-5p	PSMA2	0	0	0	0	1	0	0	0	1	1
MIRT048440	hsa	hsa	hsa-miR-100-5p	MAP4	0	0	0	0	1	0	0	0	1	1
MIRT048441	hsa	hsa	hsa-miR-100-5p	UBN2	0	0	0	0	1	0	0	0	1	1
MIRT048442	hsa	hsa	hsa-miR-100-5p	TAPBP	0	0	0	0	1	0	0	0	1	1
MIRT048443	hsa	hsa	hsa-miR-100-5p	EDEM1	0	0	0	0	1	0	0	0	1	1
MIRT048444	hsa	hsa	hsa-miR-100-5p	ALG3	0	0	0	0	1	0	0	0	1	1
MIRT048445	hsa	hsa	hsa-miR-100-5p	FXN	0	0	0	0	1	0	0	0	1	1
MIRT048446	hsa	hsa	hsa-miR-100-5p	TEX264	0	0	0	0	1	0	0	0	1	1
MIRT048447	hsa	hsa	hsa-miR-100-5p	TCP1	0	0	0	0	1	0	0	0	1	1
MIRT048448	hsa	hsa	hsa-miR-100-5p	NDE1	0	0	0	0	1	0	0	0	1	1
MIRT048449	hsa	hsa	hsa-miR-100-5p	NFIA	0	0	0	0	1	0	0	0	1	1
MIRT048450	hsa	hsa	hsa-miR-100-5p	RPL36A	0	0	0	0	1	0	0	0	1	1
MIRT048451	hsa	hsa	hsa-miR-100-5p	GNG5	0	0	0	0	1	0	0	0	1	1
MIRT048452	hsa	hsa	hsa-miR-100-5p	RIOK2	0	0	0	0	1	0	0	0	1	1
MIRT048453	hsa	hsa	hsa-miR-100-5p	H2AFV	0	0	0	0	1	0	0	0	1	1
MIRT048454	hsa	hsa	hsa-miR-100-5p	S100A10	0	0	0	0	1	0	0	0	1	1
MIRT048455	hsa	hsa	hsa-miR-100-5p	ACSL3	0	0	0	0	1	0	0	0	1	1
MIRT048456	hsa	hsa	hsa-miR-100-5p	DAZAP2	0	0	0	0	1	0	0	0	1	1
MIRT048457	hsa	hsa	hsa-miR-100-5p	PCBP2	0	0	0	0	1	0	0	0	1	1
MIRT048458	hsa	hsa	hsa-miR-100-5p	RAP2C	0	0	0	0	1	0	0	0	1	1
MIRT048459	hsa	hsa	hsa-miR-100-5p	C21orf91	0	0	0	0	1	0	0	0	1	1
MIRT048460	hsa	hsa	hsa-miR-100-5p	SLMO2	0	0	0	0	1	0	0	0	1	1
MIRT048461	hsa	hsa	hsa-miR-100-5p	PTPN9	0	0	0	0	1	0	0	0	1	1
MIRT048462	hsa	hsa	hsa-miR-100-5p	AP3M1	0	0	0	0	1	0	0	0	1	1
MIRT048463	hsa	hsa	hsa-miR-100-5p	DDAH1	0	0	0	0	1	0	0	0	1	1
MIRT048464	hsa	hsa	hsa-miR-100-5p	HSPA14	0	0	0	0	1	0	0	0	1	1
MIRT048465	hsa	hsa	hsa-miR-100-5p	RPS27	0	0	0	0	1	0	0	0	1	1
MIRT048466	hsa	hsa	hsa-miR-100-5p	UNC50	0	0	0	0	1	0	0	0	1	1
MIRT048467	hsa	hsa	hsa-miR-100-5p	2022-09-10	0	0	0	0	1	0	0	0	1	1
MIRT048468	hsa	hsa	hsa-miR-100-5p	USP1	0	0	0	0	1	0	0	0	1	1
MIRT048469	hsa	hsa	hsa-miR-100-5p	KLHL15	0	0	0	0	1	0	0	0	1	1
MIRT048470	hsa	hsa	hsa-miR-100-5p	ATP5A1	0	0	0	0	1	0	0	0	1	1
MIRT048471	hsa	hsa	hsa-miR-100-5p	XRCC5	0	0	0	0	1	0	0	0	1	1
MIRT048472	hsa	hsa	hsa-miR-100-5p	SNRNP27	0	0	0	0	1	0	0	0	1	1
MIRT048473	hsa	hsa	hsa-miR-100-5p	CAPNS1	0	0	0	0	1	0	0	0	1	1
MIRT048474	hsa	hsa	hsa-miR-100-5p	OXCT1	0	0	0	0	1	0	0	0	1	1
MIRT048475	hsa	hsa	hsa-miR-100-5p	QKI	0	0	0	0	1	0	0	0	1	1
MIRT048476	hsa	hsa	hsa-miR-100-5p	MORF4L2	0	0	0	0	1	0	0	0	1	1
MIRT048477	hsa	hsa	hsa-miR-100-5p	VCP	0	0	0	0	1	0	0	0	1	1
MIRT048478	hsa	hsa	hsa-miR-100-5p	H2AFY	0	0	0	0	1	0	0	0	1	1
MIRT048479	hsa	hsa	hsa-miR-100-5p	ALDH9A1	0	0	0	0	1	0	0	0	1	1
MIRT048480	hsa	hsa	hsa-miR-100-5p	OXA1L	0	0	0	0	1	0	0	0	1	1
MIRT048481	hsa	hsa	hsa-miR-100-5p	SGTB	0	0	0	0	1	0	0	0	1	1
MIRT048482	hsa	hsa	hsa-miR-100-5p	ANAPC11	0	0	0	0	1	0	0	0	1	1
MIRT048483	hsa	hsa	hsa-miR-100-5p	PSMG2	0	0	0	0	1	0	0	0	1	1
MIRT048484	hsa	hsa	hsa-miR-100-5p	EEF1A1	0	0	0	0	1	0	0	0	1	1
MIRT048485	hsa	hsa	hsa-miR-100-5p	INSIG1	0	0	0	0	1	0	0	0	1	1
MIRT048486	hsa	hsa	hsa-miR-100-5p	SNX4	0	0	0	0	1	0	0	0	1	1
MIRT048487	hsa	hsa	hsa-miR-100-5p	ATP1B3	0	0	0	0	1	0	0	0	1	1
MIRT048488	hsa	hsa	hsa-miR-100-5p	SAP30L	0	0	0	0	1	0	0	0	1	1
MIRT048489	hsa	hsa	hsa-miR-100-5p	DPY19L4	0	0	0	0	1	0	0	0	1	1
MIRT048490	hsa	hsa	hsa-miR-100-5p	RPL7A	0	0	0	0	1	0	0	0	1	1
MIRT048491	hsa	hsa	hsa-miR-100-5p	RPL19	0	0	0	0	1	0	0	0	1	1
MIRT048492	hsa	hsa	hsa-miR-100-5p	NDUFA9	0	0	0	0	1	0	0	0	1	1
MIRT048493	hsa	hsa	hsa-miR-100-5p	CTDSPL2	0	0	0	0	1	0	0	0	1	1
MIRT048494	hsa	hsa	hsa-miR-100-5p	GFOD1	0	0	0	0	1	0	0	0	1	1
MIRT048495	hsa	hsa	hsa-miR-100-5p	GRB2	0	0	0	0	1	0	0	0	1	1
MIRT048496	hsa	hsa	hsa-miR-100-5p	GTF2H1	0	0	0	0	1	0	0	0	1	1
MIRT048497	hsa	hsa	hsa-miR-100-5p	RRM2	0	0	0	0	1	0	0	0	1	1
MIRT048498	hsa	hsa	hsa-miR-100-5p	ATP6AP1L	0	0	0	0	1	0	0	0	1	1
MIRT048499	hsa	hsa	hsa-miR-100-5p	TM9SF3	0	0	0	0	1	0	0	0	1	1
MIRT048500	hsa	hsa	hsa-miR-100-5p	SMG1	0	0	0	0	1	0	0	0	1	1
MIRT048501	hsa	hsa	hsa-miR-100-5p	ITM2B	0	0	0	0	1	0	0	0	1	1
MIRT048502	hsa	hsa	hsa-miR-100-5p	PSMA5	0	0	0	0	1	0	0	0	1	1
MIRT048503	hsa	hsa	hsa-miR-100-5p	MAFG	0	0	0	0	1	0	0	0	1	1
MIRT048504	hsa	hsa	hsa-miR-100-5p	DNMT1	0	0	0	0	1	0	0	0	1	1
MIRT048505	hsa	hsa	hsa-miR-100-5p	UBQLN1	0	0	0	0	1	0	0	0	1	1
MIRT048506	hsa	hsa	hsa-miR-100-5p	CUL1	0	0	0	0	1	0	0	0	1	1
MIRT048507	hsa	hsa	hsa-miR-100-5p	SEPSECS	0	0	0	0	1	0	0	0	1	1
MIRT048508	hsa	hsa	hsa-miR-100-5p	COX5A	0	0	0	0	1	0	0	0	1	1
MIRT048509	hsa	hsa	hsa-miR-100-5p	PCBP1	0	0	0	0	1	0	0	0	1	1
MIRT048510	hsa	hsa	hsa-miR-100-5p	ARPP19	0	0	0	0	1	0	0	0	1	1
MIRT048511	hsa	hsa	hsa-miR-100-5p	RPL15	0	0	0	0	1	0	0	0	1	1
MIRT048512	hsa	hsa	hsa-miR-100-5p	UBB	0	0	0	0	1	0	0	0	1	1
MIRT048513	hsa	hsa	hsa-miR-100-5p	RPL10A	0	0	0	0	1	0	0	0	1	1
MIRT048514	hsa	hsa	hsa-miR-100-5p	RPL26	0	0	0	0	1	0	0	0	1	1
MIRT048515	hsa	hsa	hsa-miR-100-5p	CIRH1A	0	0	0	0	1	0	0	0	1	1
MIRT048516	hsa	hsa	hsa-miR-100-5p	LRRC41	0	0	0	0	1	0	0	0	1	1
MIRT048517	hsa	hsa	hsa-miR-100-5p	APBA3	0	0	0	0	1	0	0	0	1	1
MIRT048518	hsa	hsa	hsa-miR-100-5p	HMGN1	0	0	0	0	1	0	0	0	1	1
MIRT048519	hsa	hsa	hsa-miR-100-5p	VPS45	0	0	0	0	1	0	0	0	1	1
MIRT048520	hsa	hsa	hsa-miR-100-5p	TMED4	0	0	0	0	1	0	0	0	1	1
MIRT048521	hsa	hsa	hsa-miR-100-5p	WDR4	0	0	0	0	1	0	0	0	1	1
MIRT048522	hsa	hsa	hsa-miR-100-5p	ACTB	0	0	0	0	1	0	0	0	1	1
MIRT048523	hsa	hsa	hsa-miR-100-5p	ORMDL1	0	0	0	0	1	0	0	0	1	1
MIRT048524	hsa	hsa	hsa-miR-100-5p	GDE1	0	0	0	0	1	0	0	0	1	1
MIRT048525	hsa	hsa	hsa-miR-100-5p	EIF5A	0	0	0	0	1	0	0	0	1	1
MIRT048526	hsa	hsa	hsa-miR-100-5p	EIF5AL1	0	0	0	0	1	0	0	0	1	1
MIRT048527	hsa	hsa	hsa-miR-100-5p	SET	0	0	0	0	1	0	0	0	1	1
MIRT048528	hsa	hsa	hsa-miR-100-5p	DEAF1	0	0	0	0	1	0	0	0	1	1
MIRT048529	hsa	hsa	hsa-miR-100-5p	MED12	0	0	0	0	1	0	0	0	1	1
MIRT048530	hsa	hsa	hsa-miR-100-5p	ATP5L	0	0	0	0	1	0	0	0	1	1
MIRT048531	hsa	hsa	hsa-miR-100-5p	TERF2IP	0	0	0	0	1	0	0	0	1	1
MIRT048532	hsa	hsa	hsa-miR-100-5p	ABLIM1	0	0	0	0	1	0	0	0	1	1
MIRT048533	hsa	hsa	hsa-miR-100-5p	CCZ1B	0	0	0	0	1	0	0	0	1	1
MIRT048534	hsa	hsa	hsa-miR-100-5p	SRD5A3	0	0	0	0	1	0	0	0	1	1
MIRT048535	hsa	hsa	hsa-miR-100-5p	PRDX1	0	0	0	0	1	0	0	0	1	1
MIRT048536	hsa	hsa	hsa-miR-100-5p	NUDCD2	0	0	0	0	1	0	0	0	1	1
MIRT048537	hsa	hsa	hsa-miR-100-5p	GTPBP1	0	0	0	0	1	0	0	0	1	1
MIRT048538	hsa	hsa	hsa-miR-100-5p	ANAPC1	0	0	0	0	1	0	0	0	1	1
MIRT048539	hsa	hsa	hsa-miR-100-5p	NTAN1	0	0	0	0	1	0	0	0	1	1
MIRT048540	hsa	hsa	hsa-miR-100-5p	PNRC1	0	0	0	0	1	0	0	0	1	1
MIRT048541	hsa	hsa	hsa-miR-100-5p	CAMKK2	0	0	0	0	1	0	0	0	1	1
MIRT048542	hsa	hsa	hsa-miR-100-5p	DOLK	0	0	0	0	1	0	0	0	1	1
MIRT048543	hsa	hsa	hsa-miR-100-5p	RPLP1	0	0	0	0	1	0	0	0	1	1
MIRT048544	hsa	hsa	hsa-miR-100-5p	LIN28B	0	0	0	0	1	0	0	0	1	1
MIRT048545	hsa	hsa	hsa-miR-100-5p	CDC73	0	0	0	0	1	0	0	0	1	1
MIRT048546	hsa	hsa	hsa-miR-100-5p	PIKFYVE	0	0	0	0	1	0	0	0	1	1
MIRT048547	hsa	hsa	hsa-miR-100-5p	GOSR1	0	0	0	0	1	0	0	0	1	1
MIRT048548	hsa	hsa	hsa-miR-100-5p	SAT1	0	0	0	0	1	0	0	0	1	1
MIRT048549	hsa	hsa	hsa-miR-100-5p	PTPLAD1	0	0	0	0	1	0	0	0	1	1
MIRT048550	hsa	hsa	hsa-miR-100-5p	RAB5C	0	0	0	0	1	0	0	0	1	1
MIRT048551	hsa	hsa	hsa-miR-100-5p	ORC5	0	0	0	0	1	0	0	0	1	1
MIRT048552	hsa	hsa	hsa-miR-100-5p	LDHB	0	0	0	0	1	0	0	0	1	1
MIRT048553	hsa	hsa	hsa-miR-100-5p	BECN1	0	0	0	0	1	0	0	0	1	1
MIRT048554	hsa	hsa	hsa-miR-100-5p	KDELR2	0	0	0	0	1	0	0	0	1	1
MIRT048555	hsa	hsa	hsa-miR-100-5p	HIST2H4B	0	0	0	0	1	0	0	0	1	1
MIRT048556	hsa	hsa	hsa-miR-100-5p	RCN2	0	0	0	0	1	0	0	0	1	1
MIRT048557	hsa	hsa	hsa-miR-100-5p	ACTR1B	0	0	0	0	1	0	0	0	1	1
MIRT048558	hsa	hsa	hsa-miR-100-5p	CREBBP	0	0	0	0	1	0	0	0	1	1
MIRT048559	hsa	hsa	hsa-miR-100-5p	NLRP3	0	0	0	0	1	0	0	0	1	1
MIRT048560	hsa	hsa	hsa-miR-100-5p	MBIP	0	0	0	0	1	0	0	0	1	1
MIRT048561	hsa	hsa	hsa-miR-100-5p	YBX3	0	0	0	0	1	0	0	0	1	1
MIRT048562	hsa	hsa	hsa-miR-100-5p	SMCHD1	0	0	0	0	1	0	0	0	1	1
MIRT048563	hsa	hsa	hsa-miR-100-5p	RPL21	0	0	0	0	1	0	0	0	1	1
MIRT048564	hsa	hsa	hsa-miR-100-5p	UBXN2B	0	0	0	0	1	0	0	0	1	1
MIRT048565	hsa	hsa	hsa-miR-100-5p	C9orf66	0	0	0	0	1	0	0	0	1	1
MIRT048566	hsa	hsa	hsa-miR-100-5p	HIST1H4C	0	0	0	0	1	0	0	0	1	1
MIRT048567	hsa	hsa	hsa-miR-100-5p	SOGA1	0	0	0	0	1	0	0	0	1	1
MIRT048568	hsa	hsa	hsa-miR-100-5p	RPS15A	0	0	0	0	1	0	0	0	1	1
MIRT048569	hsa	hsa	hsa-miR-100-5p	HMGB1	0	0	0	0	1	0	0	0	1	1
MIRT048570	hsa	hsa	hsa-miR-100-5p	RPL7	0	0	0	0	1	0	0	0	1	1
MIRT048571	hsa	hsa	hsa-miR-100-5p	SF3B3	0	0	0	0	1	0	0	0	1	1
MIRT048572	hsa	hsa	hsa-miR-100-5p	JPH1	0	0	0	0	1	0	0	0	1	1
MIRT048573	hsa	hsa	hsa-miR-100-5p	2022-03-01	0	0	0	0	1	0	0	0	1	1
MIRT048574	hsa	hsa	hsa-miR-100-5p	CUL5	0	0	0	0	1	0	0	0	1	1
MIRT048575	hsa	hsa	hsa-miR-100-5p	DCBLD1	0	0	0	0	1	0	0	0	1	1
MIRT048576	hsa	hsa	hsa-miR-100-5p	AGPAT3	0	0	0	0	1	0	0	0	1	1
MIRT048577	hsa	hsa	hsa-miR-100-5p	FARSB	0	0	0	0	1	0	0	0	1	1
MIRT048578	hsa	hsa	hsa-miR-100-5p	NDUFA2	0	0	0	0	1	0	0	0	1	1
MIRT048579	hsa	hsa	hsa-miR-100-5p	RPL10	0	0	0	0	1	0	0	0	1	1
MIRT048580	hsa	hsa	hsa-miR-100-5p	RPL31	0	0	0	0	1	0	0	0	1	1
MIRT048581	hsa	hsa	hsa-miR-100-5p	DDX21	0	0	0	0	1	0	0	0	1	1
MIRT048582	hsa	hsa	hsa-miR-100-5p	RPL14	0	0	0	0	1	0	0	0	1	1
MIRT048583	hsa	hsa	hsa-miR-100-5p	XRCC6	0	0	0	0	1	0	0	0	1	1
MIRT048584	hsa	hsa	hsa-miR-100-5p	COL4A1	0	0	0	0	1	0	0	0	1	1
MIRT048585	hsa	hsa	hsa-miR-100-5p	PATZ1	0	0	0	0	1	0	0	0	1	1
MIRT048586	hsa	hsa	hsa-miR-100-5p	RB1	0	0	0	0	1	0	0	0	1	1
MIRT048587	hsa	hsa	hsa-miR-100-5p	PAPSS1	0	0	0	0	1	0	0	0	1	1
MIRT048588	hsa	hsa	hsa-miR-100-5p	PAFAH1B1	0	0	0	0	1	0	0	0	1	1
MIRT048589	hsa	hsa	hsa-miR-100-5p	RPL7L1	0	0	0	0	1	0	0	0	1	1
MIRT048590	hsa	hsa	hsa-miR-100-5p	RPS15	0	0	0	0	1	0	0	0	1	1
MIRT048591	hsa	hsa	hsa-miR-100-5p	NIP7	0	0	0	0	1	0	0	0	1	1
MIRT048592	hsa	hsa	hsa-miR-100-5p	CTC1	0	0	0	0	1	0	0	0	1	1
MIRT048593	hsa	hsa	hsa-miR-100-5p	EWSR1	0	0	0	0	1	0	0	0	1	1
MIRT048594	hsa	hsa	hsa-miR-100-5p	MTO1	0	0	0	0	1	0	0	0	1	1
MIRT048595	hsa	hsa	hsa-miR-100-5p	ATP1A2	0	0	0	0	1	0	0	0	1	1
MIRT048596	hsa	hsa	hsa-miR-100-5p	COX2	0	0	0	0	1	0	0	0	1	1
MIRT048597	hsa	hsa	hsa-miR-100-5p	KANK1	0	0	0	0	1	0	0	0	1	1
MIRT048598	hsa	hsa	hsa-miR-100-5p	RAD51C	0	0	0	0	1	0	0	0	1	1
MIRT048599	hsa	hsa	hsa-miR-100-5p	WTIP	0	0	0	0	1	0	0	0	1	1
MIRT048600	hsa	hsa	hsa-miR-100-5p	ODC1	0	0	0	0	1	0	0	0	1	1
MIRT052999	hsa	hsa	hsa-miR-100-5p	IGF2	1	1	1	0	0	0	0	0	3	1
MIRT053334	hsa	hsa	hsa-miR-100-5p	AKT1	1	1	1	1	0	0	0	0	4	1
MIRT054068	hsa	hsa	hsa-miR-100-5p	SMARCA5	0	1	1	0	1	0	0	0	3	5
MIRT054281	hsa	hsa	hsa-miR-100-5p	HS3ST2	1	1	1	0	0	0	0	0	3	1
MIRT054500	hsa	hsa	hsa-miR-100-5p	NCOR2	1	0	1	0	0	0	0	0	2	1
MIRT054544	hsa	hsa	hsa-miR-100-5p	HOXA1	1	1	1	1	1	0	0	0	5	2
MIRT054587	hsa	hsa	hsa-miR-100-5p	ZNF215	0	1	1	0	0	0	0	0	2	1
MIRT054588	hsa	hsa	hsa-miR-100-5p	THAP2	0	1	1	0	0	0	0	0	2	1
MIRT092531	hsa	hsa	hsa-miR-100-5p	KBTBD8	0	0	0	0	1	0	0	1	2	3
MIRT105690	hsa	hsa	hsa-miR-100-3p	LEPROTL1	0	0	0	0	1	0	0	0	1	1
MIRT151558	hsa	hsa	hsa-miR-100-3p	HNRNPUL1	0	0	0	0	1	0	0	0	1	2
MIRT167753	hsa	hsa	hsa-miR-100-3p	SGK1	0	0	0	0	1	0	0	0	1	1
MIRT195380	hsa	hsa	hsa-miR-100-3p	CBFB	0	0	0	0	1	0	0	0	1	1
MIRT283995	hsa	hsa	hsa-miR-100-3p	DNAJA2	0	0	0	0	1	0	0	0	1	1
MIRT317145	hsa	hsa	hsa-miR-100-3p	E2F3	0	0	0	0	1	0	0	0	1	2
MIRT380785	hsa	hsa	hsa-miR-100-3p	ZFP3	0	0	0	0	1	0	0	0	1	1
MIRT380927	hsa	hsa	hsa-miR-100-3p	ZNF264	0	0	0	0	1	0	0	0	1	1
MIRT437605	hsa	hsa	hsa-miR-100-5p	FKBP5	1	1	1	0	0	0	0	0	3	1
MIRT437756	hsa	hsa	hsa-miR-100-5p	GRHL1	0	0	1	1	0	0	0	0	2	1
MIRT437759	hsa	hsa	hsa-miR-100-5p	PPP1CB	0	0	1	1	0	0	0	0	2	1
MIRT437957	hsa	hsa	hsa-miR-100-5p	ESR1	0	0	1	0	0	0	0	0	1	1
MIRT438171	hsa	hsa	hsa-miR-100-5p	CYR61	1	1	1	0	0	0	0	0	3	1
MIRT438723	hsa	hsa	hsa-miR-100-5p	RAP1B	1	1	1	0	0	0	0	0	3	1
MIRT441600	hsa	hsa	hsa-miR-100-3p	ABCB5	0	0	0	0	1	0	0	1	2	3
MIRT443896	hsa	hsa	hsa-miR-100-3p	NUDT3	0	0	0	0	1	0	0	0	1	2
MIRT444030	hsa	hsa	hsa-miR-100-3p	GREM1	0	0	0	0	1	0	0	0	1	2
MIRT444112	hsa	hsa	hsa-miR-100-3p	CEPT1	0	0	0	0	1	0	0	0	1	1
MIRT444169	hsa	hsa	hsa-miR-100-3p	ZNF701	0	0	0	0	1	0	0	0	1	1
MIRT444366	hsa	hsa	hsa-miR-100-3p	TIMM8B	0	0	0	0	1	0	0	0	1	1
MIRT444371	hsa	hsa	hsa-miR-100-3p	CNBP	0	0	0	0	1	0	0	0	1	1
MIRT444517	hsa	hsa	hsa-miR-100-3p	ZNF525	0	0	0	0	1	0	0	0	1	1
MIRT444525	hsa	hsa	hsa-miR-100-3p	CNIH4	0	0	0	0	1	0	0	0	1	1
MIRT444529	hsa	hsa	hsa-miR-100-3p	EIF2A	0	0	0	0	1	0	0	0	1	1
MIRT444537	hsa	hsa	hsa-miR-100-3p	PHKB	0	0	0	0	1	0	0	0	1	1
MIRT444702	hsa	hsa	hsa-miR-100-3p	GATSL2	0	0	0	0	1	0	0	0	1	1
MIRT444717	hsa	hsa	hsa-miR-100-3p	CMSS1	0	0	0	0	1	0	0	0	1	1
MIRT444730	hsa	hsa	hsa-miR-100-3p	TMC7	0	0	0	0	1	0	0	0	1	1
MIRT444777	hsa	hsa	hsa-miR-100-3p	NAPEPLD	0	0	0	0	1	0	0	0	1	1
MIRT444802	hsa	hsa	hsa-miR-100-3p	TMEM251	0	0	0	0	1	0	0	0	1	1
MIRT444995	hsa	hsa	hsa-miR-100-3p	LRRC57	0	0	0	0	1	0	0	0	1	1
MIRT445073	hsa	hsa	hsa-miR-100-3p	C16orf87	0	0	0	0	1	0	0	0	1	1
MIRT445250	hsa	hsa	hsa-miR-100-3p	SEMA5A	0	0	0	0	1	0	0	0	1	1
MIRT445336	hsa	hsa	hsa-miR-100-3p	KATNAL1	0	0	0	0	1	0	0	0	1	1
MIRT445426	hsa	hsa	hsa-miR-100-3p	TPT1	0	0	0	0	1	0	0	0	1	2
MIRT445469	hsa	hsa	hsa-miR-100-3p	TRIM13	0	0	0	0	1	0	0	0	1	1
MIRT445646	hsa	hsa	hsa-miR-100-3p	NPY4R	0	0	0	0	1	0	0	0	1	1
MIRT445759	hsa	hsa	hsa-miR-100-3p	AGO1	0	0	0	0	1	0	0	0	1	1
MIRT445838	hsa	hsa	hsa-miR-100-3p	SRSF11	0	0	0	0	1	0	0	0	1	1
MIRT445868	hsa	hsa	hsa-miR-100-3p	ENTPD7	0	0	0	0	1	0	0	0	1	1
MIRT446368	hsa	hsa	hsa-miR-100-3p	STX16	0	0	0	0	1	0	0	0	1	1
MIRT446444	hsa	hsa	hsa-miR-100-3p	THYN1	0	0	0	0	1	0	0	0	1	1
MIRT446593	hsa	hsa	hsa-miR-100-3p	TASP1	0	0	0	0	1	0	0	0	1	1
MIRT446926	hsa	hsa	hsa-miR-100-3p	SRSF7	0	0	0	0	1	0	0	0	1	1
MIRT447121	hsa	hsa	hsa-miR-100-3p	SLFN5	0	0	0	0	1	0	0	0	1	1
MIRT447196	hsa	hsa	hsa-miR-100-3p	CDCP1	0	0	0	0	1	0	0	0	1	1
MIRT447358	hsa	hsa	hsa-miR-100-3p	STOM	0	0	0	0	1	0	0	0	1	1
MIRT447361	hsa	hsa	hsa-miR-100-3p	FAM161B	0	0	0	0	1	0	0	0	1	1
MIRT447374	hsa	hsa	hsa-miR-100-3p	NUP205	0	0	0	0	1	0	0	0	1	1
MIRT447467	hsa	hsa	hsa-miR-100-3p	OSMR	0	0	0	0	1	0	0	0	1	1
MIRT447606	hsa	hsa	hsa-miR-100-3p	MRPL3	0	0	0	0	1	0	0	0	1	1
MIRT447682	hsa	hsa	hsa-miR-100-3p	ASPA	0	0	0	0	1	0	0	0	1	1
MIRT447715	hsa	hsa	hsa-miR-100-3p	ERP44	0	0	0	0	1	0	0	0	1	1
MIRT447814	hsa	hsa	hsa-miR-100-3p	EMX1	0	0	0	0	1	0	0	0	1	1
MIRT447855	hsa	hsa	hsa-miR-100-3p	RRP8	0	0	0	0	1	0	0	0	1	2
MIRT447866	hsa	hsa	hsa-miR-100-3p	KIAA1244	0	0	0	0	1	0	0	0	1	1
MIRT447890	hsa	hsa	hsa-miR-100-3p	STRIP2	0	0	0	0	1	0	0	0	1	1
MIRT447916	hsa	hsa	hsa-miR-100-3p	PACSIN1	0	0	0	0	1	0	0	0	1	1
MIRT447935	hsa	hsa	hsa-miR-100-3p	DUSP4	0	0	0	0	1	0	0	0	1	1
MIRT448813	hsa	hsa	hsa-miR-100-3p	GABRB1	0	0	0	0	1	0	0	0	1	1
MIRT448927	hsa	hsa	hsa-miR-100-3p	CKS1B	0	0	0	0	1	0	0	0	1	1
MIRT449105	hsa	hsa	hsa-miR-100-3p	CREBRF	0	0	0	0	1	0	0	0	1	1
MIRT449216	hsa	hsa	hsa-miR-100-3p	ZNHIT3	0	0	0	0	1	0	0	0	1	1
MIRT449336	hsa	hsa	hsa-miR-100-3p	ACTBL2	0	0	0	0	1	0	0	0	1	1
MIRT449435	hsa	hsa	hsa-miR-100-3p		0	0	0	0	1	0	0	0	1	1
MIRT449675	hsa	hsa	hsa-miR-100-3p	SOX3	0	0	0	0	1	0	0	0	1	1
MIRT449724	hsa	hsa	hsa-miR-100-3p	POU2F1	0	0	0	0	1	0	0	0	1	1
MIRT449768	hsa	hsa	hsa-miR-100-3p	PRAMEF7	0	0	0	0	1	0	0	0	1	1
MIRT449804	hsa	hsa	hsa-miR-100-3p	PRAMEF8	0	0	0	0	1	0	0	0	1	1
MIRT449850	hsa	hsa	hsa-miR-100-3p	BCL2L13	0	0	0	0	1	0	0	0	1	1
MIRT449866	hsa	hsa	hsa-miR-100-3p	POFUT2	0	0	0	0	1	0	0	0	1	1
MIRT450067	hsa	hsa	hsa-miR-100-3p	SYT9	0	0	0	0	1	0	0	0	1	1
MIRT450197	hsa	hsa	hsa-miR-100-3p	ZHX3	0	0	0	0	1	0	0	0	1	1
MIRT450386	hsa	hsa	hsa-miR-100-3p	TENM4	0	0	0	0	1	0	0	0	1	1
MIRT450435	hsa	hsa	hsa-miR-100-3p	PAX8	0	0	0	0	1	0	0	0	1	1
MIRT450716	hsa	hsa	hsa-miR-100-3p	PVRL3	0	0	0	0	1	0	0	0	1	1
MIRT495906	hsa	hsa	hsa-miR-100-3p	PGM2L1	0	0	0	0	1	0	0	0	1	1
MIRT497543	hsa	hsa	hsa-miR-100-3p	PPTC7	0	0	0	0	1	0	0	0	1	1
MIRT497630	hsa	hsa	hsa-miR-100-3p	ZNF576	0	0	0	0	1	0	0	0	1	1
MIRT497756	hsa	hsa	hsa-miR-100-3p	OXGR1	0	0	0	0	1	0	0	0	1	1
MIRT498072	hsa	hsa	hsa-miR-100-3p	SLC25A12	0	0	0	0	1	0	0	0	1	1
MIRT500542	hsa	hsa	hsa-miR-100-3p	XPO4	0	0	0	0	1	0	0	0	1	2
MIRT500848	hsa	hsa	hsa-miR-100-3p	SYPL1	0	0	0	0	1	0	0	0	1	2
MIRT511621	hsa	hsa	hsa-miR-100-3p	HIST1H3J	0	0	0	0	1	0	0	0	1	2
MIRT513745	hsa	hsa	hsa-miR-100-3p	PKNOX1	0	0	0	0	1	0	0	0	1	1
MIRT528304	hsa	hsa	hsa-miR-100-5p	SMPDL3B	0	0	0	0	1	0	0	0	1	2
MIRT535077	hsa	hsa	hsa-miR-100-3p	PPP1CB	0	0	0	0	1	0	0	0	1	1
MIRT543133	hsa	hsa	hsa-miR-100-3p	ZFP36L1	0	0	0	0	1	0	0	0	1	1
MIRT544518	hsa	hsa	hsa-miR-100-3p	GTF2E2	0	0	0	0	1	0	0	0	1	1
MIRT544666	hsa	hsa	hsa-miR-100-3p	MED19	0	0	0	0	1	0	0	0	1	1
MIRT545407	hsa	hsa	hsa-miR-100-3p	KIAA1715	0	0	0	0	1	0	0	0	1	1
MIRT547569	hsa	hsa	hsa-miR-100-3p	LRIG3	0	0	0	0	1	0	0	0	1	2
MIRT548767	hsa	hsa	hsa-miR-100-3p	CNN3	0	0	0	0	1	0	0	0	1	1
MIRT551009	hsa	hsa	hsa-miR-100-3p	TRIM4	0	0	0	0	1	0	0	0	1	1
MIRT553502	hsa	hsa	hsa-miR-100-5p	TMEM30A	0	0	0	0	1	0	0	0	1	1
MIRT555077	hsa	hsa	hsa-miR-100-3p	PURG	0	0	0	0	1	0	0	0	1	1
MIRT560753	hsa	hsa	hsa-miR-100-3p	ZNF616	0	0	0	0	1	0	0	0	1	1
MIRT563752	hsa	hsa	hsa-miR-100-3p	FOXO3	0	0	0	0	1	0	0	0	1	1
MIRT565531	hsa	hsa	hsa-miR-100-3p	SON	0	0	0	0	1	0	0	0	1	1
MIRT613933	hsa	hsa	hsa-miR-100-3p	HIVEP3	0	0	0	0	1	0	0	0	1	1
MIRT614433	hsa	hsa	hsa-miR-100-3p	TAZ	0	0	0	0	1	0	0	0	1	1
MIRT622520	hsa	hsa	hsa-miR-100-3p	RAP2A	0	0	0	0	1	0	0	0	1	1
MIRT626037	hsa	hsa	hsa-miR-100-3p	AREL1	0	0	0	0	1	0	0	0	1	1
MIRT648459	hsa	hsa	hsa-miR-100-3p	LEAP2	0	0	0	0	1	0	0	0	1	1
MIRT654982	hsa	hsa	hsa-miR-100-3p	PLCXD3	0	0	0	0	1	0	0	0	1	2
MIRT689103	hsa	hsa	hsa-miR-100-3p	ZBTB25	0	0	0	0	1	0	0	0	1	1
MIRT704259	hsa	hsa	hsa-miR-100-3p	DHCR24	0	0	0	0	1	0	0	0	1	1
MIRT711194	hsa	hsa	hsa-miR-100-3p	CXCL3	0	0	0	0	1	0	0	0	1	1
MIRT713315	hsa	hsa	hsa-miR-100-3p	VLDLR	0	0	0	0	1	0	0	0	1	1
MIRT717266	hsa	hsa	hsa-miR-100-3p	BMPR2	0	0	0	0	1	0	0	0	1	1
MIRT718248	hsa	hsa	hsa-miR-100-3p	CCDC18	0	0	0	0	1	0	0	0	1	1
MIRT721944	hsa	hsa	hsa-miR-100-3p	NGRN	0	0	0	0	1	0	0	0	1	1
MIRT721948	hsa	hsa	hsa-miR-100-3p	IL1RAPL1	0	0	0	0	1	0	0	0	1	1
MIRT731865	hsa	hsa	hsa-miR-100-5p	ZBTB7A	1	1	1	0	0	0	0	0	3	1
MIRT1323381	hsa	hsa	hsa-miR-100	BAZ2A	0	0	0	0	0	0	0	1	1	0
MIRT1335907	hsa	hsa	hsa-miR-100	CYP26B1	0	0	0	0	0	0	0	1	1	0
MIRT1350982	hsa	hsa	hsa-miR-100	IGF1R	0	0	0	0	0	0	0	1	1	0
MIRT1386416	hsa	hsa	hsa-miR-100	SETD1B	0	0	0	0	0	0	0	1	1	0
MIRT1390740	hsa	hsa	hsa-miR-100	SMARCA4	0	0	0	0	0	0	0	1	1	0
MIRT1417180	hsa	hsa	hsa-miR-100	CACNG7	0	0	0	0	0	0	0	1	1	0
MIRT1433542	hsa	hsa	hsa-miR-100	PPP1R3F	0	0	0	0	0	0	0	1	1	0
MIRT1454484	hsa	hsa	hsa-miR-100	IGF1R	0	0	0	0	0	0	0	1	1	0
MIRT1479462	hsa	hsa	hsa-miR-100	PPP1R3F	0	0	0	0	0	0	0	1	1	0
MIRT1492143	hsa	hsa	hsa-miR-100	PPP1R3F	0	0	0	0	0	0	0	1	1	0
MIRT1495491	hsa	hsa	hsa-miR-100	BAZ2A	0	0	0	0	0	0	0	1	1	0
MIRT1506809	hsa	hsa	hsa-miR-100	SETD1B	0	0	0	0	0	0	0	1	1	0
MIRT1585612	hsa	hsa	hsa-miR-100	GNS	0	0	0	0	0	0	0	1	1	0
MIRT1588587	hsa	hsa	hsa-miR-100	HSD17B13	0	0	0	0	0	0	0	1	1	0
MIRT1630548	hsa	hsa	hsa-miR-100	ZNF595	0	0	0	0	0	0	0	1	1	0
MIRT1682049	hsa	hsa	hsa-miR-100	HSD17B13	0	0	0	0	0	0	0	1	1	0
MIRT1721892	hsa	hsa	hsa-miR-100	AGPAT4	0	0	0	0	0	0	0	1	1	0
MIRT1773807	hsa	hsa	hsa-miR-100	SKI	0	0	0	0	0	0	0	1	1	0
MIRT1827005	hsa	hsa	hsa-miR-100	ANKRD28	0	0	0	0	0	0	0	1	1	0
MIRT1844009	hsa	hsa	hsa-miR-100	ATP2B4	0	0	0	0	0	0	0	1	1	0
MIRT1850774	hsa	hsa	hsa-miR-100	BAZ2A	0	0	0	0	0	0	0	1	1	0
MIRT1871864	hsa	hsa	hsa-miR-100	C5orf22	0	0	0	0	0	0	0	1	1	0
MIRT1898607	hsa	hsa	hsa-miR-100	CLDN11	0	0	0	0	0	0	0	1	1	0
MIRT1903875	hsa	hsa	hsa-miR-100	COL4A3BP	0	0	0	0	0	0	0	1	1	0
MIRT1949943	hsa	hsa	hsa-miR-100	EPDR1	0	0	0	0	0	0	0	1	1	0
MIRT1973963	hsa	hsa	hsa-miR-100	FOXO3	0	0	0	0	0	0	0	1	1	0
MIRT1988662	hsa	hsa	hsa-miR-100	GNS	0	0	0	0	0	0	0	1	1	0
MIRT1993579	hsa	hsa	hsa-miR-100	GRHL1	0	0	0	0	0	0	0	1	1	0
MIRT2035802	hsa	hsa	hsa-miR-100	LARP4B	0	0	0	0	0	0	0	1	1	0
MIRT2038688	hsa	hsa	hsa-miR-100	LIF	0	0	0	0	0	0	0	1	1	0
MIRT2053101	hsa	hsa	hsa-miR-100	MAPRE2	0	0	0	0	0	0	0	1	1	0
MIRT2094059	hsa	hsa	hsa-miR-100	NT5DC3	0	0	0	0	0	0	0	1	1	0
MIRT2100802	hsa	hsa	hsa-miR-100	OTUD3	0	0	0	0	0	0	0	1	1	0
MIRT2107202	hsa	hsa	hsa-miR-100	PCDH7	0	0	0	0	0	0	0	1	1	0
MIRT2160148	hsa	hsa	hsa-miR-100	RBM19	0	0	0	0	0	0	0	1	1	0
MIRT2168124	hsa	hsa	hsa-miR-100	RMND5A	0	0	0	0	0	0	0	1	1	0
MIRT2197912	hsa	hsa	hsa-miR-100	SLC12A2	0	0	0	0	0	0	0	1	1	0
MIRT2205706	hsa	hsa	hsa-miR-100	SLC39A1	0	0	0	0	0	0	0	1	1	0
MIRT2210758	hsa	hsa	hsa-miR-100	SMARCA4	0	0	0	0	0	0	0	1	1	0
MIRT2210796	hsa	hsa	hsa-miR-100	SMARCA5	0	0	0	0	0	0	0	1	1	0
MIRT2255047	hsa	hsa	hsa-miR-100	TMEM135	0	0	0	0	0	0	0	1	1	0
MIRT2258734	hsa	hsa	hsa-miR-100	TMEM30A	0	0	0	0	0	0	0	1	1	0
MIRT2271227	hsa	hsa	hsa-miR-100	TRIB2	0	0	0	0	0	0	0	1	1	0
MIRT2275851	hsa	hsa	hsa-miR-100	TSPAN14	0	0	0	0	0	0	0	1	1	0
MIRT2285379	hsa	hsa	hsa-miR-100	UBE4A	0	0	0	0	0	0	0	1	1	0
MIRT2378601	hsa	hsa	hsa-miR-100	HSD17B13	0	0	0	0	0	0	0	1	1	0
MIRT2416253	hsa	hsa	hsa-miR-100	RASSF4	0	0	0	0	0	0	0	1	1	0
MIRT2453695	hsa	hsa	hsa-miR-100	ZNF595	0	0	0	0	0	0	0	1	1	0
MIRT2487618	hsa	hsa	hsa-miR-100	BAZ2A	0	0	0	0	0	0	0	1	1	0
MIRT2501927	hsa	hsa	hsa-miR-100	C5orf22	0	0	0	0	0	0	0	1	1	0
MIRT2520600	hsa	hsa	hsa-miR-100	CLDN11	0	0	0	0	0	0	0	1	1	0
MIRT2557542	hsa	hsa	hsa-miR-100	EPDR1	0	0	0	0	0	0	0	1	1	0
MIRT2574071	hsa	hsa	hsa-miR-100	FOXO3	0	0	0	0	0	0	0	1	1	0
MIRT2584443	hsa	hsa	hsa-miR-100	GNS	0	0	0	0	0	0	0	1	1	0
MIRT2617503	hsa	hsa	hsa-miR-100	LARP4B	0	0	0	0	0	0	0	1	1	0
MIRT2630117	hsa	hsa	hsa-miR-100	MAPRE2	0	0	0	0	0	0	0	1	1	0
MIRT2663867	hsa	hsa	hsa-miR-100	OTUD3	0	0	0	0	0	0	0	1	1	0
MIRT2667872	hsa	hsa	hsa-miR-100	PCDH7	0	0	0	0	0	0	0	1	1	0
MIRT2705593	hsa	hsa	hsa-miR-100	RBM19	0	0	0	0	0	0	0	1	1	0
MIRT2711463	hsa	hsa	hsa-miR-100	RMND5A	0	0	0	0	0	0	0	1	1	0
MIRT2732540	hsa	hsa	hsa-miR-100	SLC12A2	0	0	0	0	0	0	0	1	1	0
MIRT2738112	hsa	hsa	hsa-miR-100	SLC39A1	0	0	0	0	0	0	0	1	1	0
MIRT2741709	hsa	hsa	hsa-miR-100	SMARCA5	0	0	0	0	0	0	0	1	1	0
MIRT2774114	hsa	hsa	hsa-miR-100	TMEM135	0	0	0	0	0	0	0	1	1	0
MIRT2776861	hsa	hsa	hsa-miR-100	TMEM30A	0	0	0	0	0	0	0	1	1	0
MIRT2786425	hsa	hsa	hsa-miR-100	TRIB2	0	0	0	0	0	0	0	1	1	0
MIRT2789682	hsa	hsa	hsa-miR-100	TSPAN14	0	0	0	0	0	0	0	1	1	0
MIRT2796801	hsa	hsa	hsa-miR-100	UBE4A	0	0	0	0	0	0	0	1	1	0
MIRT2849083	hsa	hsa	hsa-miR-100	COL4A3BP	0	0	0	0	0	0	0	1	1	0
MIRT2870008	hsa	hsa	hsa-miR-100	HSD17B13	0	0	0	0	0	0	0	1	1	0
MIRT2870971	hsa	hsa	hsa-miR-100	IFIT3	0	0	0	0	0	0	0	1	1	0
MIRT2899572	hsa	hsa	hsa-miR-100	PPP1R3F	0	0	0	0	0	0	0	1	1	0
MIRT2903350	hsa	hsa	hsa-miR-100	RASSF4	0	0	0	0	0	0	0	1	1	0
MIRT2936283	hsa	hsa	hsa-miR-100	ZNF595	0	0	0	0	0	0	0	1	1	0
MIRT2954067	hsa	hsa	hsa-miR-100	ANKRD28	0	0	0	0	0	0	0	1	1	0
MIRT2967726	hsa	hsa	hsa-miR-100	ATP2B4	0	0	0	0	0	0	0	1	1	0
MIRT2973122	hsa	hsa	hsa-miR-100	BAZ2A	0	0	0	0	0	0	0	1	1	0
MIRT2989464	hsa	hsa	hsa-miR-100	C5orf22	0	0	0	0	0	0	0	1	1	0
MIRT3010888	hsa	hsa	hsa-miR-100	CLDN11	0	0	0	0	0	0	0	1	1	0
MIRT3052095	hsa	hsa	hsa-miR-100	EPDR1	0	0	0	0	0	0	0	1	1	0
MIRT3071338	hsa	hsa	hsa-miR-100	FOXO3	0	0	0	0	0	0	0	1	1	0
MIRT3082754	hsa	hsa	hsa-miR-100	GNS	0	0	0	0	0	0	0	1	1	0
MIRT3121130	hsa	hsa	hsa-miR-100	LARP4B	0	0	0	0	0	0	0	1	1	0
MIRT3126467	hsa	hsa	hsa-miR-100	LPP	0	0	0	0	0	0	0	1	1	0
MIRT3135033	hsa	hsa	hsa-miR-100	MAPRE2	0	0	0	0	0	0	0	1	1	0
MIRT3167164	hsa	hsa	hsa-miR-100	NT5DC3	0	0	0	0	0	0	0	1	1	0
MIRT3172847	hsa	hsa	hsa-miR-100	OTUD3	0	0	0	0	0	0	0	1	1	0
MIRT3177971	hsa	hsa	hsa-miR-100	PCDH7	0	0	0	0	0	0	0	1	1	0
MIRT3199022	hsa	hsa	hsa-miR-100	PPP3CA	0	0	0	0	0	0	0	1	1	0
MIRT3219693	hsa	hsa	hsa-miR-100	RBM19	0	0	0	0	0	0	0	1	1	0
MIRT3226527	hsa	hsa	hsa-miR-100	RMND5A	0	0	0	0	0	0	0	1	1	0
MIRT3250602	hsa	hsa	hsa-miR-100	SLC12A2	0	0	0	0	0	0	0	1	1	0
MIRT3256951	hsa	hsa	hsa-miR-100	SLC39A1	0	0	0	0	0	0	0	1	1	0
MIRT3261027	hsa	hsa	hsa-miR-100	SMARCA4	0	0	0	0	0	0	0	1	1	0
MIRT3261047	hsa	hsa	hsa-miR-100	SMARCA5	0	0	0	0	0	0	0	1	1	0
MIRT3295950	hsa	hsa	hsa-miR-100	TMEM135	0	0	0	0	0	0	0	1	1	0
MIRT3312837	hsa	hsa	hsa-miR-100	TSPAN14	0	0	0	0	0	0	0	1	1	0
MIRT3320708	hsa	hsa	hsa-miR-100	UBE4A	0	0	0	0	0	0	0	1	1	0
MIRT3335529	hsa	hsa	hsa-miR-100	WWC3	0	0	0	0	0	0	0	1	1	0
MIRT3381209	hsa	hsa	hsa-miR-100	DFFB	0	0	0	0	0	0	0	1	1	0
MIRT3398785	hsa	hsa	hsa-miR-100	HSD17B13	0	0	0	0	0	0	0	1	1	0
MIRT3399470	hsa	hsa	hsa-miR-100	IFIT3	0	0	0	0	0	0	0	1	1	0
MIRT3433405	hsa	hsa	hsa-miR-100	RASSF4	0	0	0	0	0	0	0	1	1	0
MIRT3467455	hsa	hsa	hsa-miR-100	ZNF595	0	0	0	0	0	0	0	1	1	0
MIRT3484132	hsa	hsa	hsa-miR-100	ANKRD28	0	0	0	0	0	0	0	1	1	0
MIRT3495912	hsa	hsa	hsa-miR-100	ATP2B4	0	0	0	0	0	0	0	1	1	0
MIRT3500800	hsa	hsa	hsa-miR-100	BAZ2A	0	0	0	0	0	0	0	1	1	0
MIRT3515957	hsa	hsa	hsa-miR-100	C5orf22	0	0	0	0	0	0	0	1	1	0
MIRT3535407	hsa	hsa	hsa-miR-100	CLDN11	0	0	0	0	0	0	0	1	1	0
MIRT3573535	hsa	hsa	hsa-miR-100	EPDR1	0	0	0	0	0	0	0	1	1	0
MIRT3590585	hsa	hsa	hsa-miR-100	FOXO3	0	0	0	0	0	0	0	1	1	0
MIRT3601658	hsa	hsa	hsa-miR-100	GNS	0	0	0	0	0	0	0	1	1	0
MIRT3635195	hsa	hsa	hsa-miR-100	LARP4B	0	0	0	0	0	0	0	1	1	0
MIRT3648087	hsa	hsa	hsa-miR-100	MAPRE2	0	0	0	0	0	0	0	1	1	0
MIRT3682338	hsa	hsa	hsa-miR-100	OTUD3	0	0	0	0	0	0	0	1	1	0
MIRT3686854	hsa	hsa	hsa-miR-100	PCDH7	0	0	0	0	0	0	0	1	1	0
MIRT3707047	hsa	hsa	hsa-miR-100	PPP3CA	0	0	0	0	0	0	0	1	1	0
MIRT3724839	hsa	hsa	hsa-miR-100	RASSF4	0	0	0	0	0	0	0	1	1	0
MIRT3726200	hsa	hsa	hsa-miR-100	RBM19	0	0	0	0	0	0	0	1	1	0
MIRT3732272	hsa	hsa	hsa-miR-100	RMND5A	0	0	0	0	0	0	0	1	1	0
MIRT3753883	hsa	hsa	hsa-miR-100	SLC12A2	0	0	0	0	0	0	0	1	1	0
MIRT3763459	hsa	hsa	hsa-miR-100	SMARCA4	0	0	0	0	0	0	0	1	1	0
MIRT3763492	hsa	hsa	hsa-miR-100	SMARCA5	0	0	0	0	0	0	0	1	1	0
MIRT3795666	hsa	hsa	hsa-miR-100	TMEM135	0	0	0	0	0	0	0	1	1	0
MIRT3810619	hsa	hsa	hsa-miR-100	TSPAN14	0	0	0	0	0	0	0	1	1	0
MIRT3817607	hsa	hsa	hsa-miR-100	UBE4A	0	0	0	0	0	0	0	1	1	0
MIRT3888766	hsa	hsa	hsa-miR-100	HSD17B13	0	0	0	0	0	0	0	1	1	0
MIRT3930165	hsa	hsa	hsa-miR-100	SLC39A1	0	0	0	0	0	0	0	1	1	0
MIRT3953991	hsa	hsa	hsa-miR-100	ZNF595	0	0	0	0	0	0	0	1	1	0
MIRT3969243	hsa	hsa	hsa-miR-100	ANKRD28	0	0	0	0	0	0	0	1	1	0
MIRT3980724	hsa	hsa	hsa-miR-100	ATP2B4	0	0	0	0	0	0	0	1	1	0
MIRT3985138	hsa	hsa	hsa-miR-100	BAZ2A	0	0	0	0	0	0	0	1	1	0
MIRT3998695	hsa	hsa	hsa-miR-100	C5orf22	0	0	0	0	0	0	0	1	1	0
MIRT4015660	hsa	hsa	hsa-miR-100	CLDN11	0	0	0	0	0	0	0	1	1	0
MIRT4050717	hsa	hsa	hsa-miR-100	EPDR1	0	0	0	0	0	0	0	1	1	0
MIRT4065250	hsa	hsa	hsa-miR-100	FOXO3	0	0	0	0	0	0	0	1	1	0
MIRT4075346	hsa	hsa	hsa-miR-100	GNS	0	0	0	0	0	0	0	1	1	0
MIRT4105712	hsa	hsa	hsa-miR-100	LARP4B	0	0	0	0	0	0	0	1	1	0
MIRT4117640	hsa	hsa	hsa-miR-100	MAPRE2	0	0	0	0	0	0	0	1	1	0
MIRT4148937	hsa	hsa	hsa-miR-100	OTUD3	0	0	0	0	0	0	0	1	1	0
MIRT4153149	hsa	hsa	hsa-miR-100	PCDH7	0	0	0	0	0	0	0	1	1	0
MIRT4188348	hsa	hsa	hsa-miR-100	RBM19	0	0	0	0	0	0	0	1	1	0
MIRT4193626	hsa	hsa	hsa-miR-100	RMND5A	0	0	0	0	0	0	0	1	1	0
MIRT4214130	hsa	hsa	hsa-miR-100	SLC12A2	0	0	0	0	0	0	0	1	1	0
MIRT4218961	hsa	hsa	hsa-miR-100	SLC39A1	0	0	0	0	0	0	0	1	1	0
MIRT4222311	hsa	hsa	hsa-miR-100	SMARCA5	0	0	0	0	0	0	0	1	1	0
MIRT4252346	hsa	hsa	hsa-miR-100	TMEM135	0	0	0	0	0	0	0	1	1	0
MIRT4266588	hsa	hsa	hsa-miR-100	TSPAN14	0	0	0	0	0	0	0	1	1	0
MIRT4272980	hsa	hsa	hsa-miR-100	UBE4A	0	0	0	0	0	0	0	1	1	0
MIRT4339289	hsa	hsa	hsa-miR-100	HSD17B13	0	0	0	0	0	0	0	1	1	0
MIRT4340228	hsa	hsa	hsa-miR-100	IFIT3	0	0	0	0	0	0	0	1	1	0
MIRT4367182	hsa	hsa	hsa-miR-100	PPP1R3F	0	0	0	0	0	0	0	1	1	0
MIRT4370688	hsa	hsa	hsa-miR-100	RASSF4	0	0	0	0	0	0	0	1	1	0
MIRT4402399	hsa	hsa	hsa-miR-100	ZNF595	0	0	0	0	0	0	0	1	1	0
MIRT4418520	hsa	hsa	hsa-miR-100	ANKRD28	0	0	0	0	0	0	0	1	1	0
MIRT4430641	hsa	hsa	hsa-miR-100	ATP2B4	0	0	0	0	0	0	0	1	1	0
MIRT4435555	hsa	hsa	hsa-miR-100	BAZ2A	0	0	0	0	0	0	0	1	1	0
MIRT4450112	hsa	hsa	hsa-miR-100	C5orf22	0	0	0	0	0	0	0	1	1	0
MIRT4469143	hsa	hsa	hsa-miR-100	CLDN11	0	0	0	0	0	0	0	1	1	0
MIRT4472553	hsa	hsa	hsa-miR-100	COL4A3BP	0	0	0	0	0	0	0	1	1	0
MIRT4505692	hsa	hsa	hsa-miR-100	EPDR1	0	0	0	0	0	0	0	1	1	0
MIRT4522206	hsa	hsa	hsa-miR-100	FOXO3	0	0	0	0	0	0	0	1	1	0
MIRT4533020	hsa	hsa	hsa-miR-100	GNS	0	0	0	0	0	0	0	1	1	0
MIRT4566378	hsa	hsa	hsa-miR-100	LARP4B	0	0	0	0	0	0	0	1	1	0
MIRT4578803	hsa	hsa	hsa-miR-100	MAPRE2	0	0	0	0	0	0	0	1	1	0
MIRT4607366	hsa	hsa	hsa-miR-100	NT5DC3	0	0	0	0	0	0	0	1	1	0
MIRT4612599	hsa	hsa	hsa-miR-100	OTUD3	0	0	0	0	0	0	0	1	1	0
MIRT4653259	hsa	hsa	hsa-miR-100	RASSF4	0	0	0	0	0	0	0	1	1	0
MIRT4654532	hsa	hsa	hsa-miR-100	RBM19	0	0	0	0	0	0	0	1	1	0
MIRT4660569	hsa	hsa	hsa-miR-100	RMND5A	0	0	0	0	0	0	0	1	1	0
MIRT4682908	hsa	hsa	hsa-miR-100	SLC12A2	0	0	0	0	0	0	0	1	1	0
MIRT4688637	hsa	hsa	hsa-miR-100	SLC39A1	0	0	0	0	0	0	0	1	1	0
MIRT4692280	hsa	hsa	hsa-miR-100	SMARCA5	0	0	0	0	0	0	0	1	1	0
MIRT4724314	hsa	hsa	hsa-miR-100	TMEM135	0	0	0	0	0	0	0	1	1	0
MIRT4739015	hsa	hsa	hsa-miR-100	TSPAN14	0	0	0	0	0	0	0	1	1	0
MIRT4745893	hsa	hsa	hsa-miR-100	UBE4A	0	0	0	0	0	0	0	1	1	0
MIRT4817838	hsa	hsa	hsa-miR-100	HSD17B13	0	0	0	0	0	0	0	1	1	0
MIRT4878424	hsa	hsa	hsa-miR-100	WWC3	0	0	0	0	0	0	0	1	1	0
MIRT4885779	hsa	hsa	hsa-miR-100	ZNF595	0	0	0	0	0	0	0	1	1	0
MIRT4890721	hsa	hsa	hsa-miR-100-3p	CXCL3	0	0	0	0	0	0	0	1	1	0
MIRT4891765	hsa	hsa	hsa-miR-100-3p	CCDC18	0	0	0	0	0	0	0	1	1	0
MIRT4893732	hsa	hsa	hsa-miR-100-3p	NGRN	0	0	0	0	0	0	0	1	1	0
MIRT4893890	hsa	hsa	hsa-miR-100-3p	VLDLR	0	0	0	0	0	0	0	1	1	0
MIRT4898064	hsa	hsa	hsa-miR-100-3p	CXCL3	0	0	0	0	0	0	0	1	1	0
MIRT4899148	hsa	hsa	hsa-miR-100-3p	CCDC18	0	0	0	0	0	0	0	1	1	0
MIRT4900542	hsa	hsa	hsa-miR-100-3p	BMPR2	0	0	0	0	0	0	0	1	1	0
MIRT4900711	hsa	hsa	hsa-miR-100-3p	PLCXD3	0	0	0	0	0	0	0	1	1	0
MIRT4904611	hsa	hsa	hsa-miR-100-3p	CXCL3	0	0	0	0	0	0	0	1	1	0
MIRT4906703	hsa	hsa	hsa-miR-100-3p	VLDLR	0	0	0	0	0	0	0	1	1	0
MIRT4909829	hsa	hsa	hsa-miR-100-3p	CXCL3	0	0	0	0	0	0	0	1	1	0
MIRT4927061	hsa	hsa	hsa-miR-100-3p	DHCR24	0	0	0	0	0	0	0	1	1	0
MIRT4948189	hsa	hsa	hsa-miR-100-3p	ZBTB25	0	0	0	0	0	0	0	1	1	0
MIRT4980414	hsa	hsa	hsa-miR-100-3p	RAP2A	0	0	0	0	0	0	0	1	1	0
MIRT5028564	hsa	hsa	hsa-miR-100-3p	AREL1	0	0	0	0	0	0	0	1	1	0
MIRT5038473	hsa	hsa	hsa-miR-100-3p	PLCXD3	0	0	0	0	0	0	0	1	1	0
MIRT5046350	hsa	hsa	hsa-miR-100-3p	RAP2A	0	0	0	0	0	0	0	1	1	0
MIRT5049540	hsa	hsa	hsa-miR-100-3p	LEAP2	0	0	0	0	0	0	0	1	1	0
MIRT5071788	hsa	hsa	hsa-miR-100-3p	TAZ	0	0	0	0	0	0	0	1	1	0
MIRT5117142	hsa	hsa	hsa-miR-100-3p	RAP2A	0	0	0	0	0	0	0	1	1	0
MIRT5125879	hsa	hsa	hsa-miR-100-3p	TAZ	0	0	0	0	0	0	0	1	1	0
MIRT5127279	hsa	hsa	hsa-miR-100-3p	AREL1	0	0	0	0	0	0	0	1	1	0
MIRT5133070	hsa	hsa	hsa-miR-100-3p	HIVEP3	0	0	0	0	0	0	0	1	1	0
MIRT5135087	hsa	hsa	hsa-miR-100-3p	RAP2A	0	0	0	0	0	0	0	1	1	0
MIRT5136204	hsa	hsa	hsa-miR-100-3p	TAZ	0	0	0	0	0	0	0	1	1	0
MIRT5146107	hsa	hsa	hsa-miR-100-3p	TAZ	0	0	0	0	0	0	0	1	1	0
MIRT5148692	hsa	hsa	hsa-miR-100-3p	GREM1	0	0	0	0	0	0	0	1	1	0
MIRT5155877	hsa	hsa	hsa-miR-100-3p	TAZ	0	0	0	0	0	0	0	1	1	0
MIRT5157355	hsa	hsa	hsa-miR-100-3p	HIVEP3	0	0	0	0	0	0	0	1	1	0
MIRT5248875	hsa	hsa	hsa-miR-100-3p	HIST1H3J	0	0	0	0	0	0	0	1	1	0
MIRT5249770	hsa	hsa	hsa-miR-100-3p	LRIG3	0	0	0	0	0	0	0	1	1	0
MIRT5261921	hsa	hsa	hsa-miR-100-5p	SMPDL3B	0	0	0	0	0	0	0	1	1	0
MIRT5270155	hsa	hsa	hsa-miR-100-5p	SMARCA5	0	0	0	0	0	0	0	1	1	0
MIRT5273752	hsa	hsa	hsa-miR-100-3p	ZNF616	0	0	0	0	0	0	0	1	1	0
MIRT5277920	hsa	hsa	hsa-miR-100-3p	LRIG3	0	0	0	0	0	0	0	1	1	0
MIRT5291660	hsa	hsa	hsa-miR-100-3p	HIST1H3J	0	0	0	0	0	0	0	1	1	0
MIRT5299495	hsa	hsa	hsa-miR-100-3p	SON	0	0	0	0	0	0	0	1	1	0
MIRT5300046	hsa	hsa	hsa-miR-100-3p	SYPL1	0	0	0	0	0	0	0	1	1	0
MIRT5302129	hsa	hsa	hsa-miR-100-3p	XPO4	0	0	0	0	0	0	0	1	1	0
MIRT5306665	hsa	hsa	hsa-miR-100-3p	FOXO3	0	0	0	0	0	0	0	1	1	0
MIRT5317573	hsa	hsa	hsa-miR-100-5p	SMARCA5	0	0	0	0	0	0	0	1	1	0
MIRT5317907	hsa	hsa	hsa-miR-100-3p	SYPL1	0	0	0	0	0	0	0	1	1	0
MIRT5321047	hsa	hsa	hsa-miR-100-3p	ZNF616	0	0	0	0	0	0	0	1	1	0
MIRT5326791	hsa	hsa	hsa-miR-100-3p	CBFB	0	0	0	0	0	0	0	1	1	0
MIRT5328767	hsa	hsa	hsa-miR-100-3p	DNAJA2	0	0	0	0	0	0	0	1	1	0
MIRT5331566	hsa	hsa	hsa-miR-100-3p	GTF2E2	0	0	0	0	0	0	0	1	1	0
MIRT5332331	hsa	hsa	hsa-miR-100-3p	HNRNPUL1	0	0	0	0	0	0	0	1	1	0
MIRT5333217	hsa	hsa	hsa-miR-100-5p	KBTBD8	0	0	0	0	0	0	0	1	1	0
MIRT5339184	hsa	hsa	hsa-miR-100-3p	PURG	0	0	0	0	0	0	0	1	1	0
MIRT5343976	hsa	hsa	hsa-miR-100-5p	TMEM30A	0	0	0	0	0	0	0	1	1	0
MIRT5348677	hsa	hsa	hsa-miR-100-3p	KIAA1715	0	0	0	0	0	0	0	1	1	0
MIRT5350413	hsa	hsa	hsa-miR-100-3p	MED19	0	0	0	0	0	0	0	1	1	0
MIRT5350891	hsa	hsa	hsa-miR-100-3p	TRIM4	0	0	0	0	0	0	0	1	1	0
MIRT5357548	hsa	hsa	hsa-miR-100-3p	CNN3	0	0	0	0	0	0	0	1	1	0
MIRT5358369	hsa	hsa	hsa-miR-100-3p	E2F3	0	0	0	0	0	0	0	1	1	0
MIRT5360119	hsa	hsa	hsa-miR-100-3p	HNRNPUL1	0	0	0	0	0	0	0	1	1	0
MIRT5360734	hsa	hsa	hsa-miR-100-5p	KBTBD8	0	0	0	0	0	0	0	1	1	0
MIRT5361508	hsa	hsa	hsa-miR-100-3p	LRIG3	0	0	0	0	0	0	0	1	1	0
MIRT5365317	hsa	hsa	hsa-miR-100-5p	SMARCA5	0	0	0	0	0	0	0	1	1	0
MIRT5369427	hsa	hsa	hsa-miR-100-3p	KIAA1715	0	0	0	0	0	0	0	1	1	0
MIRT5371099	hsa	hsa	hsa-miR-100-3p	MED19	0	0	0	0	0	0	0	1	1	0
MIRT5371477	hsa	hsa	hsa-miR-100-3p	GTF2E2	0	0	0	0	0	0	0	1	1	0
MIRT5374742	hsa	hsa	hsa-miR-100-3p	ZFP36L1	0	0	0	0	0	0	0	1	1	0
MIRT5388880	hsa	hsa	hsa-miR-100-5p	KBTBD8	0	0	0	0	0	0	0	1	1	0
MIRT5389375	hsa	hsa	hsa-miR-100-3p	LEPROTL1	0	0	0	0	0	0	0	1	1	0
MIRT5391560	hsa	hsa	hsa-miR-100-3p	PPP1CB	0	0	0	0	0	0	0	1	1	0
MIRT5401232	hsa	hsa	hsa-miR-100-5p	SMPDL3B	0	0	0	0	0	0	0	1	1	0
MIRT5409672	hsa	hsa	hsa-miR-100-3p	HIST1H3J	0	0	0	0	0	0	0	1	1	0
MIRT5426650	hsa	hsa	hsa-miR-100-3p	HNRNPUL1	0	0	0	0	0	0	0	1	1	0
MIRT5427240	hsa	hsa	hsa-miR-100-3p	PKNOX1	0	0	0	0	0	0	0	1	1	0
MIRT5433901	hsa	hsa	hsa-miR-100-3p	HIST1H3J	0	0	0	0	0	0	0	1	1	0
MIRT5436567	hsa	hsa	hsa-miR-100-5p	SMARCA5	0	0	0	0	0	0	0	1	1	0
MIRT5444976	hsa	hsa	hsa-miR-100-5p	KBTBD8	0	0	0	0	0	0	0	1	1	0
MIRT5457272	hsa	hsa	hsa-miR-100-3p	SYPL1	0	0	0	0	0	0	0	1	1	0
MIRT5458066	hsa	hsa	hsa-miR-100-3p	XPO4	0	0	0	0	0	0	0	1	1	0
MIRT5462280	hsa	hsa	hsa-miR-100-3p	ABCB5	0	0	0	0	0	0	0	1	1	0
MIRT5462637	hsa	hsa	hsa-miR-100-3p	SLC25A12	0	0	0	0	0	0	0	1	1	0
MIRT5462814	hsa	hsa	hsa-miR-100-3p	RRP8	0	0	0	0	0	0	0	1	1	0
MIRT5463036	hsa	hsa	hsa-miR-100-3p	OXGR1	0	0	0	0	0	0	0	1	1	0
MIRT5463174	hsa	hsa	hsa-miR-100-3p	ZNF576	0	0	0	0	0	0	0	1	1	0
MIRT5463292	hsa	hsa	hsa-miR-100-3p	PPTC7	0	0	0	0	0	0	0	1	1	0
MIRT5463569	hsa	hsa	hsa-miR-100-3p	TPT1	0	0	0	0	0	0	0	1	1	0
MIRT5463929	hsa	hsa	hsa-miR-100-3p	NUDT3	0	0	0	0	0	0	0	1	1	0
MIRT5464553	hsa	hsa	hsa-miR-100-3p	ABCB5	0	0	0	0	0	0	0	1	1	0
MIRT5465666	hsa	hsa	hsa-miR-100-3p	PGM2L1	0	0	0	0	0	0	0	1	1	0
MIRT5466771	hsa	hsa	hsa-miR-100-3p	ABCB5	0	0	0	0	0	0	0	1	1	0
MIRT5490589	hsa	hsa	hsa-miR-100-3p	E2F3	0	0	0	0	0	0	0	1	1	0
MIRT5501970	hsa	hsa	hsa-miR-100-3p	SGK1	0	0	0	0	0	0	0	1	1	0
MIRT5521370	hsa	hsa	hsa-miR-100-3p	CKS1B	0	0	0	0	0	0	0	1	1	0
MIRT5521524	hsa	hsa	hsa-miR-100-3p	GABRB1	0	0	0	0	0	0	0	1	1	0
MIRT5521862	hsa	hsa	hsa-miR-100-3p	PVRL3	0	0	0	0	0	0	0	1	1	0
MIRT5522402	hsa	hsa	hsa-miR-100-3p	DUSP4	0	0	0	0	0	0	0	1	1	0
MIRT5522438	hsa	hsa	hsa-miR-100-3p	PACSIN1	0	0	0	0	0	0	0	1	1	0
MIRT5522526	hsa	hsa	hsa-miR-100-3p	ARFGEF3	0	0	0	0	0	0	0	1	1	0
MIRT5522546	hsa	hsa	hsa-miR-100-3p	RRP8	0	0	0	0	0	0	0	1	1	0
MIRT5522567	hsa	hsa	hsa-miR-100-3p	EMX1	0	0	0	0	0	0	0	1	1	0
MIRT5522694	hsa	hsa	hsa-miR-100-3p	ERP44	0	0	0	0	0	0	0	1	1	0
MIRT5522717	hsa	hsa	hsa-miR-100-3p	ASPA	0	0	0	0	0	0	0	1	1	0
MIRT5522719	hsa	hsa	hsa-miR-100-3p	ZNF264	0	0	0	0	0	0	0	1	1	0
MIRT5522744	hsa	hsa	hsa-miR-100-3p	PAX8	0	0	0	0	0	0	0	1	1	0
MIRT5522887	hsa	hsa	hsa-miR-100-3p	OSMR	0	0	0	0	0	0	0	1	1	0
MIRT5522927	hsa	hsa	hsa-miR-100-3p	TENM4	0	0	0	0	0	0	0	1	1	0
MIRT5523025	hsa	hsa	hsa-miR-100-3p	FAM161B	0	0	0	0	0	0	0	1	1	0
MIRT5523195	hsa	hsa	hsa-miR-100-3p	CDCP1	0	0	0	0	0	0	0	1	1	0
MIRT5523311	hsa	hsa	hsa-miR-100-3p	SLFN5	0	0	0	0	0	0	0	1	1	0
MIRT5523429	hsa	hsa	hsa-miR-100-3p	ZHX3	0	0	0	0	0	0	0	1	1	0
MIRT5523532	hsa	hsa	hsa-miR-100-3p	SRSF7	0	0	0	0	0	0	0	1	1	0
MIRT5523644	hsa	hsa	hsa-miR-100-3p	SYT9	0	0	0	0	0	0	0	1	1	0
MIRT5523881	hsa	hsa	hsa-miR-100-3p	TASP1	0	0	0	0	0	0	0	1	1	0
MIRT5524036	hsa	hsa	hsa-miR-100-3p	POFUT2	0	0	0	0	0	0	0	1	1	0
MIRT5524043	hsa	hsa	hsa-miR-100-3p	THYN1	0	0	0	0	0	0	0	1	1	0
MIRT5524083	hsa	hsa	hsa-miR-100-3p	BCL2L13	0	0	0	0	0	0	0	1	1	0
MIRT5524127	hsa	hsa	hsa-miR-100-3p	STX16	0	0	0	0	0	0	0	1	1	0
MIRT5524156	hsa	hsa	hsa-miR-100-3p	PRAMEF8	0	0	0	0	0	0	0	1	1	0
MIRT5524274	hsa	hsa	hsa-miR-100-3p	PRAMEF7	0	0	0	0	0	0	0	1	1	0
MIRT5524428	hsa	hsa	hsa-miR-100-3p	POU2F1	0	0	0	0	0	0	0	1	1	0
MIRT5524572	hsa	hsa	hsa-miR-100-3p	ENTPD7	0	0	0	0	0	0	0	1	1	0
MIRT5524588	hsa	hsa	hsa-miR-100-3p	SOX3	0	0	0	0	0	0	0	1	1	0
MIRT5524607	hsa	hsa	hsa-miR-100-3p	SRSF11	0	0	0	0	0	0	0	1	1	0
MIRT5524827	hsa	hsa	hsa-miR-100-3p	NPY4R	0	0	0	0	0	0	0	1	1	0
MIRT5525043	hsa	hsa	hsa-miR-100-3p	TPT1	0	0	0	0	0	0	0	1	1	0
MIRT5525339	hsa	hsa	hsa-miR-100-3p	STK26	0	0	0	0	0	0	0	1	1	0
MIRT5525428	hsa	hsa	hsa-miR-100-3p	LRRC57	0	0	0	0	0	0	0	1	1	0
MIRT5525607	hsa	hsa	hsa-miR-100-3p	NAPEPLD	0	0	0	0	0	0	0	1	1	0
MIRT5525631	hsa	hsa	hsa-miR-100-3p	TMC7	0	0	0	0	0	0	0	1	1	0
MIRT5525644	hsa	hsa	hsa-miR-100-3p	CMSS1	0	0	0	0	0	0	0	1	1	0
MIRT5525651	hsa	hsa	hsa-miR-100-3p	ACTBL2	0	0	0	0	0	0	0	1	1	0
MIRT5525853	hsa	hsa	hsa-miR-100-3p	PHKB	0	0	0	0	0	0	0	1	1	0
MIRT5525863	hsa	hsa	hsa-miR-100-3p	CNIH4	0	0	0	0	0	0	0	1	1	0
MIRT5525958	hsa	hsa	hsa-miR-100-3p	ZNHIT3	0	0	0	0	0	0	0	1	1	0
MIRT5525997	hsa	hsa	hsa-miR-100-3p	TIMM8B	0	0	0	0	0	0	0	1	1	0
MIRT5526197	hsa	hsa	hsa-miR-100-3p	CREBRF	0	0	0	0	0	0	0	1	1	0
MIRT5526229	hsa	hsa	hsa-miR-100-3p	CEPT1	0	0	0	0	0	0	0	1	1	0
MIRT5526434	hsa	hsa	hsa-miR-100-3p	NUDT3	0	0	0	0	0	0	0	1	1	0
MIRT5526592	hsa	hsa	hsa-miR-100-3p	CKS1B	0	0	0	0	0	0	0	1	1	0
MIRT5526756	hsa	hsa	hsa-miR-100-3p	GABRB1	0	0	0	0	0	0	0	1	1	0
MIRT5527686	hsa	hsa	hsa-miR-100-3p	DUSP4	0	0	0	0	0	0	0	1	1	0
MIRT5527705	hsa	hsa	hsa-miR-100-3p	PACSIN1	0	0	0	0	0	0	0	1	1	0
MIRT5527731	hsa	hsa	hsa-miR-100-3p	STRIP2	0	0	0	0	0	0	0	1	1	0
MIRT5527756	hsa	hsa	hsa-miR-100-3p	ARFGEF3	0	0	0	0	0	0	0	1	1	0
MIRT5527767	hsa	hsa	hsa-miR-100-3p	RRP8	0	0	0	0	0	0	0	1	1	0
MIRT5527809	hsa	hsa	hsa-miR-100-3p	EMX1	0	0	0	0	0	0	0	1	1	0
MIRT5527910	hsa	hsa	hsa-miR-100-3p	ERP44	0	0	0	0	0	0	0	1	1	0
MIRT5527943	hsa	hsa	hsa-miR-100-3p	ASPA	0	0	0	0	0	0	0	1	1	0
MIRT5527945	hsa	hsa	hsa-miR-100-3p	ZNF264	0	0	0	0	0	0	0	1	1	0
MIRT5528028	hsa	hsa	hsa-miR-100-3p	MRPL3	0	0	0	0	0	0	0	1	1	0
MIRT5528170	hsa	hsa	hsa-miR-100-3p	OSMR	0	0	0	0	0	0	0	1	1	0
MIRT5528265	hsa	hsa	hsa-miR-100-3p	NUP205	0	0	0	0	0	0	0	1	1	0
MIRT5528278	hsa	hsa	hsa-miR-100-3p	FAM161B	0	0	0	0	0	0	0	1	1	0
MIRT5528281	hsa	hsa	hsa-miR-100-3p	STOM	0	0	0	0	0	0	0	1	1	0
MIRT5528444	hsa	hsa	hsa-miR-100-3p	CDCP1	0	0	0	0	0	0	0	1	1	0
MIRT5528521	hsa	hsa	hsa-miR-100-3p	SLFN5	0	0	0	0	0	0	0	1	1	0
MIRT5528717	hsa	hsa	hsa-miR-100-3p	SRSF7	0	0	0	0	0	0	0	1	1	0
MIRT5529056	hsa	hsa	hsa-miR-100-3p	TASP1	0	0	0	0	0	0	0	1	1	0
MIRT5529205	hsa	hsa	hsa-miR-100-3p	THYN1	0	0	0	0	0	0	0	1	1	0
MIRT5529283	hsa	hsa	hsa-miR-100-3p	STX16	0	0	0	0	0	0	0	1	1	0
MIRT5529832	hsa	hsa	hsa-miR-100-3p	ENTPD7	0	0	0	0	0	0	0	1	1	0
MIRT5529865	hsa	hsa	hsa-miR-100-3p	SRSF11	0	0	0	0	0	0	0	1	1	0
MIRT5529949	hsa	hsa	hsa-miR-100-3p	AGO1	0	0	0	0	0	0	0	1	1	0
MIRT5530069	hsa	hsa	hsa-miR-100-3p	NPY4R	0	0	0	0	0	0	0	1	1	0
MIRT5530261	hsa	hsa	hsa-miR-100-3p	TRIM13	0	0	0	0	0	0	0	1	1	0
MIRT5530307	hsa	hsa	hsa-miR-100-3p	TPT1	0	0	0	0	0	0	0	1	1	0
MIRT5530399	hsa	hsa	hsa-miR-100-3p	KATNAL1	0	0	0	0	0	0	0	1	1	0
MIRT5530492	hsa	hsa	hsa-miR-100-3p	SEMA5A	0	0	0	0	0	0	0	1	1	0
MIRT5530681	hsa	hsa	hsa-miR-100-3p	C16orf87	0	0	0	0	0	0	0	1	1	0
MIRT5530764	hsa	hsa	hsa-miR-100-3p	LRRC57	0	0	0	0	0	0	0	1	1	0
MIRT5530962	hsa	hsa	hsa-miR-100-3p	TMEM251	0	0	0	0	0	0	0	1	1	0
MIRT5530987	hsa	hsa	hsa-miR-100-3p	NAPEPLD	0	0	0	0	0	0	0	1	1	0
MIRT5531036	hsa	hsa	hsa-miR-100-3p	TMC7	0	0	0	0	0	0	0	1	1	0
MIRT5531049	hsa	hsa	hsa-miR-100-3p	CMSS1	0	0	0	0	0	0	0	1	1	0
MIRT5531064	hsa	hsa	hsa-miR-100-3p	GATSL2	0	0	0	0	0	0	0	1	1	0
MIRT5531232	hsa	hsa	hsa-miR-100-3p	PHKB	0	0	0	0	0	0	0	1	1	0
MIRT5531240	hsa	hsa	hsa-miR-100-3p	EIF2A	0	0	0	0	0	0	0	1	1	0
MIRT5531245	hsa	hsa	hsa-miR-100-3p	CNIH4	0	0	0	0	0	0	0	1	1	0
MIRT5531253	hsa	hsa	hsa-miR-100-3p	ZNF525	0	0	0	0	0	0	0	1	1	0
MIRT5531406	hsa	hsa	hsa-miR-100-3p	CNBP	0	0	0	0	0	0	0	1	1	0
MIRT5531411	hsa	hsa	hsa-miR-100-3p	TIMM8B	0	0	0	0	0	0	0	1	1	0
MIRT5531610	hsa	hsa	hsa-miR-100-3p	ZNF701	0	0	0	0	0	0	0	1	1	0
MIRT5531676	hsa	hsa	hsa-miR-100-3p	CEPT1	0	0	0	0	0	0	0	1	1	0
MIRT5531765	hsa	hsa	hsa-miR-100-3p	GREM1	0	0	0	0	0	0	0	1	1	0
MIRT5531904	hsa	hsa	hsa-miR-100-3p	NUDT3	0	0	0	0	0	0	0	1	1	0
MIRT5532620	hsa	hsa	hsa-miR-100-3p	ZFP3	0	0	0	0	0	0	0	1	1	0
MIRT5533429	hsa	hsa	hsa-miR-100-3p	ABCB5	0	0	0	0	0	0	0	1	1	0
MIRT5534969	hsa	hsa	hsa-miR-100-3p	ABCB5	0	0	0	0	0	0	0	1	1	0

## Sheet: hsa-mir-125a
ID	Species(miRNA)	Species(Target)	miRNA	Target	Reporter assay	Western blot	qPCR	Microarray	NGS	pSILAC	Other	CLIP-Seq	Sum	Number of paper
MIRT006471	hsa	hsa	hsa-miR-125a-5p	TNFAIP3	0	1	1	0	0	0	0	0	2	1
MIRT000602	hsa	hsa	hsa-miR-125a-5p	CDKN1A	1	1	1	0	0	0	1	0	4	1
MIRT003738	hsa	hsa	hsa-miR-125a-5p	LIN28A	1	0	0	0	0	0	1	0	2	2
MIRT003755	hsa	hsa	hsa-miR-125a-5p	NTRK3	1	1	0	0	0	0	1	0	3	5
MIRT004052	hsa	hsa	hsa-miR-125a-5p	CD34	1	1	0	1	0	0	1	0	4	1
MIRT004071	hsa	hsa	hsa-miR-125a-5p	TP53	1	1	1	0	0	0	1	0	4	2
MIRT004326	hsa	hsa	hsa-miR-125a-5p	LIF	0	0	0	0	0	0	1	0	1	1
MIRT004388	hsa	hsa	hsa-miR-125a-5p	MTUS1	0	0	0	1	0	0	1	0	2	1
MIRT004389	hsa	hsa	hsa-miR-125a-5p	RARA	0	0	0	1	0	0	1	0	2	1
MIRT004445	hsa	hsa	hsa-miR-125a-5p	VEGFA	1	1	1	0	0	0	1	0	4	2
MIRT005117	hsa	hsa	hsa-miR-125a-5p	ERBB3	1	1	1	1	0	0	1	0	5	4
MIRT005118	hsa	hsa	hsa-miR-125a-5p	ERBB2	1	1	1	0	0	0	1	0	4	4
MIRT005339	hsa	hsa	hsa-miR-125a-5p	KLF13	1	1	1	0	0	0	1	0	4	2
MIRT005350	hsa	hsa	hsa-miR-125a-5p	BAK1	1	1	1	0	0	0	1	0	4	1
MIRT005419	hsa	hsa	hsa-miR-125a-5p	ARID3B	0	1	1	0	0	0	1	0	3	1
MIRT005421	hsa	hsa	hsa-miR-125a-5p	ELAVL1	1	1	0	0	0	0	1	0	3	1
MIRT005678	hsa	hsa	hsa-miR-125a-5p	CCL5	0	0	0	0	0	0	0	0	0	1
MIRT006768	hsa	hsa	hsa-miR-125a-3p	GPC4	1	0	0	0	0	0	0	0	1	1
MIRT006809	hsa	hsa	hsa-miR-125a-5p	SMAD4	1	1	0	0	0	0	0	0	2	1
MIRT006905	hsa	hsa	hsa-miR-125a-5p	MMP11	1	1	1	0	0	0	0	0	3	1
MIRT006944	hsa	hsa	hsa-miR-125a-5p	HK2	1	0	0	0	0	0	0	0	1	1
MIRT021283	hsa	hsa	hsa-miR-125a-5p	ARPC5	0	0	0	0	1	0	0	0	1	1
MIRT021284	hsa	hsa	hsa-miR-125a-5p	E2F7	0	0	0	0	1	0	0	0	1	1
MIRT021285	hsa	hsa	hsa-miR-125a-5p	ZBTB10	0	0	0	0	1	0	0	0	1	1
MIRT021286	hsa	hsa	hsa-miR-125a-5p	CREB5	0	0	0	0	1	0	0	0	1	1
MIRT021287	hsa	hsa	hsa-miR-125a-5p	OMA1	0	0	0	0	1	0	0	0	1	1
MIRT021288	hsa	hsa	hsa-miR-125a-5p	OSTM1	0	0	0	0	1	0	0	0	1	1
MIRT021289	hsa	hsa	hsa-miR-125a-5p	MAPK8	0	0	0	0	1	0	0	0	1	1
MIRT021290	hsa	hsa	hsa-miR-125a-5p	RBM17	0	0	0	0	1	0	0	0	1	1
MIRT021291	hsa	hsa	hsa-miR-125a-5p	PUM2	0	0	0	0	1	0	0	0	1	1
MIRT021292	hsa	hsa	hsa-miR-125a-5p	NR1D2	0	0	0	0	1	0	0	0	1	1
MIRT021293	hsa	hsa	hsa-miR-125a-5p	HOXC4	0	0	0	0	1	0	0	0	1	1
MIRT021294	hsa	hsa	hsa-miR-125a-5p	SNX4	0	0	0	0	1	0	0	0	1	1
MIRT021295	hsa	hsa	hsa-miR-125a-5p	NDUFB6	0	0	0	0	1	0	0	0	1	1
MIRT021296	hsa	hsa	hsa-miR-125a-5p	NOP16	0	0	0	0	1	0	0	0	1	1
MIRT021297	hsa	hsa	hsa-miR-125a-5p	CRK	0	0	0	0	1	0	0	0	1	1
MIRT021298	hsa	hsa	hsa-miR-125a-5p	SLC1A5	0	0	0	0	1	0	0	0	1	1
MIRT021299	hsa	hsa	hsa-miR-125a-5p	PARD6B	0	0	0	0	1	0	0	0	1	1
MIRT021300	hsa	hsa	hsa-miR-125a-5p	TCEB2	0	0	0	0	1	0	0	0	1	1
MIRT021301	hsa	hsa	hsa-miR-125a-5p	PANX1	0	0	0	0	1	0	0	0	1	1
MIRT021302	hsa	hsa	hsa-miR-125a-5p	ZFAND1	0	0	0	0	1	0	0	0	1	1
MIRT021303	hsa	hsa	hsa-miR-125a-5p	CORO1C	0	0	0	0	1	0	0	0	1	1
MIRT021304	hsa	hsa	hsa-miR-125a-5p	CLDN12	0	0	0	0	1	0	0	0	1	1
MIRT021305	hsa	hsa	hsa-miR-125a-5p	ZNF776	0	0	0	0	1	0	0	0	1	1
MIRT021306	hsa	hsa	hsa-miR-125a-5p	TNPO2	0	0	0	0	1	0	0	0	1	1
MIRT021307	hsa	hsa	hsa-miR-125a-5p	EIF4EBP1	0	0	0	0	1	0	0	0	1	1
MIRT021308	hsa	hsa	hsa-miR-125a-5p	PDPK1	0	0	0	0	1	0	0	0	1	1
MIRT021309	hsa	hsa	hsa-miR-125a-5p	YES1	0	0	0	0	1	0	0	0	1	2
MIRT021310	hsa	hsa	hsa-miR-125a-5p	DUSP3	0	0	0	0	1	0	0	0	1	1
MIRT021311	hsa	hsa	hsa-miR-125a-5p	YOD1	0	0	0	0	1	0	0	0	1	2
MIRT021312	hsa	hsa	hsa-miR-125a-5p	ATXN1	0	0	0	0	1	0	0	0	1	1
MIRT021313	hsa	hsa	hsa-miR-125a-5p	TMEM101	0	0	0	0	1	0	0	0	1	2
MIRT021314	hsa	hsa	hsa-miR-125a-5p	ERMP1	0	0	0	0	1	0	0	0	1	1
MIRT021315	hsa	hsa	hsa-miR-125a-5p	GUCD1	0	0	0	0	1	0	0	0	1	1
MIRT021316	hsa	hsa	hsa-miR-125a-5p	RBAK	0	0	0	0	1	0	0	0	1	1
MIRT021317	hsa	hsa	hsa-miR-125a-5p	ATL2	0	0	0	0	1	0	0	0	1	1
MIRT038635	hsa	hsa	hsa-miR-125a-3p	IP6K2	0	0	0	0	1	0	0	0	1	1
MIRT038636	hsa	hsa	hsa-miR-125a-3p	PFAS	0	0	0	0	1	0	0	0	1	1
MIRT038637	hsa	hsa	hsa-miR-125a-3p	TTC8	0	0	0	0	1	0	0	0	1	1
MIRT038638	hsa	hsa	hsa-miR-125a-3p	ARFGEF1	0	0	0	0	1	0	0	0	1	1
MIRT038639	hsa	hsa	hsa-miR-125a-3p	E2F8	0	0	0	0	1	0	0	0	1	1
MIRT038640	hsa	hsa	hsa-miR-125a-3p	GLUL	0	0	0	0	1	0	0	0	1	1
MIRT038641	hsa	hsa	hsa-miR-125a-3p	LEPRE1	0	0	0	0	1	0	0	0	1	1
MIRT038642	hsa	hsa	hsa-miR-125a-3p	IGF2BP2	0	0	0	0	1	0	0	0	1	1
MIRT038643	hsa	hsa	hsa-miR-125a-3p	NUP62	0	0	0	0	1	0	0	0	1	1
MIRT038644	hsa	hsa	hsa-miR-125a-3p	ATP6V1B2	0	0	0	0	1	0	0	0	1	1
MIRT045697	hsa	hsa	hsa-miR-125a-5p	OGT	0	0	0	0	1	0	0	0	1	1
MIRT045698	hsa	hsa	hsa-miR-125a-5p	PREPL	0	0	0	0	1	0	0	0	1	1
MIRT045699	hsa	hsa	hsa-miR-125a-5p	PPP2R5E	0	0	0	0	1	0	0	0	1	1
MIRT045700	hsa	hsa	hsa-miR-125a-5p	TFRC	0	0	0	0	1	0	0	0	1	1
MIRT045701	hsa	hsa	hsa-miR-125a-5p	G2E3	0	0	0	0	1	0	0	0	1	1
MIRT045702	hsa	hsa	hsa-miR-125a-5p	PLS3	0	0	0	0	1	0	0	0	1	1
MIRT045703	hsa	hsa	hsa-miR-125a-5p	TTC30B	0	0	0	0	1	0	0	0	1	1
MIRT045704	hsa	hsa	hsa-miR-125a-5p	RRP1B	0	0	0	0	1	0	0	0	1	1
MIRT045705	hsa	hsa	hsa-miR-125a-5p	COIL	0	0	0	0	1	0	0	0	1	1
MIRT045706	hsa	hsa	hsa-miR-125a-5p	NDEL1	0	0	0	0	1	0	0	0	1	1
MIRT045707	hsa	hsa	hsa-miR-125a-5p	ATXN7L3	0	0	0	0	1	0	0	0	1	1
MIRT045708	hsa	hsa	hsa-miR-125a-5p	PRC1	0	0	0	0	1	0	0	0	1	1
MIRT045709	hsa	hsa	hsa-miR-125a-5p	LIN28B	0	0	0	0	1	0	0	0	1	1
MIRT045710	hsa	hsa	hsa-miR-125a-5p	TOR1AIP2	0	0	0	0	1	0	0	0	1	1
MIRT045711	hsa	hsa	hsa-miR-125a-5p	KIAA0232	0	0	0	0	1	0	0	0	1	1
MIRT045712	hsa	hsa	hsa-miR-125a-5p	TOR4A	0	0	0	0	1	0	0	0	1	1
MIRT045713	hsa	hsa	hsa-miR-125a-5p	TPI1	0	0	0	0	1	0	0	0	1	1
MIRT045714	hsa	hsa	hsa-miR-125a-5p	PCDHGB2	0	0	0	0	1	0	0	0	1	1
MIRT045715	hsa	hsa	hsa-miR-125a-5p	UBE2G2	0	0	0	0	1	0	0	0	1	1
MIRT045716	hsa	hsa	hsa-miR-125a-5p	SPRTN	0	0	0	0	1	0	0	0	1	1
MIRT045717	hsa	hsa	hsa-miR-125a-5p	XPO1	0	0	0	0	1	0	0	0	1	1
MIRT045718	hsa	hsa	hsa-miR-125a-5p	THRAP3	0	0	0	0	1	0	0	0	1	1
MIRT045719	hsa	hsa	hsa-miR-125a-5p	OSBPL9	0	0	0	0	1	0	0	0	1	1
MIRT045720	hsa	hsa	hsa-miR-125a-5p	LBX2	0	0	0	0	1	0	0	0	1	1
MIRT045721	hsa	hsa	hsa-miR-125a-5p	SEPW1	0	0	0	0	1	0	0	0	1	1
MIRT045722	hsa	hsa	hsa-miR-125a-5p	PGM3	0	0	0	0	1	0	0	0	1	1
MIRT045723	hsa	hsa	hsa-miR-125a-5p	MACF1	0	0	0	0	1	0	0	0	1	1
MIRT045724	hsa	hsa	hsa-miR-125a-5p	PC	0	0	0	0	1	0	0	0	1	1
MIRT045725	hsa	hsa	hsa-miR-125a-5p	EEF1A1	0	0	0	0	1	0	0	0	1	1
MIRT045726	hsa	hsa	hsa-miR-125a-5p	TBC1D1	0	0	0	0	1	0	0	0	1	1
MIRT045727	hsa	hsa	hsa-miR-125a-5p	PLA2G4F	0	0	0	0	1	0	0	0	1	1
MIRT045728	hsa	hsa	hsa-miR-125a-5p	PEG10	0	0	0	0	1	0	0	0	1	1
MIRT045729	hsa	hsa	hsa-miR-125a-5p	ATP5G2	0	0	0	0	1	0	0	0	1	1
MIRT045730	hsa	hsa	hsa-miR-125a-5p	FBXO10	0	0	0	0	1	0	0	0	1	1
MIRT045731	hsa	hsa	hsa-miR-125a-5p	TDG	0	0	0	0	1	0	0	0	1	1
MIRT045732	hsa	hsa	hsa-miR-125a-5p	SP1	0	0	0	0	1	0	0	0	1	1
MIRT045733	hsa	hsa	hsa-miR-125a-5p	DLST	0	0	0	0	1	0	0	0	1	1
MIRT045734	hsa	hsa	hsa-miR-125a-5p	WNK3	0	0	0	0	1	0	0	0	1	1
MIRT045735	hsa	hsa	hsa-miR-125a-5p	RALBP1	0	0	0	0	1	0	0	0	1	1
MIRT045736	hsa	hsa	hsa-miR-125a-5p	RPS2	0	0	0	0	1	0	0	0	1	1
MIRT045737	hsa	hsa	hsa-miR-125a-5p	MRPL50	0	0	0	0	1	0	0	0	1	1
MIRT045738	hsa	hsa	hsa-miR-125a-5p	NIN	0	0	0	0	1	0	0	0	1	1
MIRT045739	hsa	hsa	hsa-miR-125a-5p	MORC2	0	0	0	0	1	0	0	0	1	1
MIRT045740	hsa	hsa	hsa-miR-125a-5p	ZZEF1	0	0	0	0	1	0	0	0	1	1
MIRT045741	hsa	hsa	hsa-miR-125a-5p	PDCL3	0	0	0	0	1	0	0	0	1	1
MIRT045742	hsa	hsa	hsa-miR-125a-5p	RPL35A	0	0	0	0	1	0	0	0	1	1
MIRT045743	hsa	hsa	hsa-miR-125a-5p	ND6	0	0	0	0	1	0	0	0	1	1
MIRT045744	hsa	hsa	hsa-miR-125a-5p	TPM4	0	0	0	0	1	0	0	0	1	1
MIRT045745	hsa	hsa	hsa-miR-125a-5p	RPL9	0	0	0	0	1	0	0	0	1	1
MIRT045746	hsa	hsa	hsa-miR-125a-5p	ENO1	0	0	0	0	1	0	0	0	1	1
MIRT045747	hsa	hsa	hsa-miR-125a-5p	CLCN7	0	0	0	0	1	0	0	0	1	1
MIRT045748	hsa	hsa	hsa-miR-125a-5p	COL4A1	0	0	0	0	1	0	0	0	1	1
MIRT045749	hsa	hsa	hsa-miR-125a-5p	NME2	0	0	0	0	1	0	0	0	1	1
MIRT045750	hsa	hsa	hsa-miR-125a-5p	GGCT	0	0	0	0	1	0	0	0	1	1
MIRT045751	hsa	hsa	hsa-miR-125a-5p	CGNL1	0	0	0	0	1	0	0	0	1	1
MIRT045752	hsa	hsa	hsa-miR-125a-5p	ZMYND19	0	0	0	0	1	0	0	0	1	1
MIRT045753	hsa	hsa	hsa-miR-125a-5p	MAT2A	0	0	0	0	1	0	0	0	1	1
MIRT045754	hsa	hsa	hsa-miR-125a-5p	NPM1	0	0	0	0	1	0	0	0	1	1
MIRT045755	hsa	hsa	hsa-miR-125a-5p	NNT	0	0	0	0	1	0	0	0	1	1
MIRT045756	hsa	hsa	hsa-miR-125a-5p	SRGAP2	0	0	0	0	1	0	0	0	1	1
MIRT045757	hsa	hsa	hsa-miR-125a-5p	EMID1	0	0	0	0	1	0	0	0	1	1
MIRT045758	hsa	hsa	hsa-miR-125a-5p	ATP5J2	0	0	0	0	1	0	0	0	1	1
MIRT045759	hsa	hsa	hsa-miR-125a-5p	STAT2	0	0	0	0	1	0	0	0	1	1
MIRT045760	hsa	hsa	hsa-miR-125a-5p	FERMT1	0	0	0	0	1	0	0	0	1	1
MIRT045761	hsa	hsa	hsa-miR-125a-5p	DIP2A	0	0	0	0	1	0	0	0	1	1
MIRT045762	hsa	hsa	hsa-miR-125a-5p	MAP3K1	0	0	0	0	1	0	0	0	1	1
MIRT045763	hsa	hsa	hsa-miR-125a-5p	SLFN11	0	0	0	0	1	0	0	0	1	1
MIRT045764	hsa	hsa	hsa-miR-125a-5p	AGTRAP	0	0	0	0	1	0	0	0	1	1
MIRT045765	hsa	hsa	hsa-miR-125a-5p	KIF6	0	0	0	0	1	0	0	0	1	1
MIRT045766	hsa	hsa	hsa-miR-125a-5p	TRMT2A	0	0	0	0	1	0	0	0	1	1
MIRT045767	hsa	hsa	hsa-miR-125a-5p	PAM	0	0	0	0	1	0	0	0	1	1
MIRT045768	hsa	hsa	hsa-miR-125a-5p	UNC45A	0	0	0	0	1	0	0	0	1	1
MIRT045769	hsa	hsa	hsa-miR-125a-5p	MAP2K7	0	0	0	0	1	0	0	0	1	1
MIRT045770	hsa	hsa	hsa-miR-125a-5p	LYPLA1	0	0	0	0	1	0	0	0	1	1
MIRT045771	hsa	hsa	hsa-miR-125a-5p	LAMB1	0	0	0	0	1	0	0	0	1	1
MIRT045772	hsa	hsa	hsa-miR-125a-5p	NCKIPSD	0	0	0	0	1	0	0	0	1	1
MIRT045773	hsa	hsa	hsa-miR-125a-5p	OTUB2	0	0	0	0	1	0	0	0	1	1
MIRT045774	hsa	hsa	hsa-miR-125a-5p	CASC4	0	0	0	0	1	0	0	0	1	1
MIRT045775	hsa	hsa	hsa-miR-125a-5p	ZDHHC9	0	0	0	0	1	0	0	0	1	1
MIRT045776	hsa	hsa	hsa-miR-125a-5p	ARHGAP12	0	0	0	0	1	0	0	0	1	1
MIRT045777	hsa	hsa	hsa-miR-125a-5p	YIPF4	0	0	0	0	1	0	0	0	1	1
MIRT045778	hsa	hsa	hsa-miR-125a-5p	IP6K1	0	0	0	0	1	0	0	0	1	1
MIRT045779	hsa	hsa	hsa-miR-125a-5p	C17orf80	0	0	0	0	1	0	0	0	1	1
MIRT053156	hsa	hsa	hsa-miR-125a-5p	TEF	0	0	1	0	0	0	0	0	1	1
MIRT053792	hsa	hsa	hsa-miR-125a-5p	LIFR	1	1	0	0	0	0	0	0	2	1
MIRT054870	hsa	hsa	hsa-miR-125a-5p	MASP1	0	0	1	0	0	0	0	0	1	1
MIRT054871	hsa	hsa	hsa-miR-125a-5p	RTN2	0	0	1	0	0	0	0	0	1	1
MIRT054872	hsa	hsa	hsa-miR-125a-5p	UBE2L3	0	0	1	0	0	0	0	0	1	1
MIRT054873	hsa	hsa	hsa-miR-125a-5p	ADAM9	0	0	1	0	0	0	0	0	1	1
MIRT054888	hsa	hsa	hsa-miR-125a-5p	EGFR	0	1	1	0	0	0	0	0	2	1
MIRT056035	hsa	hsa	hsa-miR-125a-3p	MLLT10	0	0	0	0	1	0	0	0	1	1
MIRT061545	hsa	hsa	hsa-miR-125a-5p	BTG2	0	0	0	0	1	0	0	0	1	2
MIRT063465	hsa	hsa	hsa-miR-125a-3p	SKI	0	0	0	0	1	0	0	0	1	1
MIRT069482	hsa	hsa	hsa-miR-125a-3p	MTA1	0	0	0	0	1	0	0	0	1	1
MIRT071871	hsa	hsa	hsa-miR-125a-3p	BTF3L4	0	0	0	0	1	0	0	0	1	1
MIRT078047	hsa	hsa	hsa-miR-125a-5p	PCTP	0	0	0	0	1	0	0	0	1	1
MIRT082472	hsa	hsa	hsa-miR-125a-5p	PPP1R37	0	0	0	0	1	0	0	0	1	1
MIRT096813	hsa	hsa	hsa-miR-125a-5p	ZSWIM6	0	0	0	0	1	0	0	0	1	2
MIRT099047	hsa	hsa	hsa-miR-125a-3p	FOXC1	0	0	0	0	1	0	0	0	1	2
MIRT114799	hsa	hsa	hsa-miR-125a-5p	UBR7	0	0	0	0	1	0	0	0	1	1
MIRT161848	hsa	hsa	hsa-miR-125a-3p	FXR1	0	0	0	0	1	0	0	0	1	1
MIRT169069	hsa	hsa	hsa-miR-125a-5p	IRF4	0	0	0	0	1	0	0	0	1	3
MIRT213248	hsa	hsa	hsa-miR-125a-5p	REST	0	0	0	0	1	0	0	0	1	3
MIRT217176	hsa	hsa	hsa-miR-125a-3p	PRDM1	0	1	1	1	0	0	0	0	3	1
MIRT244557	hsa	hsa	hsa-miR-125a-3p	DPYSL2	0	0	0	0	1	0	0	0	1	1
MIRT253103	hsa	hsa	hsa-miR-125a-5p	BCL2L12	1	1	1	0	0	0	0	0	3	1
MIRT256244	hsa	hsa	hsa-miR-125a-5p	ANKRD33B	0	0	0	0	1	0	0	0	1	1
MIRT263240	hsa	hsa	hsa-miR-125a-5p	SGPL1	0	0	0	0	1	0	0	0	1	1
MIRT263336	hsa	hsa	hsa-miR-125a-5p	ANAPC16	0	0	0	0	1	0	0	0	1	1
MIRT264963	hsa	hsa	hsa-miR-125a-5p	TMEM136	0	0	0	0	1	0	0	0	1	1
MIRT283485	hsa	hsa	hsa-miR-125a-3p	KCTD5	0	0	0	0	1	0	0	0	1	2
MIRT344615	hsa	hsa	hsa-miR-125a-3p	TAOK1	0	0	0	0	1	0	0	0	1	1
MIRT387672	hsa	hsa	hsa-miR-125a-5p	BCL2	1	1	1	0	0	0	0	0	3	1
MIRT437580	hsa	hsa	hsa-miR-125a-5p	ETNK2	0	0	1	1	0	0	0	0	2	1
MIRT437581	hsa	hsa	hsa-miR-125a-5p	IL1RN	0	0	1	1	0	0	0	0	2	1
MIRT437582	hsa	hsa	hsa-miR-125a-5p	PRDM1	0	0	1	1	0	0	0	0	2	1
MIRT437583	hsa	hsa	hsa-miR-125a-5p	B4GALT1	0	0	1	1	0	0	0	0	2	1
MIRT437584	hsa	hsa	hsa-miR-125a-5p	GRHL1	0	0	1	1	0	0	0	0	2	1
MIRT437585	hsa	hsa	hsa-miR-125a-5p	TRPS1	0	0	1	1	0	0	0	0	2	1
MIRT437586	hsa	hsa	hsa-miR-125a-5p	FAM129B	0	0	1	1	0	0	0	0	2	1
MIRT437587	hsa	hsa	hsa-miR-125a-5p	RIT1	0	0	1	1	0	0	0	0	2	1
MIRT437588	hsa	hsa	hsa-miR-125a-5p	DOCK3	0	0	1	1	0	0	0	0	2	1
MIRT437589	hsa	hsa	hsa-miR-125a-5p	MEGF9	0	0	1	1	0	0	0	0	2	1
MIRT437799	hsa	hsa	hsa-miR-125a-3p	RHOA	1	0	1	0	1	0	0	0	3	2
MIRT437807	hsa	hsa	hsa-miR-125a-5p	LFNG	1	0	0	0	0	0	0	0	1	1
MIRT437808	hsa	gga	hsa-miR-125a-5p	LFNG	1	0	0	0	0	0	0	0	1	1
MIRT437809	hsa	mmu	hsa-miR-125a-5p	Lfng	1	0	0	0	0	0	0	0	1	1
MIRT437810	hsa	gga	hsa-miR-125a-5p	Lfng	1	0	0	0	0	0	0	0	1	1
MIRT437821	hsa	hsa	hsa-miR-125a-3p	FYN	1	0	0	0	0	0	0	0	1	1
MIRT437825	hsa	hsa	hsa-miR-125a-5p	IFNG	0	1	1	1	0	0	0	0	3	1
MIRT437906	hsa	hsa	hsa-miR-125a-5p	ESRRA	1	1	0	0	0	0	0	0	2	1
MIRT438046	hsa	hsa	hsa-miR-125a-5p	TRAF6	1	1	1	0	0	0	0	0	3	1
MIRT438384	hsa	hsa	hsa-miR-125a-5p	VPS51	1	0	0	0	0	0	0	0	1	1
MIRT438447	hsa	hsa	hsa-miR-125a-5p	SIRT7	1	1	1	1	0	0	0	0	4	1
MIRT438500	hsa	hsa	hsa-miR-125a-5p	CLEC5A	1	0	1	0	0	0	0	0	2	1
MIRT439109	hsa	hsa	hsa-miR-125a-5p	ZEB2	0	0	0	0	0	0	0	0	0	1
MIRT439110	hsa	hsa	hsa-miR-125a-3p	MYC	0	0	0	0	0	0	0	0	0	1
MIRT439111	hsa	hsa	hsa-miR-125a-5p	MYC	0	0	0	0	0	0	0	0	0	1
MIRT443832	hsa	hsa	hsa-miR-125a-5p	SH3BP5L	0	0	0	0	1	0	0	1	2	1
MIRT445607	hsa	hsa	hsa-miR-125a-5p	SEC14L3	0	0	0	0	1	0	0	0	1	1
MIRT448397	hsa	hsa	hsa-miR-125a-5p	TP53INP1	0	0	0	0	1	0	0	0	1	2
MIRT450989	hsa	hsa	hsa-miR-125a-3p		0	0	0	0	1	0	0	0	1	3
MIRT451076	hsa	hsa	hsa-miR-125a-3p	PNMAL2	0	0	0	0	1	0	0	0	1	1
MIRT452269	hsa	hsa	hsa-miR-125a-3p	RPL30	0	0	0	0	1	0	0	0	1	1
MIRT452813	hsa	hsa	hsa-miR-125a-3p	PACS2	0	0	0	0	1	0	0	0	1	1
MIRT452833	hsa	hsa	hsa-miR-125a-3p	FAM131B	0	0	0	0	1	0	0	0	1	1
MIRT453509	hsa	hsa	hsa-miR-125a-3p	ARRB1	0	0	0	0	1	0	0	0	1	1
MIRT453525	hsa	hsa	hsa-miR-125a-3p	C14orf144	0	0	0	0	1	0	0	0	1	1
MIRT453764	hsa	hsa	hsa-miR-125a-3p	RANGAP1	0	0	0	0	1	0	0	0	1	1
MIRT453848	hsa	hsa	hsa-miR-125a-3p	SDK1	0	0	0	0	1	0	0	0	1	1
MIRT454028	hsa	hsa	hsa-miR-125a-3p	ALKBH5	0	0	0	0	1	0	0	0	1	1
MIRT454375	hsa	hsa	hsa-miR-125a-3p	PIGS	0	0	0	0	1	0	0	0	1	1
MIRT454678	hsa	hsa	hsa-miR-125a-3p	RRAD	0	0	0	0	1	0	0	0	1	2
MIRT454722	hsa	hsa	hsa-miR-125a-3p	MTAP	0	0	0	0	1	0	0	0	1	1
MIRT454962	hsa	hsa	hsa-miR-125a-3p	TPM2	0	0	0	0	1	0	0	0	1	1
MIRT456197	hsa	hsa	hsa-miR-125a-3p	ZDHHC6	0	0	0	0	1	0	0	0	1	1
MIRT456505	hsa	hsa	hsa-miR-125a-3p	PFKFB2	0	0	0	0	1	0	0	0	1	1
MIRT457939	hsa	hsa	hsa-miR-125a-3p	LCE1A	0	0	0	0	1	0	0	0	1	1
MIRT459457	hsa	hsa	hsa-miR-125a-3p	TMEM37	0	0	0	0	1	0	0	0	1	1
MIRT459523	hsa	hsa	hsa-miR-125a-3p	HSPA4	0	0	0	0	1	0	0	0	1	1
MIRT459710	hsa	hsa	hsa-miR-125a-3p	ZNF641	0	0	0	0	1	0	0	0	1	1
MIRT460358	hsa	hsa	hsa-miR-125a-3p	TXNDC16	0	0	0	0	1	0	0	0	1	1
MIRT460959	hsa	hsa	hsa-miR-125a-3p	MUL1	0	0	0	0	1	0	0	0	1	1
MIRT461638	hsa	hsa	hsa-miR-125a-3p	ZSWIM4	0	0	0	0	1	0	0	0	1	1
MIRT461843	hsa	hsa	hsa-miR-125a-3p	F2RL3	0	0	0	0	1	0	0	0	1	1
MIRT461921	hsa	hsa	hsa-miR-125a-3p	NECAB3	0	0	0	0	1	0	0	0	1	1
MIRT462302	hsa	hsa	hsa-miR-125a-3p	PPM1H	0	0	0	0	1	0	0	0	1	1
MIRT462330	hsa	hsa	hsa-miR-125a-3p	SETX	0	0	0	0	1	0	0	0	1	1
MIRT463250	hsa	hsa	hsa-miR-125a-3p	ZIC5	0	0	0	0	1	0	0	0	1	1
MIRT463495	hsa	hsa	hsa-miR-125a-3p	ZC3H10	0	0	0	0	1	0	0	0	1	1
MIRT463702	hsa	hsa	hsa-miR-125a-3p	YWHAG	0	0	0	0	1	0	0	0	1	1
MIRT463926	hsa	hsa	hsa-miR-125a-3p	WNT3	0	0	0	0	1	0	0	0	1	1
MIRT464098	hsa	hsa	hsa-miR-125a-3p	VPS36	0	0	0	0	1	0	0	0	1	1
MIRT465487	hsa	hsa	hsa-miR-125a-5p	TOR2A	0	0	0	0	1	0	0	0	1	2
MIRT466357	hsa	hsa	hsa-miR-125a-3p	THBS1	0	0	0	0	1	0	0	0	1	1
MIRT466714	hsa	hsa	hsa-miR-125a-3p	SYNJ2BP	0	0	0	0	1	0	0	0	1	1
MIRT466756	hsa	hsa	hsa-miR-125a-3p	SYNGR2	0	0	0	0	1	0	0	0	1	1
MIRT468202	hsa	hsa	hsa-miR-125a-3p	SGK1	0	0	0	0	1	0	0	0	1	1
MIRT468802	hsa	hsa	hsa-miR-125a-3p	SAR1B	0	0	0	0	1	0	0	0	1	1
MIRT471031	hsa	hsa	hsa-miR-125a-3p	PISD	0	0	0	0	1	0	0	0	1	5
MIRT471544	hsa	hsa	hsa-miR-125a-3p	PAX5	0	0	0	0	1	0	0	0	1	1
MIRT471669	hsa	hsa	hsa-miR-125a-3p	PALM2	0	0	0	0	1	0	0	0	1	1
MIRT471781	hsa	hsa	hsa-miR-125a-3p	NUP153	0	0	0	0	1	0	0	0	1	1
MIRT472197	hsa	hsa	hsa-miR-125a-3p	NHLRC3	0	0	0	0	1	0	0	0	1	1
MIRT472465	hsa	hsa	hsa-miR-125a-3p	NARS	0	0	0	0	1	0	0	0	1	2
MIRT472857	hsa	hsa	hsa-miR-125a-3p	MTHFR	0	0	0	0	1	0	0	0	1	1
MIRT472884	hsa	hsa	hsa-miR-125a-3p	MTFR1	0	0	0	0	1	0	0	0	1	1
MIRT476074	hsa	hsa	hsa-miR-125a-3p	GRIN2A	0	0	0	0	1	0	0	0	1	1
MIRT476185	hsa	hsa	hsa-miR-125a-5p	GOLGA8A	0	0	0	0	1	0	0	0	1	5
MIRT476425	hsa	hsa	hsa-miR-125a-3p	GBA2	0	0	0	0	1	0	0	0	1	1
MIRT478663	hsa	hsa	hsa-miR-125a-3p	CTDNEP1	0	0	0	0	1	0	0	0	1	1
MIRT479000	hsa	hsa	hsa-miR-125a-3p	COLGALT1	0	0	0	0	1	0	0	0	1	1
MIRT479023	hsa	hsa	hsa-miR-125a-3p	COL5A1	0	0	0	0	1	0	0	0	1	1
MIRT479303	hsa	hsa	hsa-miR-125a-3p	CFL2	0	0	0	0	1	0	0	0	1	1
MIRT479510	hsa	hsa	hsa-miR-125a-3p	CDH6	0	0	0	0	1	0	0	0	1	1
MIRT480657	hsa	hsa	hsa-miR-125a-3p	BSCL2	0	0	0	0	1	0	0	0	1	1
MIRT481456	hsa	hsa	hsa-miR-125a-3p	ARRB2	0	0	0	0	1	0	0	0	1	1
MIRT481657	hsa	hsa	hsa-miR-125a-3p	AREL1	0	0	0	0	1	0	0	0	1	1
MIRT481928	hsa	hsa	hsa-miR-125a-3p	ANKRD33B	0	0	0	0	1	0	0	0	1	1
MIRT482157	hsa	hsa	hsa-miR-125a-3p	AK2	0	0	0	0	1	0	0	0	1	1
MIRT482271	hsa	hsa	hsa-miR-125a-3p	AGO2	0	0	0	0	1	0	0	0	1	1
MIRT483697	hsa	hsa	hsa-miR-125a-3p	ZNF74	0	0	0	0	1	0	0	0	1	3
MIRT490359	hsa	hsa	hsa-miR-125a-3p	DPYSL5	0	0	0	0	1	0	0	0	1	1
MIRT493766	hsa	hsa	hsa-miR-125a-3p	GNAS	0	0	0	0	1	0	0	0	1	1
MIRT493999	hsa	hsa	hsa-miR-125a-5p	EHD1	0	0	0	0	1	0	0	0	1	1
MIRT495845	hsa	hsa	hsa-miR-125a-5p	PLXDC1	0	0	0	0	1	0	0	0	1	1
MIRT499275	hsa	hsa	hsa-miR-125a-5p	NBPF11	0	0	0	0	1	0	0	0	1	1
MIRT500381	hsa	hsa	hsa-miR-125a-5p	ZNF385A	0	0	0	0	1	0	0	0	1	1
MIRT501238	hsa	hsa	hsa-miR-125a-5p	SEMA4C	0	0	0	0	1	0	0	0	1	3
MIRT501290	hsa	hsa	hsa-miR-125a-5p	SCARB2	0	0	0	0	1	0	0	0	1	2
MIRT503985	hsa	hsa	hsa-miR-125a-3p	C4orf29	0	0	0	0	1	0	0	0	1	2
MIRT507113	hsa	hsa	hsa-miR-125a-5p	GOLGA8B	0	0	0	0	1	0	0	0	1	3
MIRT512201	hsa	hsa	hsa-miR-125a-3p	C1orf43	0	0	0	0	1	0	0	0	1	1
MIRT512701	hsa	hsa	hsa-miR-125a-3p	SLC38A9	0	0	0	0	1	0	0	0	1	2
MIRT513505	hsa	hsa	hsa-miR-125a-3p	NAA50	0	0	0	0	1	0	0	0	1	3
MIRT514010	hsa	hsa	hsa-miR-125a-3p	CECR2	0	0	0	0	1	0	0	0	1	2
MIRT516593	hsa	hsa	hsa-miR-125a-5p	SPHAR	0	0	0	0	1	0	0	0	1	1
MIRT521492	hsa	hsa	hsa-miR-125a-5p	RAB4A	0	0	0	0	1	0	0	0	1	1
MIRT525123	hsa	hsa	hsa-miR-125a-3p	ZNF665	0	0	0	0	1	0	0	0	1	1
MIRT529230	hsa	hsa	hsa-miR-125a-3p	CYP20A1	0	0	0	0	1	0	0	0	1	1
MIRT529695	hsa	hsa	hsa-miR-125a-3p	PRIM1	0	0	0	0	1	0	0	0	1	1
MIRT529737	hsa	hsa	hsa-miR-125a-5p	OPRL1	0	0	0	0	1	0	0	0	1	1
MIRT532577	hsa	hsa	hsa-miR-125a-5p	GSS	0	0	0	0	1	0	0	0	1	1
MIRT534403	hsa	hsa	hsa-miR-125a-3p	SUMO1	0	0	0	0	1	0	0	0	1	1
MIRT535159	hsa	hsa	hsa-miR-125a-5p	PLEKHG5	0	0	0	0	1	0	0	0	1	1
MIRT535570	hsa	hsa	hsa-miR-125a-3p	OMD	0	0	0	0	1	0	0	0	1	1
MIRT536273	hsa	hsa	hsa-miR-125a-5p	LONRF2	0	0	0	0	1	0	0	0	1	1
MIRT536761	hsa	hsa	hsa-miR-125a-5p	HOXD1	0	0	0	0	1	0	0	0	1	1
MIRT538301	hsa	hsa	hsa-miR-125a-5p	CSNK2A1	0	0	0	0	1	0	0	0	1	1
MIRT542999	hsa	hsa	hsa-miR-125a-5p	DYRK2	0	0	0	0	1	0	0	0	1	1
MIRT545624	hsa	hsa	hsa-miR-125a-3p	WDR77	0	0	0	0	1	0	0	0	1	1
MIRT546391	hsa	hsa	hsa-miR-125a-5p	STOX2	0	0	0	0	1	0	0	0	1	2
MIRT549720	hsa	hsa	hsa-miR-125a-5p	NUP37	0	0	0	0	1	0	0	0	1	2
MIRT554042	hsa	hsa	hsa-miR-125a-5p	SPATA5	0	0	0	0	1	0	0	0	1	2
MIRT555875	hsa	hsa	hsa-miR-125a-3p	PAG1	0	0	0	0	1	0	0	0	1	1
MIRT556136	hsa	hsa	hsa-miR-125a-5p	MFSD9	0	0	0	0	1	0	0	0	1	2
MIRT558390	hsa	hsa	hsa-miR-125a-5p	DHX33	0	0	0	0	1	0	0	0	1	1
MIRT561821	hsa	hsa	hsa-miR-125a-3p	NUFIP2	0	0	0	0	1	0	0	0	1	1
MIRT563113	hsa	hsa	hsa-miR-125a-5p	IFRD2	0	0	0	0	1	0	0	0	1	1
MIRT563839	hsa	hsa	hsa-miR-125a-3p	SMDT1	0	0	0	0	1	0	0	0	1	1
MIRT565607	hsa	hsa	hsa-miR-125a-5p	SLC35G1	0	0	0	0	1	0	0	0	1	1
MIRT570735	hsa	hsa	hsa-miR-125a-5p	ARIH2	0	0	0	0	1	0	0	0	1	1
MIRT571037	hsa	hsa	hsa-miR-125a-5p	CENPP	0	0	0	0	1	0	0	0	1	1
MIRT571790	hsa	hsa	hsa-miR-125a-5p	PPP2CA	0	0	0	0	1	0	0	0	1	1
MIRT572313	hsa	hsa	hsa-miR-125a-5p	LSM4	0	0	0	0	1	0	0	0	1	1
MIRT607246	hsa	hsa	hsa-miR-125a-5p	LINS	0	0	0	0	1	0	0	0	1	2
MIRT609421	hsa	hsa	hsa-miR-125a-5p	GJB7	0	0	0	0	1	0	0	0	1	2
MIRT612154	hsa	hsa	hsa-miR-125a-5p	SIX1	0	0	0	0	1	0	0	0	1	2
MIRT612629	hsa	hsa	hsa-miR-125a-3p	PTPN3	0	0	0	0	1	0	0	0	1	2
MIRT613298	hsa	hsa	hsa-miR-125a-5p	BACE2	0	0	0	0	1	0	0	0	1	1
MIRT613797	hsa	hsa	hsa-miR-125a-3p	RPS6	0	0	0	0	1	0	0	0	1	1
MIRT613941	hsa	hsa	hsa-miR-125a-3p	POLR3A	0	0	0	0	1	0	0	0	1	1
MIRT614361	hsa	hsa	hsa-miR-125a-3p	LOH12CR1	0	0	0	0	1	0	0	0	1	1
MIRT614543	hsa	hsa	hsa-miR-125a-3p	NOA1	0	0	0	0	1	0	0	0	1	1
MIRT615704	hsa	hsa	hsa-miR-125a-5p	NEGR1	0	0	0	0	1	0	0	0	1	1
MIRT617024	hsa	hsa	hsa-miR-125a-3p	ZBTB8B	0	0	0	0	1	0	0	0	1	1
MIRT618255	hsa	hsa	hsa-miR-125a-3p	MANEAL	0	0	0	0	1	0	0	0	1	1
MIRT619060	hsa	hsa	hsa-miR-125a-3p	TTC4	0	0	0	0	1	0	0	0	1	1
MIRT619447	hsa	hsa	hsa-miR-125a-3p	ZNF517	0	0	0	0	1	0	0	0	1	1
MIRT619736	hsa	hsa	hsa-miR-125a-3p	FPR2	0	0	0	0	1	0	0	0	1	1
MIRT620189	hsa	hsa	hsa-miR-125a-3p	TRIM72	0	0	0	0	1	0	0	0	1	1
MIRT620373	hsa	hsa	hsa-miR-125a-3p	ANKRD62	0	0	0	0	1	0	0	0	1	1
MIRT621272	hsa	hsa	hsa-miR-125a-3p	RTN2	0	0	0	0	1	0	0	0	1	1
MIRT621326	hsa	hsa	hsa-miR-125a-3p	IGFBP5	0	0	0	0	1	0	0	0	1	1
MIRT621471	hsa	hsa	hsa-miR-125a-3p	APOH	0	0	0	0	1	0	0	0	1	1
MIRT621579	hsa	hsa	hsa-miR-125a-3p	ZBTB43	0	0	0	0	1	0	0	0	1	1
MIRT621693	hsa	hsa	hsa-miR-125a-3p	TSPYL1	0	0	0	0	1	0	0	0	1	1
MIRT622792	hsa	hsa	hsa-miR-125a-3p	PGK1	0	0	0	0	1	0	0	0	1	1
MIRT622870	hsa	hsa	hsa-miR-125a-3p	PDE7A	0	0	0	0	1	0	0	0	1	1
MIRT624130	hsa	hsa	hsa-miR-125a-5p	HID1	0	0	0	0	1	0	0	0	1	1
MIRT624673	hsa	hsa	hsa-miR-125a-3p	ARHGEF39	0	0	0	0	1	0	0	0	1	1
MIRT625163	hsa	hsa	hsa-miR-125a-3p	ZCCHC8	0	0	0	0	1	0	0	0	1	2
MIRT626081	hsa	hsa	hsa-miR-125a-3p	CWF19L1	0	0	0	0	1	0	0	0	1	1
MIRT626119	hsa	hsa	hsa-miR-125a-3p	IL23R	0	0	0	0	1	0	0	0	1	1
MIRT627314	hsa	hsa	hsa-miR-125a-3p	WDR31	0	0	0	0	1	0	0	0	1	1
MIRT628393	hsa	hsa	hsa-miR-125a-3p	CACNB2	0	0	0	0	1	0	0	0	1	1
MIRT628561	hsa	hsa	hsa-miR-125a-3p	MELK	0	0	0	0	1	0	0	0	1	1
MIRT628678	hsa	hsa	hsa-miR-125a-3p	C2orf72	0	0	0	0	1	0	0	0	1	1
MIRT628750	hsa	hsa	hsa-miR-125a-3p	TRPV2	0	0	0	0	1	0	0	0	1	1
MIRT628783	hsa	hsa	hsa-miR-125a-3p	TMEM154	0	0	0	0	1	0	0	0	1	1
MIRT628923	hsa	hsa	hsa-miR-125a-3p	ZNF430	0	0	0	0	1	0	0	0	1	1
MIRT629024	hsa	hsa	hsa-miR-125a-3p	OSBPL10	0	0	0	0	1	0	0	0	1	1
MIRT629185	hsa	hsa	hsa-miR-125a-3p	ALDOA	0	0	0	0	1	0	0	0	1	1
MIRT629528	hsa	hsa	hsa-miR-125a-3p	ZNF37A	0	0	0	0	1	0	0	0	1	1
MIRT629912	hsa	hsa	hsa-miR-125a-3p	SPATA5	0	0	0	0	1	0	0	0	1	1
MIRT630268	hsa	hsa	hsa-miR-125a-3p	SMIM14	0	0	0	0	1	0	0	0	1	1
MIRT630472	hsa	hsa	hsa-miR-125a-5p	FAM174B	0	0	0	0	1	0	0	0	1	1
MIRT630683	hsa	hsa	hsa-miR-125a-3p	HUNK	0	0	0	0	1	0	0	0	1	2
MIRT630955	hsa	hsa	hsa-miR-125a-5p	PANK1	0	0	0	0	1	0	0	0	1	1
MIRT631111	hsa	hsa	hsa-miR-125a-3p	SLC15A2	0	0	0	0	1	0	0	0	1	1
MIRT631118	hsa	hsa	hsa-miR-125a-3p	ATCAY	0	0	0	0	1	0	0	0	1	1
MIRT631184	hsa	hsa	hsa-miR-125a-3p	HCAR1	0	0	0	0	1	0	0	0	1	1
MIRT631207	hsa	hsa	hsa-miR-125a-3p	ZNF724P	0	0	0	0	1	0	0	0	1	1
MIRT631449	hsa	hsa	hsa-miR-125a-3p	SPIRE2	0	0	0	0	1	0	0	0	1	1
MIRT631458	hsa	hsa	hsa-miR-125a-3p	DLEU1	0	0	0	0	1	0	0	0	1	1
MIRT631591	hsa	hsa	hsa-miR-125a-3p	ITGAL	0	0	0	0	1	0	0	0	1	1
MIRT631847	hsa	hsa	hsa-miR-125a-3p	CMBL	0	0	0	0	1	0	0	0	1	1
MIRT631861	hsa	hsa	hsa-miR-125a-3p	PIGG	0	0	0	0	1	0	0	0	1	1
MIRT632350	hsa	hsa	hsa-miR-125a-3p	SWSAP1	0	0	0	0	1	0	0	0	1	1
MIRT632959	hsa	hsa	hsa-miR-125a-5p	EIF4E	0	0	0	0	1	0	0	0	1	1
MIRT633177	hsa	hsa	hsa-miR-125a-3p	AGO3	0	0	0	0	1	0	0	0	1	1
MIRT633199	hsa	hsa	hsa-miR-125a-3p	HSPE1-MOB4	0	0	0	0	1	0	0	0	1	1
MIRT633213	hsa	hsa	hsa-miR-125a-3p	WFDC6	0	0	0	0	1	0	0	0	1	1
MIRT633229	hsa	hsa	hsa-miR-125a-3p	ZNF43	0	0	0	0	1	0	0	0	1	1
MIRT633566	hsa	hsa	hsa-miR-125a-3p	HES2	0	0	0	0	1	0	0	0	1	1
MIRT633689	hsa	hsa	hsa-miR-125a-3p	ZNF576	0	0	0	0	1	0	0	0	1	1
MIRT634027	hsa	hsa	hsa-miR-125a-3p	MOB4	0	0	0	0	1	0	0	0	1	1
MIRT634202	hsa	hsa	hsa-miR-125a-3p	TMOD2	0	0	0	0	1	0	0	0	1	1
MIRT634236	hsa	hsa	hsa-miR-125a-3p	TMEM132B	0	0	0	0	1	0	0	0	1	1
MIRT634296	hsa	hsa	hsa-miR-125a-3p	SUGT1	0	0	0	0	1	0	0	0	1	1
MIRT634401	hsa	hsa	hsa-miR-125a-3p	PLSCR1	0	0	0	0	1	0	0	0	1	1
MIRT634724	hsa	hsa	hsa-miR-125a-3p	DDX19B	0	0	0	0	1	0	0	0	1	1
MIRT635507	hsa	hsa	hsa-miR-125a-3p	CCR4	0	0	0	0	1	0	0	0	1	1
MIRT635761	hsa	hsa	hsa-miR-125a-3p	PIK3C2A	0	0	0	0	1	0	0	0	1	1
MIRT635829	hsa	hsa	hsa-miR-125a-3p	OPA3	0	0	0	0	1	0	0	0	1	1
MIRT635977	hsa	hsa	hsa-miR-125a-3p	TTC31	0	0	0	0	1	0	0	0	1	1
MIRT636127	hsa	hsa	hsa-miR-125a-3p	YPEL1	0	0	0	0	1	0	0	0	1	1
MIRT636174	hsa	hsa	hsa-miR-125a-3p	TIMM8A	0	0	0	0	1	0	0	0	1	1
MIRT636776	hsa	hsa	hsa-miR-125a-3p	CLUAP1	0	0	0	0	1	0	0	0	1	1
MIRT636803	hsa	hsa	hsa-miR-125a-3p	CYB5D1	0	0	0	0	1	0	0	0	1	1
MIRT637230	hsa	hsa	hsa-miR-125a-5p	TMEM59	0	0	0	0	1	0	0	0	1	1
MIRT637661	hsa	hsa	hsa-miR-125a-3p	ADAT1	0	0	0	0	1	0	0	0	1	1
MIRT637707	hsa	hsa	hsa-miR-125a-3p	ZNF439	0	0	0	0	1	0	0	0	1	1
MIRT637764	hsa	hsa	hsa-miR-125a-3p	GATAD1	0	0	0	0	1	0	0	0	1	1
MIRT637956	hsa	hsa	hsa-miR-125a-3p	IVD	0	0	0	0	1	0	0	0	1	1
MIRT637977	hsa	hsa	hsa-miR-125a-3p	IRF1	0	0	0	0	1	0	0	0	1	1
MIRT638069	hsa	hsa	hsa-miR-125a-3p	KCNN1	0	0	0	0	1	0	0	0	1	1
MIRT638567	hsa	hsa	hsa-miR-125a-3p	IFNE	0	0	0	0	1	0	0	0	1	1
MIRT638748	hsa	hsa	hsa-miR-125a-3p	FAXC	0	0	0	0	1	0	0	0	1	1
MIRT639004	hsa	hsa	hsa-miR-125a-3p	ADO	0	0	0	0	1	0	0	0	1	1
MIRT642799	hsa	hsa	hsa-miR-125a-3p	SLC1A5	0	0	0	0	1	0	0	0	1	1
MIRT642940	hsa	hsa	hsa-miR-125a-5p	KRTAP5-9	0	0	0	0	1	0	0	0	1	1
MIRT643855	hsa	hsa	hsa-miR-125a-3p	LACTB	0	0	0	0	1	0	0	0	1	2
MIRT644687	hsa	hsa	hsa-miR-125a-3p	TMCO1	0	0	0	0	1	0	0	0	1	1
MIRT644713	hsa	hsa	hsa-miR-125a-3p	ZNF321P	0	0	0	0	1	0	0	0	1	1
MIRT646153	hsa	hsa	hsa-miR-125a-3p	FLVCR1	0	0	0	0	1	0	0	0	1	1
MIRT646364	hsa	hsa	hsa-miR-125a-3p	PIGP	0	0	0	0	1	0	0	0	1	1
MIRT647369	hsa	hsa	hsa-miR-125a-3p	WDR5B	0	0	0	0	1	0	0	0	1	1
MIRT647792	hsa	hsa	hsa-miR-125a-3p	ASB8	0	0	0	0	1	0	0	0	1	1
MIRT648445	hsa	hsa	hsa-miR-125a-3p	MYOZ3	0	0	0	0	1	0	0	0	1	1
MIRT649023	hsa	hsa	hsa-miR-125a-3p	GPHA2	0	0	0	0	1	0	0	0	1	1
MIRT649677	hsa	hsa	hsa-miR-125a-3p	WSB1	0	0	0	0	1	0	0	0	1	1
MIRT650012	hsa	hsa	hsa-miR-125a-3p	KLB	0	0	0	0	1	0	0	0	1	1
MIRT650097	hsa	hsa	hsa-miR-125a-3p	TERF2	0	0	0	0	1	0	0	0	1	1
MIRT651032	hsa	hsa	hsa-miR-125a-3p	ZNF699	0	0	0	0	1	0	0	0	1	1
MIRT651271	hsa	hsa	hsa-miR-125a-3p	ZKSCAN1	0	0	0	0	1	0	0	0	1	1
MIRT652341	hsa	hsa	hsa-miR-125a-3p	TMOD3	0	0	0	0	1	0	0	0	1	1
MIRT653292	hsa	hsa	hsa-miR-125a-3p	SMURF2	0	0	0	0	1	0	0	0	1	1
MIRT654351	hsa	hsa	hsa-miR-125a-3p	RBM27	0	0	0	0	1	0	0	0	1	1
MIRT655106	hsa	hsa	hsa-miR-125a-3p	PHLDA3	0	0	0	0	1	0	0	0	1	1
MIRT655222	hsa	hsa	hsa-miR-125a-5p	PFKM	0	0	0	0	1	0	0	0	1	1
MIRT655980	hsa	hsa	hsa-miR-125a-3p	NAV1	0	0	0	0	1	0	0	0	1	1
MIRT656462	hsa	hsa	hsa-miR-125a-3p	MAPK14	0	0	0	0	1	0	0	0	1	1
MIRT657117	hsa	hsa	hsa-miR-125a-3p	ITPRIPL2	0	0	0	0	1	0	0	0	1	1
MIRT657427	hsa	hsa	hsa-miR-125a-3p	HIF1AN	0	0	0	0	1	0	0	0	1	2
MIRT658736	hsa	hsa	hsa-miR-125a-3p	ELK1	0	0	0	0	1	0	0	0	1	1
MIRT659043	hsa	hsa	hsa-miR-125a-3p	DHTKD1	0	0	0	0	1	0	0	0	1	1
MIRT659412	hsa	hsa	hsa-miR-125a-3p	COPS7B	0	0	0	0	1	0	0	0	1	1
MIRT659543	hsa	hsa	hsa-miR-125a-3p	CHCHD5	0	0	0	0	1	0	0	0	1	1
MIRT659607	hsa	hsa	hsa-miR-125a-3p	CENPBD1	0	0	0	0	1	0	0	0	1	1
MIRT661542	hsa	hsa	hsa-miR-125a-3p	NWD1	0	0	0	0	1	0	0	0	1	1
MIRT661615	hsa	hsa	hsa-miR-125a-5p	C2orf15	0	0	0	0	1	0	0	0	1	1
MIRT663653	hsa	hsa	hsa-miR-125a-3p	POLM	0	0	0	0	1	0	0	0	1	1
MIRT664678	hsa	hsa	hsa-miR-125a-3p	LMBR1L	0	0	0	0	1	0	0	0	1	1
MIRT664792	hsa	hsa	hsa-miR-125a-3p	LIAS	0	0	0	0	1	0	0	0	1	2
MIRT664830	hsa	hsa	hsa-miR-125a-3p	SIT1	0	0	0	0	1	0	0	0	1	1
MIRT665273	hsa	hsa	hsa-miR-125a-3p	ZFP69B	0	0	0	0	1	0	0	0	1	1
MIRT667097	hsa	hsa	hsa-miR-125a-3p	OSTF1	0	0	0	0	1	0	0	0	1	1
MIRT667343	hsa	hsa	hsa-miR-125a-3p	MSANTD3	0	0	0	0	1	0	0	0	1	1
MIRT669477	hsa	hsa	hsa-miR-125a-3p	ARPC2	0	0	0	0	1	0	0	0	1	1
MIRT669823	hsa	hsa	hsa-miR-125a-3p	STOML1	0	0	0	0	1	0	0	0	1	1
MIRT669961	hsa	hsa	hsa-miR-125a-3p	FBXL2	0	0	0	0	1	0	0	0	1	1
MIRT670495	hsa	hsa	hsa-miR-125a-3p	DCUN1D2	0	0	0	0	1	0	0	0	1	1
MIRT670576	hsa	hsa	hsa-miR-125a-3p	GLTP	0	0	0	0	1	0	0	0	1	1
MIRT670620	hsa	hsa	hsa-miR-125a-3p	NPHP1	0	0	0	0	1	0	0	0	1	1
MIRT670897	hsa	hsa	hsa-miR-125a-3p	CYTIP	0	0	0	0	1	0	0	0	1	1
MIRT670948	hsa	hsa	hsa-miR-125a-3p	LIPG	0	0	0	0	1	0	0	0	1	1
MIRT672868	hsa	hsa	hsa-miR-125a-3p	C22orf29	0	0	0	0	1	0	0	0	1	1
MIRT673118	hsa	hsa	hsa-miR-125a-3p	MFSD2A	0	0	0	0	1	0	0	0	1	1
MIRT673407	hsa	hsa	hsa-miR-125a-3p	WNT7B	0	0	0	0	1	0	0	0	1	1
MIRT673551	hsa	hsa	hsa-miR-125a-3p	DEGS1	0	0	0	0	1	0	0	0	1	1
MIRT674010	hsa	hsa	hsa-miR-125a-3p	KCNN3	0	0	0	0	1	0	0	0	1	1
MIRT674417	hsa	hsa	hsa-miR-125a-3p	GNE	0	0	0	0	1	0	0	0	1	1
MIRT674506	hsa	hsa	hsa-miR-125a-3p	TIRAP	0	0	0	0	1	0	0	0	1	1
MIRT675529	hsa	hsa	hsa-miR-125a-3p	RPL37	0	0	0	0	1	0	0	0	1	1
MIRT675572	hsa	hsa	hsa-miR-125a-3p	TRIP11	0	0	0	0	1	0	0	0	1	1
MIRT676080	hsa	hsa	hsa-miR-125a-3p	TIMM50	0	0	0	0	1	0	0	0	1	1
MIRT676124	hsa	hsa	hsa-miR-125a-3p	SCIMP	0	0	0	0	1	0	0	0	1	1
MIRT676261	hsa	hsa	hsa-miR-125a-3p	PBOV1	0	0	0	0	1	0	0	0	1	1
MIRT676757	hsa	hsa	hsa-miR-125a-3p	SGTB	0	0	0	0	1	0	0	0	1	1
MIRT676770	hsa	hsa	hsa-miR-125a-3p	SNX2	0	0	0	0	1	0	0	0	1	1
MIRT676783	hsa	hsa	hsa-miR-125a-3p	NPHS1	0	0	0	0	1	0	0	0	1	1
MIRT676943	hsa	hsa	hsa-miR-125a-3p	EMP2	0	0	0	0	1	0	0	0	1	1
MIRT676953	hsa	hsa	hsa-miR-125a-3p	S1PR3	0	0	0	0	1	0	0	0	1	1
MIRT676971	hsa	hsa	hsa-miR-125a-3p	RNF19B	0	0	0	0	1	0	0	0	1	1
MIRT676982	hsa	hsa	hsa-miR-125a-3p	ZNF708	0	0	0	0	1	0	0	0	1	1
MIRT677079	hsa	hsa	hsa-miR-125a-3p	VMAC	0	0	0	0	1	0	0	0	1	1
MIRT677104	hsa	hsa	hsa-miR-125a-3p	MFSD11	0	0	0	0	1	0	0	0	1	2
MIRT677117	hsa	hsa	hsa-miR-125a-3p	SS18L1	0	0	0	0	1	0	0	0	1	1
MIRT677140	hsa	hsa	hsa-miR-125a-3p	P2RX7	0	0	0	0	1	0	0	0	1	1
MIRT677245	hsa	hsa	hsa-miR-125a-3p	C15orf40	0	0	0	0	1	0	0	0	1	1
MIRT677332	hsa	hsa	hsa-miR-125a-3p	PIGO	0	0	0	0	1	0	0	0	1	1
MIRT677373	hsa	hsa	hsa-miR-125a-3p	HSPA4L	0	0	0	0	1	0	0	0	1	1
MIRT677818	hsa	hsa	hsa-miR-125a-3p	MRPS10	0	0	0	0	1	0	0	0	1	1
MIRT677950	hsa	hsa	hsa-miR-125a-3p	ZNF519	0	0	0	0	1	0	0	0	1	1
MIRT678089	hsa	hsa	hsa-miR-125a-3p	EIF2A	0	0	0	0	1	0	0	0	1	1
MIRT678259	hsa	hsa	hsa-miR-125a-3p	FXN	0	0	0	0	1	0	0	0	1	1
MIRT678332	hsa	hsa	hsa-miR-125a-3p	FBLIM1	0	0	0	0	1	0	0	0	1	1
MIRT678575	hsa	hsa	hsa-miR-125a-3p	CDK4	0	0	0	0	1	0	0	0	1	1
MIRT678835	hsa	hsa	hsa-miR-125a-3p	PDE6A	0	0	0	0	1	0	0	0	1	1
MIRT679180	hsa	hsa	hsa-miR-125a-3p	FFAR4	0	0	0	0	1	0	0	0	1	1
MIRT679605	hsa	hsa	hsa-miR-125a-3p	HILPDA	0	0	0	0	1	0	0	0	1	1
MIRT679659	hsa	hsa	hsa-miR-125a-3p	MMAB	0	0	0	0	1	0	0	0	1	1
MIRT679997	hsa	hsa	hsa-miR-125a-3p	RUNDC1	0	0	0	0	1	0	0	0	1	1
MIRT680445	hsa	hsa	hsa-miR-125a-3p	WDR12	0	0	0	0	1	0	0	0	1	1
MIRT681984	hsa	hsa	hsa-miR-125a-5p	HRH4	0	0	0	0	1	0	0	0	1	1
MIRT687370	hsa	hsa	hsa-miR-125a-3p	NUP155	0	0	0	0	1	0	0	0	1	1
MIRT688395	hsa	hsa	hsa-miR-125a-3p	ENAH	0	0	0	0	1	0	0	0	1	1
MIRT689253	hsa	hsa	hsa-miR-125a-3p	ZNF737	0	0	0	0	1	0	0	0	1	1
MIRT695129	hsa	hsa	hsa-miR-125a-3p	PRY2	0	0	0	0	1	0	0	0	1	1
MIRT695146	hsa	hsa	hsa-miR-125a-3p	PRY	0	0	0	0	1	0	0	0	1	1
MIRT695397	hsa	hsa	hsa-miR-125a-3p	WDR41	0	0	0	0	1	0	0	0	1	1
MIRT695580	hsa	hsa	hsa-miR-125a-5p	ASB16	0	0	0	0	1	0	0	0	1	1
MIRT696084	hsa	hsa	hsa-miR-125a-3p	MAST3	0	0	0	0	1	0	0	0	1	1
MIRT697702	hsa	hsa	hsa-miR-125a-3p	WAC	0	0	0	0	1	0	0	0	1	1
MIRT698176	hsa	hsa	hsa-miR-125a-5p	TNFRSF10B	0	0	0	0	1	0	0	0	1	1
MIRT699142	hsa	hsa	hsa-miR-125a-5p	SMC2	0	0	0	0	1	0	0	0	1	1
MIRT700566	hsa	hsa	hsa-miR-125a-5p	PTBP1	0	0	0	0	1	0	0	0	1	1
MIRT703234	hsa	hsa	hsa-miR-125a-5p	GOLGA1	0	0	0	0	1	0	0	0	1	1
MIRT705295	hsa	hsa	hsa-miR-125a-3p	B4GALT1	0	0	0	0	1	0	0	0	1	1
MIRT706029	hsa	hsa	hsa-miR-125a-3p	CXorf38	0	0	0	0	1	0	0	0	1	1
MIRT706309	hsa	hsa	hsa-miR-125a-3p	NT5C2	0	0	0	0	1	0	0	0	1	1
MIRT706351	hsa	hsa	hsa-miR-125a-3p	STAC2	0	0	0	0	1	0	0	0	1	1
MIRT708537	hsa	hsa	hsa-miR-125a-5p	ZNF177	0	0	0	0	1	0	0	0	1	1
MIRT710034	hsa	hsa	hsa-miR-125a-3p	POLL	0	0	0	0	1	0	0	0	1	1
MIRT712178	hsa	hsa	hsa-miR-125a-3p	STK4	0	0	0	0	1	0	0	0	1	1
MIRT713725	hsa	hsa	hsa-miR-125a-5p	CD244	0	0	0	0	1	0	0	0	1	1
MIRT714286	hsa	hsa	hsa-miR-125a-3p	KIF1C	0	0	0	0	1	0	0	0	1	1
MIRT714679	hsa	hsa	hsa-miR-125a-3p	ZNF333	0	0	0	0	1	0	0	0	1	1
MIRT717702	hsa	hsa	hsa-miR-125a-5p	PTGS1	0	0	0	0	1	0	0	0	1	1
MIRT719849	hsa	hsa	hsa-miR-125a-5p	MON1B	0	0	0	0	1	0	0	0	1	1
MIRT720226	hsa	hsa	hsa-miR-125a-5p	IPPK	0	0	0	0	1	0	0	0	1	1
MIRT720281	hsa	hsa	hsa-miR-125a-5p	EIF1AD	0	0	0	0	1	0	0	0	1	1
MIRT721457	hsa	hsa	hsa-miR-125a-5p	AGPAT6	0	0	0	0	1	0	0	0	1	1
MIRT722217	hsa	hsa	hsa-miR-125a-3p	TBC1D13	0	0	0	0	1	0	0	0	1	1
MIRT722647	hsa	hsa	hsa-miR-125a-3p	MPEG1	0	0	0	0	1	0	0	0	1	1
MIRT722937	hsa	hsa	hsa-miR-125a-3p	PDE4C	0	0	0	0	1	0	0	0	1	1
MIRT724278	hsa	hsa	hsa-miR-125a-5p	HMGCLL1	0	0	0	0	1	0	0	0	1	1
MIRT724801	hsa	hsa	hsa-miR-125a-5p	C1D	0	0	0	0	1	0	0	0	1	1
MIRT731368	hsa	hsa	hsa-miR-125a-5p	GALNT14	1	1	1	0	0	0	0	0	3	1
MIRT731625	hsa	hsa	hsa-miR-125a-5p	STAT3	1	0	1	0	0	0	0	0	2	1
MIRT731779	hsa	hsa	hsa-miR-125a-5p	MCL1	1	1	1	0	0	0	0	0	3	1
MIRT731831	hsa	hsa	hsa-miR-125a-5p	NAIF1	1	1	1	0	0	0	0	0	3	1
MIRT731991	hsa	hsa	hsa-miR-125a-5p	MAPK14	1	0	0	0	0	0	0	0	1	1
MIRT732112	hsa	hsa	hsa-miR-125a-3p	GIT1	1	1	1	0	0	0	0	0	3	1
MIRT732169	hsa	hsa	hsa-miR-125a-5p	EDN1	1	0	0	0	0	0	0	0	1	1
MIRT732185	hsa	hsa	hsa-miR-125a-5p	CASP2	1	1	1	0	0	0	0	0	3	1
MIRT732343	hsa	hsa	hsa-miR-125a-3p	VEGFA	1	1	1	0	0	0	0	0	3	1
MIRT1311364	hsa	hsa	hsa-miR-125a-3p	TSPAN3	0	0	0	0	0	0	0	1	1	0
MIRT1311635	hsa	hsa	hsa-miR-125a-5p	ZBTB7A	0	0	0	0	0	0	0	1	1	0
MIRT1312169	hsa	hsa	hsa-miR-125a-5p	PLCB1	0	0	0	0	0	0	0	1	1	0
MIRT1313549	hsa	hsa	hsa-miR-125a-5p	SLC23A2	0	0	0	0	0	0	0	1	1	0
MIRT1315404	hsa	hsa	hsa-miR-125a-3p	ACTR1A	0	0	0	0	0	0	0	1	1	0
MIRT1316179	hsa	hsa	hsa-miR-125a-5p	AEN	0	0	0	0	0	0	0	1	1	0
MIRT1317853	hsa	hsa	hsa-miR-125a-5p	ANKRD50	0	0	0	0	0	0	0	1	1	0
MIRT1318401	hsa	hsa	hsa-miR-125a-5p	ANPEP	0	0	0	0	0	0	0	1	1	0
MIRT1319657	hsa	hsa	hsa-miR-125a-3p	ARFGEF2	0	0	0	0	0	0	0	1	1	0
MIRT1320413	hsa	hsa	hsa-miR-125a-3p	ARID1A	0	0	0	0	0	0	0	1	1	0
MIRT1320451	hsa	hsa	hsa-miR-125a-5p	ARID3B	0	0	0	0	0	0	0	1	1	0
MIRT1321372	hsa	hsa	hsa-miR-125a-3p	ATG9A	0	0	0	0	0	0	0	1	1	0
MIRT1321793	hsa	hsa	hsa-miR-125a-3p	ATP6V1A	0	0	0	0	0	0	0	1	1	0
MIRT1322830	hsa	hsa	hsa-miR-125a-3p	B4GALT1	0	0	0	0	0	0	0	1	1	0
MIRT1322843	hsa	hsa	hsa-miR-125a-5p	B4GALT1	0	0	0	0	0	0	0	1	1	0
MIRT1323198	hsa	hsa	hsa-miR-125a-5p	BAK1	0	0	0	0	0	0	0	1	1	0
MIRT1323334	hsa	hsa	hsa-miR-125a-5p	BAZ2A	0	0	0	0	0	0	0	1	1	0
MIRT1323544	hsa	hsa	hsa-miR-125a-3p	BCAM	0	0	0	0	0	0	0	1	1	0
MIRT1323915	hsa	hsa	hsa-miR-125a-3p	BDKRB2	0	0	0	0	0	0	0	1	1	0
MIRT1324040	hsa	hsa	hsa-miR-125a-5p	BDKRB2	0	0	0	0	0	0	0	1	1	0
MIRT1324286	hsa	hsa	hsa-miR-125a-5p	BMF	0	0	0	0	0	0	0	1	1	0
MIRT1325372	hsa	hsa	hsa-miR-125a-5p	C17orf103	0	0	0	0	0	0	0	1	1	0
MIRT1326096	hsa	hsa	hsa-miR-125a-3p	C22orf13	0	0	0	0	0	0	0	1	1	0
MIRT1326435	hsa	hsa	hsa-miR-125a-3p	C5orf62	0	0	0	0	0	0	0	1	1	0
MIRT1327731	hsa	hsa	hsa-miR-125a-5p	CBX6	0	0	0	0	0	0	0	1	1	0
MIRT1328760	hsa	hsa	hsa-miR-125a-5p	CD248	0	0	0	0	0	0	0	1	1	0
MIRT1328983	hsa	hsa	hsa-miR-125a-5p	CD59	0	0	0	0	0	0	0	1	1	0
MIRT1330358	hsa	hsa	hsa-miR-125a-5p	CENPBD1	0	0	0	0	0	0	0	1	1	0
MIRT1330778	hsa	hsa	hsa-miR-125a-3p	CHI3L1	0	0	0	0	0	0	0	1	1	0
MIRT1331128	hsa	hsa	hsa-miR-125a-3p	CKAP4	0	0	0	0	0	0	0	1	1	0
MIRT1331236	hsa	hsa	hsa-miR-125a-5p	CLDN12	0	0	0	0	0	0	0	1	1	0
MIRT1332539	hsa	hsa	hsa-miR-125a-3p	COL5A1	0	0	0	0	0	0	0	1	1	0
MIRT1333424	hsa	hsa	hsa-miR-125a-5p	CREB3L2	0	0	0	0	0	0	0	1	1	0
MIRT1333885	hsa	hsa	hsa-miR-125a-5p	CSF1	0	0	0	0	0	0	0	1	1	0
MIRT1334311	hsa	hsa	hsa-miR-125a-5p	CTDSP2	0	0	0	0	0	0	0	1	1	0
MIRT1334423	hsa	hsa	hsa-miR-125a-5p	CTDSP2	0	0	0	0	0	0	0	1	1	0
MIRT1335220	hsa	hsa	hsa-miR-125a-5p	CXCL12	0	0	0	0	0	0	0	1	1	0
MIRT1335506	hsa	hsa	hsa-miR-125a-5p	CYB5D1	0	0	0	0	0	0	0	1	1	0
MIRT1335560	hsa	hsa	hsa-miR-125a-3p	CYB5R3	0	0	0	0	0	0	0	1	1	0
MIRT1335652	hsa	hsa	hsa-miR-125a-5p	CYB5R3	0	0	0	0	0	0	0	1	1	0
MIRT1335938	hsa	hsa	hsa-miR-125a-5p	CYP26B1	0	0	0	0	0	0	0	1	1	0
MIRT1336270	hsa	hsa	hsa-miR-125a-5p	DCAF7	0	0	0	0	0	0	0	1	1	0
MIRT1336432	hsa	hsa	hsa-miR-125a-5p	DCTN1	0	0	0	0	0	0	0	1	1	0
MIRT1338519	hsa	hsa	hsa-miR-125a-3p	DPM2	0	0	0	0	0	0	0	1	1	0
MIRT1338571	hsa	hsa	hsa-miR-125a-5p	DPM2	0	0	0	0	0	0	0	1	1	0
MIRT1338834	hsa	hsa	hsa-miR-125a-5p	DUSP6	0	0	0	0	0	0	0	1	1	0
MIRT1338893	hsa	hsa	hsa-miR-125a-5p	DVL3	0	0	0	0	0	0	0	1	1	0
MIRT1339532	hsa	hsa	hsa-miR-125a-5p	EEF1G	0	0	0	0	0	0	0	1	1	0
MIRT1339758	hsa	hsa	hsa-miR-125a-3p	EFR3A	0	0	0	0	0	0	0	1	1	0
MIRT1341194	hsa	hsa	hsa-miR-125a-3p	ERC1	0	0	0	0	0	0	0	1	1	0
MIRT1341506	hsa	hsa	hsa-miR-125a-5p	ERMP1	0	0	0	0	0	0	0	1	1	0
MIRT1341693	hsa	hsa	hsa-miR-125a-5p	ESRRA	0	0	0	0	0	0	0	1	1	0
MIRT1342201	hsa	hsa	hsa-miR-125a-5p	FAM129B	0	0	0	0	0	0	0	1	1	0
MIRT1342339	hsa	hsa	hsa-miR-125a-3p	FAM178A	0	0	0	0	0	0	0	1	1	0
MIRT1343113	hsa	hsa	hsa-miR-125a-3p	FBXL18	0	0	0	0	0	0	0	1	1	0
MIRT1344905	hsa	hsa	hsa-miR-125a-5p	FRAT2	0	0	0	0	0	0	0	1	1	0
MIRT1345424	hsa	hsa	hsa-miR-125a-5p	FURIN	0	0	0	0	0	0	0	1	1	0
MIRT1349757	hsa	hsa	hsa-miR-125a-3p	HNRNPUL2	0	0	0	0	0	0	0	1	1	0
MIRT1349772	hsa	hsa	hsa-miR-125a-5p	HNRNPUL2	0	0	0	0	0	0	0	1	1	0
MIRT1350741	hsa	hsa	hsa-miR-125a-5p	IER3IP1	0	0	0	0	0	0	0	1	1	0
MIRT1351151	hsa	hsa	hsa-miR-125a-3p	IGF2	0	0	0	0	0	0	0	1	1	0
MIRT1351286	hsa	hsa	hsa-miR-125a-3p	IGF2BP2	0	0	0	0	0	0	0	1	1	0
MIRT1351526	hsa	hsa	hsa-miR-125a-5p	IGFBP3	0	0	0	0	0	0	0	1	1	0
MIRT1351984	hsa	hsa	hsa-miR-125a-5p	IGFBP5	0	0	0	0	0	0	0	1	1	0
MIRT1352481	hsa	hsa	hsa-miR-125a-3p	IL1R1	0	0	0	0	0	0	0	1	1	0
MIRT1353043	hsa	hsa	hsa-miR-125a-5p	IMPAD1	0	0	0	0	0	0	0	1	1	0
MIRT1353206	hsa	hsa	hsa-miR-125a-5p	IP6K1	0	0	0	0	0	0	0	1	1	0
MIRT1353448	hsa	hsa	hsa-miR-125a-5p	IPPK	0	0	0	0	0	0	0	1	1	0
MIRT1353610	hsa	hsa	hsa-miR-125a-5p	IRF1	0	0	0	0	0	0	0	1	1	0
MIRT1354128	hsa	hsa	hsa-miR-125a-5p	ITGB3	0	0	0	0	0	0	0	1	1	0
MIRT1355280	hsa	hsa	hsa-miR-125a-5p	KHNYN	0	0	0	0	0	0	0	1	1	0
MIRT1355610	hsa	hsa	hsa-miR-125a-5p	KIAA0319L	0	0	0	0	0	0	0	1	1	0
MIRT1356345	hsa	hsa	hsa-miR-125a-5p	KLC2	0	0	0	0	0	0	0	1	1	0
MIRT1356616	hsa	hsa	hsa-miR-125a-3p	KLF9	0	0	0	0	0	0	0	1	1	0
MIRT1357177	hsa	hsa	hsa-miR-125a-5p	KPNB1	0	0	0	0	0	0	0	1	1	0
MIRT1357536	hsa	hsa	hsa-miR-125a-5p	LANCL1	0	0	0	0	0	0	0	1	1	0
MIRT1358020	hsa	hsa	hsa-miR-125a-3p	LBH	0	0	0	0	0	0	0	1	1	0
MIRT1358269	hsa	hsa	hsa-miR-125a-5p	LEPROT	0	0	0	0	0	0	0	1	1	0
MIRT1358360	hsa	hsa	hsa-miR-125a-3p	LHFPL2	0	0	0	0	0	0	0	1	1	0
MIRT1358433	hsa	hsa	hsa-miR-125a-5p	LIMD2	0	0	0	0	0	0	0	1	1	0
MIRT1358683	hsa	hsa	hsa-miR-125a-5p	LIPA	0	0	0	0	0	0	0	1	1	0
MIRT1359340	hsa	hsa	hsa-miR-125a-5p	LRP1	0	0	0	0	0	0	0	1	1	0
MIRT1359559	hsa	hsa	hsa-miR-125a-5p	LRRC8A	0	0	0	0	0	0	0	1	1	0
MIRT1359663	hsa	hsa	hsa-miR-125a-5p	LUZP1	0	0	0	0	0	0	0	1	1	0
MIRT1359859	hsa	hsa	hsa-miR-125a-5p	LYPLA2	0	0	0	0	0	0	0	1	1	0
MIRT1362050	hsa	hsa	hsa-miR-125a-3p	MCFD2	0	0	0	0	0	0	0	1	1	0
MIRT1362321	hsa	hsa	hsa-miR-125a-5p	MCL1	0	0	0	0	0	0	0	1	1	0
MIRT1362657	hsa	hsa	hsa-miR-125a-5p	MEGF9	0	0	0	0	0	0	0	1	1	0
MIRT1362793	hsa	hsa	hsa-miR-125a-5p	METTL15	0	0	0	0	0	0	0	1	1	0
MIRT1363534	hsa	hsa	hsa-miR-125a-5p	MLEC	0	0	0	0	0	0	0	1	1	0
MIRT1363806	hsa	hsa	hsa-miR-125a-3p	MLLT1	0	0	0	0	0	0	0	1	1	0
MIRT1364087	hsa	hsa	hsa-miR-125a-5p	MMP14	0	0	0	0	0	0	0	1	1	0
MIRT1364787	hsa	hsa	hsa-miR-125a-5p	MPDU1	0	0	0	0	0	0	0	1	1	0
MIRT1365071	hsa	hsa	hsa-miR-125a-5p	MSI1	0	0	0	0	0	0	0	1	1	0
MIRT1365795	hsa	hsa	hsa-miR-125a-5p	MYO1E	0	0	0	0	0	0	0	1	1	0
MIRT1365829	hsa	hsa	hsa-miR-125a-3p	MYO5A	0	0	0	0	0	0	0	1	1	0
MIRT1366293	hsa	hsa	hsa-miR-125a-5p	NACC2	0	0	0	0	0	0	0	1	1	0
MIRT1366529	hsa	hsa	hsa-miR-125a-5p	NAPB	0	0	0	0	0	0	0	1	1	0
MIRT1366891	hsa	hsa	hsa-miR-125a-5p	NCLN	0	0	0	0	0	0	0	1	1	0
MIRT1367500	hsa	hsa	hsa-miR-125a-5p	NECAB3	0	0	0	0	0	0	0	1	1	0
MIRT1367538	hsa	hsa	hsa-miR-125a-3p	NEDD4	0	0	0	0	0	0	0	1	1	0
MIRT1367769	hsa	hsa	hsa-miR-125a-5p	NEU1	0	0	0	0	0	0	0	1	1	0
MIRT1369122	hsa	hsa	hsa-miR-125a-5p	NT5DC1	0	0	0	0	0	0	0	1	1	0
MIRT1369682	hsa	hsa	hsa-miR-125a-5p	OAZ2	0	0	0	0	0	0	0	1	1	0
MIRT1370756	hsa	hsa	hsa-miR-125a-3p	PARVA	0	0	0	0	0	0	0	1	1	0
MIRT1371228	hsa	hsa	hsa-miR-125a-5p	PCTP	0	0	0	0	0	0	0	1	1	0
MIRT1372628	hsa	hsa	hsa-miR-125a-5p	PHC2	0	0	0	0	0	0	0	1	1	0
MIRT1373276	hsa	hsa	hsa-miR-125a-3p	PIGS	0	0	0	0	0	0	0	1	1	0
MIRT1375751	hsa	hsa	hsa-miR-125a-5p	PPIF	0	0	0	0	0	0	0	1	1	0
MIRT1377016	hsa	hsa	hsa-miR-125a-5p	PSAP	0	0	0	0	0	0	0	1	1	0
MIRT1378106	hsa	hsa	hsa-miR-125a-3p	PTMS	0	0	0	0	0	0	0	1	1	0
MIRT1379015	hsa	hsa	hsa-miR-125a-3p	PVRL2	0	0	0	0	0	0	0	1	1	0
MIRT1379900	hsa	hsa	hsa-miR-125a-3p	RAB43	0	0	0	0	0	0	0	1	1	0
MIRT1382148	hsa	hsa	hsa-miR-125a-5p	RHOQ	0	0	0	0	0	0	0	1	1	0
MIRT1382764	hsa	hsa	hsa-miR-125a-5p	RNF44	0	0	0	0	0	0	0	1	1	0
MIRT1383104	hsa	hsa	hsa-miR-125a-3p	RREB1	0	0	0	0	0	0	0	1	1	0
MIRT1383117	hsa	hsa	hsa-miR-125a-5p	RREB1	0	0	0	0	0	0	0	1	1	0
MIRT1383165	hsa	hsa	hsa-miR-125a-5p	RRM2B	0	0	0	0	0	0	0	1	1	0
MIRT1383968	hsa	hsa	hsa-miR-125a-3p	SAR1A	0	0	0	0	0	0	0	1	1	0
MIRT1385021	hsa	hsa	hsa-miR-125a-5p	SECISBP2	0	0	0	0	0	0	0	1	1	0
MIRT1385264	hsa	hsa	hsa-miR-125a-5p	SEMA4C	0	0	0	0	0	0	0	1	1	0
MIRT1385558	hsa	hsa	hsa-miR-125a-5p	SEPN1	0	0	0	0	0	0	0	1	1	0
MIRT1386071	hsa	hsa	hsa-miR-125a-3p	SERPINH1	0	0	0	0	0	0	0	1	1	0
MIRT1387196	hsa	hsa	hsa-miR-125a-3p	SH3BGRL3	0	0	0	0	0	0	0	1	1	0
MIRT1387917	hsa	hsa	hsa-miR-125a-3p	SHC1	0	0	0	0	0	0	0	1	1	0
MIRT1388026	hsa	hsa	hsa-miR-125a-3p	SHISA5	0	0	0	0	0	0	0	1	1	0
MIRT1388705	hsa	hsa	hsa-miR-125a-3p	SLC23A2	0	0	0	0	0	0	0	1	1	0
MIRT1388834	hsa	hsa	hsa-miR-125a-5p	SLC26A6	0	0	0	0	0	0	0	1	1	0
MIRT1389001	hsa	hsa	hsa-miR-125a-5p	SLC2A3	0	0	0	0	0	0	0	1	1	0
MIRT1389169	hsa	hsa	hsa-miR-125a-5p	SLC35A4	0	0	0	0	0	0	0	1	1	0
MIRT1389513	hsa	hsa	hsa-miR-125a-5p	SLC38A9	0	0	0	0	0	0	0	1	1	0
MIRT1389927	hsa	hsa	hsa-miR-125a-3p	SLC6A6	0	0	0	0	0	0	0	1	1	0
MIRT1390963	hsa	hsa	hsa-miR-125a-5p	SMEK1	0	0	0	0	0	0	0	1	1	0
MIRT1392015	hsa	hsa	hsa-miR-125a-5p	SPARC	0	0	0	0	0	0	0	1	1	0
MIRT1393186	hsa	hsa	hsa-miR-125a-3p	SSH1	0	0	0	0	0	0	0	1	1	0
MIRT1393338	hsa	hsa	hsa-miR-125a-5p	ST3GAL1	0	0	0	0	0	0	0	1	1	0
MIRT1393955	hsa	hsa	hsa-miR-125a-5p	STC1	0	0	0	0	0	0	0	1	1	0
MIRT1395718	hsa	hsa	hsa-miR-125a-5p	TAPBP	0	0	0	0	0	0	0	1	1	0
MIRT1397387	hsa	hsa	hsa-miR-125a-5p	TGFBR3	0	0	0	0	0	0	0	1	1	0
MIRT1397571	hsa	hsa	hsa-miR-125a-5p	TGM2	0	0	0	0	0	0	0	1	1	0
MIRT1397819	hsa	hsa	hsa-miR-125a-5p	TGOLN2	0	0	0	0	0	0	0	1	1	0
MIRT1397889	hsa	hsa	hsa-miR-125a-5p	TGOLN2	0	0	0	0	0	0	0	1	1	0
MIRT1398047	hsa	hsa	hsa-miR-125a-3p	THBS1	0	0	0	0	0	0	0	1	1	0
MIRT1399161	hsa	hsa	hsa-miR-125a-3p	TIMP3	0	0	0	0	0	0	0	1	1	0
MIRT1399588	hsa	hsa	hsa-miR-125a-5p	TMBIM6	0	0	0	0	0	0	0	1	1	0
MIRT1399958	hsa	hsa	hsa-miR-125a-5p	TMEM101	0	0	0	0	0	0	0	1	1	0
MIRT1400110	hsa	hsa	hsa-miR-125a-5p	TMEM167A	0	0	0	0	0	0	0	1	1	0
MIRT1401414	hsa	hsa	hsa-miR-125a-3p	TNPO3	0	0	0	0	0	0	0	1	1	0
MIRT1402040	hsa	hsa	hsa-miR-125a-5p	TNS1	0	0	0	0	0	0	0	1	1	0
MIRT1402286	hsa	hsa	hsa-miR-125a-3p	TNS3	0	0	0	0	0	0	0	1	1	0
MIRT1402626	hsa	hsa	hsa-miR-125a-5p	TP53INP1	0	0	0	0	0	0	0	1	1	0
MIRT1402792	hsa	hsa	hsa-miR-125a-5p	TP53INP2	0	0	0	0	0	0	0	1	1	0
MIRT1403404	hsa	hsa	hsa-miR-125a-3p	TRAM2	0	0	0	0	0	0	0	1	1	0
MIRT1403703	hsa	hsa	hsa-miR-125a-3p	TRIM25	0	0	0	0	0	0	0	1	1	0
MIRT1405503	hsa	hsa	hsa-miR-125a-5p	UBASH3B	0	0	0	0	0	0	0	1	1	0
MIRT1407634	hsa	hsa	hsa-miR-125a-5p	WARS	0	0	0	0	0	0	0	1	1	0
MIRT1408628	hsa	hsa	hsa-miR-125a-5p	YTHDC1	0	0	0	0	0	0	0	1	1	0
MIRT1408774	hsa	hsa	hsa-miR-125a-5p	YWHAG	0	0	0	0	0	0	0	1	1	0
MIRT1409221	hsa	hsa	hsa-miR-125a-5p	ZBTB4	0	0	0	0	0	0	0	1	1	0
MIRT1410359	hsa	hsa	hsa-miR-125a-5p	ZFP106	0	0	0	0	0	0	0	1	1	0
MIRT1410821	hsa	hsa	hsa-miR-125a-5p	ZFYVE1	0	0	0	0	0	0	0	1	1	0
MIRT1410826	hsa	hsa	hsa-miR-125a-3p	ZFYVE1	0	0	0	0	0	0	0	1	1	0
MIRT1411072	hsa	hsa	hsa-miR-125a-3p	ZMIZ1	0	0	0	0	0	0	0	1	1	0
MIRT1411501	hsa	hsa	hsa-miR-125a-5p	ZNF385A	0	0	0	0	0	0	0	1	1	0
MIRT1412168	hsa	hsa	hsa-miR-125a-5p	ZNF697	0	0	0	0	0	0	0	1	1	0
MIRT1412547	hsa	hsa	hsa-miR-125a-5p	ZSWIM4	0	0	0	0	0	0	0	1	1	0
MIRT1412557	hsa	hsa	hsa-miR-125a-3p	ZSWIM4	0	0	0	0	0	0	0	1	1	0
MIRT1413448	hsa	hsa	hsa-miR-125a-5p	AGPAT3	0	0	0	0	0	0	0	1	1	0
MIRT1413957	hsa	hsa	hsa-miR-125a-5p	ANKHD1-EIF4EBP3	0	0	0	0	0	0	0	1	1	0
MIRT1414332	hsa	hsa	hsa-miR-125a-5p	APOL6	0	0	0	0	0	0	0	1	1	0
MIRT1414910	hsa	hsa	hsa-miR-125a-5p	ATP10D	0	0	0	0	0	0	0	1	1	0
MIRT1415426	hsa	hsa	hsa-miR-125a-5p	BFAR	0	0	0	0	0	0	0	1	1	0
MIRT1415933	hsa	hsa	hsa-miR-125a-3p	C11orf75	0	0	0	0	0	0	0	1	1	0
MIRT1417195	hsa	hsa	hsa-miR-125a-3p	CALCOCO2	0	0	0	0	0	0	0	1	1	0
MIRT1417295	hsa	hsa	hsa-miR-125a-5p	CAPN1	0	0	0	0	0	0	0	1	1	0
MIRT1417567	hsa	hsa	hsa-miR-125a-5p	CCDC124	0	0	0	0	0	0	0	1	1	0
MIRT1417881	hsa	hsa	hsa-miR-125a-5p	CDC42EP2	0	0	0	0	0	0	0	1	1	0
MIRT1418155	hsa	hsa	hsa-miR-125a-5p	CHCHD3	0	0	0	0	0	0	0	1	1	0
MIRT1418725	hsa	hsa	hsa-miR-125a-3p	COL6A1	0	0	0	0	0	0	0	1	1	0
MIRT1419200	hsa	hsa	hsa-miR-125a-5p	CSNK1E	0	0	0	0	0	0	0	1	1	0
MIRT1419818	hsa	hsa	hsa-miR-125a-3p	DCTN4	0	0	0	0	0	0	0	1	1	0
MIRT1420013	hsa	hsa	hsa-miR-125a-3p	DEDD2	0	0	0	0	0	0	0	1	1	0
MIRT1420529	hsa	hsa	hsa-miR-125a-5p	DTX4	0	0	0	0	0	0	0	1	1	0
MIRT1420966	hsa	hsa	hsa-miR-125a-5p	EIF4EBP3	0	0	0	0	0	0	0	1	1	0
MIRT1421338	hsa	hsa	hsa-miR-125a-5p	ERO1LB	0	0	0	0	0	0	0	1	1	0
MIRT1421494	hsa	hsa	hsa-miR-125a-5p	EXOC7	0	0	0	0	0	0	0	1	1	0
MIRT1422271	hsa	hsa	hsa-miR-125a-5p	FLII	0	0	0	0	0	0	0	1	1	0
MIRT1422621	hsa	hsa	hsa-miR-125a-5p	FZD5	0	0	0	0	0	0	0	1	1	0
MIRT1422775	hsa	hsa	hsa-miR-125a-3p	GATAD1	0	0	0	0	0	0	0	1	1	0
MIRT1423176	hsa	hsa	hsa-miR-125a-5p	GLB1	0	0	0	0	0	0	0	1	1	0
MIRT1423330	hsa	hsa	hsa-miR-125a-5p	GNB4	0	0	0	0	0	0	0	1	1	0
MIRT1423957	hsa	hsa	hsa-miR-125a-5p	H1FX	0	0	0	0	0	0	0	1	1	0
MIRT1424114	hsa	hsa	hsa-miR-125a-5p	HAX1	0	0	0	0	0	0	0	1	1	0
MIRT1424226	hsa	hsa	hsa-miR-125a-3p	HECTD3	0	0	0	0	0	0	0	1	1	0
MIRT1424242	hsa	hsa	hsa-miR-125a-5p	HECTD3	0	0	0	0	0	0	0	1	1	0
MIRT1424427	hsa	hsa	hsa-miR-125a-3p	HLA-B	0	0	0	0	0	0	0	1	1	0
MIRT1424490	hsa	hsa	hsa-miR-125a-3p	HLA-C	0	0	0	0	0	0	0	1	1	0
MIRT1424752	hsa	hsa	hsa-miR-125a-5p	HPS6	0	0	0	0	0	0	0	1	1	0
MIRT1425028	hsa	hsa	hsa-miR-125a-5p	HTATIP2	0	0	0	0	0	0	0	1	1	0
MIRT1425065	hsa	hsa	hsa-miR-125a-3p	HTT	0	0	0	0	0	0	0	1	1	0
MIRT1425086	hsa	hsa	hsa-miR-125a-5p	HTT	0	0	0	0	0	0	0	1	1	0
MIRT1428178	hsa	hsa	hsa-miR-125a-3p	MAP1LC3B	0	0	0	0	0	0	0	1	1	0
MIRT1429626	hsa	hsa	hsa-miR-125a-5p	MS4A3	0	0	0	0	0	0	0	1	1	0
MIRT1429739	hsa	hsa	hsa-miR-125a-5p	MTFP1	0	0	0	0	0	0	0	1	1	0
MIRT1430142	hsa	hsa	hsa-miR-125a-5p	MYL9	0	0	0	0	0	0	0	1	1	0
MIRT1430187	hsa	hsa	hsa-miR-125a-5p	NADK	0	0	0	0	0	0	0	1	1	0
MIRT1430279	hsa	hsa	hsa-miR-125a-5p	NBPF11	0	0	0	0	0	0	0	1	1	0
MIRT1430321	hsa	hsa	hsa-miR-125a-5p	NBPF14	0	0	0	0	0	0	0	1	1	0
MIRT1430366	hsa	hsa	hsa-miR-125a-5p	NBPF15	0	0	0	0	0	0	0	1	1	0
MIRT1430406	hsa	hsa	hsa-miR-125a-5p	NBPF16	0	0	0	0	0	0	0	1	1	0
MIRT1430863	hsa	hsa	hsa-miR-125a-5p	NISCH	0	0	0	0	0	0	0	1	1	0
MIRT1430949	hsa	hsa	hsa-miR-125a-5p	NOL9	0	0	0	0	0	0	0	1	1	0
MIRT1431215	hsa	hsa	hsa-miR-125a-5p	NT5E	0	0	0	0	0	0	0	1	1	0
MIRT1432092	hsa	hsa	hsa-miR-125a-3p	PCMTD2	0	0	0	0	0	0	0	1	1	0
MIRT1432611	hsa	hsa	hsa-miR-125a-5p	PGC	0	0	0	0	0	0	0	1	1	0
MIRT1433004	hsa	hsa	hsa-miR-125a-5p	PLCB1	0	0	0	0	0	0	0	1	1	0
MIRT1433087	hsa	hsa	hsa-miR-125a-3p	PLD1	0	0	0	0	0	0	0	1	1	0
MIRT1433865	hsa	hsa	hsa-miR-125a-3p	PRIC285	0	0	0	0	0	0	0	1	1	0
MIRT1434121	hsa	hsa	hsa-miR-125a-3p	PRRC2B	0	0	0	0	0	0	0	1	1	0
MIRT1434739	hsa	hsa	hsa-miR-125a-3p	RALGAPA2	0	0	0	0	0	0	0	1	1	0
MIRT1434790	hsa	hsa	hsa-miR-125a-5p	RARRES1	0	0	0	0	0	0	0	1	1	0
MIRT1435784	hsa	hsa	hsa-miR-125a-5p	RNF187	0	0	0	0	0	0	0	1	1	0
MIRT1435814	hsa	hsa	hsa-miR-125a-3p	RNF20	0	0	0	0	0	0	0	1	1	0
MIRT1436337	hsa	hsa	hsa-miR-125a-3p	RSPO3	0	0	0	0	0	0	0	1	1	0
MIRT1436767	hsa	hsa	hsa-miR-125a-5p	SERINC5	0	0	0	0	0	0	0	1	1	0
MIRT1437373	hsa	hsa	hsa-miR-125a-5p	SLC22A15	0	0	0	0	0	0	0	1	1	0
MIRT1437888	hsa	hsa	hsa-miR-125a-5p	SLC6A15	0	0	0	0	0	0	0	1	1	0
MIRT1438433	hsa	hsa	hsa-miR-125a-5p	SPATA2	0	0	0	0	0	0	0	1	1	0
MIRT1438437	hsa	hsa	hsa-miR-125a-3p	SPATA2	0	0	0	0	0	0	0	1	1	0
MIRT1438818	hsa	hsa	hsa-miR-125a-5p	STARD13	0	0	0	0	0	0	0	1	1	0
MIRT1440092	hsa	hsa	hsa-miR-125a-3p	TMBIM1	0	0	0	0	0	0	0	1	1	0
MIRT1440410	hsa	hsa	hsa-miR-125a-5p	TMEM50A	0	0	0	0	0	0	0	1	1	0
MIRT1440751	hsa	hsa	hsa-miR-125a-5p	TNFRSF10B	0	0	0	0	0	0	0	1	1	0
MIRT1440891	hsa	hsa	hsa-miR-125a-3p	TOB2	0	0	0	0	0	0	0	1	1	0
MIRT1443086	hsa	hsa	hsa-miR-125a-5p	YWHAB	0	0	0	0	0	0	0	1	1	0
MIRT1443945	hsa	hsa	hsa-miR-125a-5p	ZNF580	0	0	0	0	0	0	0	1	1	0
MIRT1444329	hsa	hsa	hsa-miR-125a-5p	ZNF81	0	0	0	0	0	0	0	1	1	0
MIRT1445059	hsa	hsa	hsa-miR-125a-3p	AMOTL1	0	0	0	0	0	0	0	1	1	0
MIRT1445108	hsa	hsa	hsa-miR-125a-5p	ANKRD50	0	0	0	0	0	0	0	1	1	0
MIRT1445330	hsa	hsa	hsa-miR-125a-5p	ANPEP	0	0	0	0	0	0	0	1	1	0
MIRT1446186	hsa	hsa	hsa-miR-125a-3p	ATP6V1A	0	0	0	0	0	0	0	1	1	0
MIRT1446490	hsa	hsa	hsa-miR-125a-5p	BAK1	0	0	0	0	0	0	0	1	1	0
MIRT1446654	hsa	hsa	hsa-miR-125a-3p	BCAM	0	0	0	0	0	0	0	1	1	0
MIRT1446786	hsa	hsa	hsa-miR-125a-3p	BDKRB2	0	0	0	0	0	0	0	1	1	0
MIRT1446924	hsa	hsa	hsa-miR-125a-5p	BDKRB2	0	0	0	0	0	0	0	1	1	0
MIRT1447583	hsa	hsa	hsa-miR-125a-3p	C5orf62	0	0	0	0	0	0	0	1	1	0
MIRT1448753	hsa	hsa	hsa-miR-125a-3p	CHI3L1	0	0	0	0	0	0	0	1	1	0
MIRT1450147	hsa	hsa	hsa-miR-125a-3p	CYB5R3	0	0	0	0	0	0	0	1	1	0
MIRT1450442	hsa	hsa	hsa-miR-125a-5p	CYP26B1	0	0	0	0	0	0	0	1	1	0
MIRT1450616	hsa	hsa	hsa-miR-125a-5p	DCAF7	0	0	0	0	0	0	0	1	1	0
MIRT1450959	hsa	hsa	hsa-miR-125a-5p	DKK3	0	0	0	0	0	0	0	1	1	0
MIRT1451110	hsa	hsa	hsa-miR-125a-5p	DUSP6	0	0	0	0	0	0	0	1	1	0
MIRT1451267	hsa	hsa	hsa-miR-125a-5p	EEF1G	0	0	0	0	0	0	0	1	1	0
MIRT1451343	hsa	hsa	hsa-miR-125a-3p	EFR3A	0	0	0	0	0	0	0	1	1	0
MIRT1452180	hsa	hsa	hsa-miR-125a-3p	FBXO21	0	0	0	0	0	0	0	1	1	0
MIRT1452722	hsa	hsa	hsa-miR-125a-5p	FURIN	0	0	0	0	0	0	0	1	1	0
MIRT1452968	hsa	hsa	hsa-miR-125a-3p	GBA2	0	0	0	0	0	0	0	1	1	0
MIRT1452974	hsa	hsa	hsa-miR-125a-5p	GBA2	0	0	0	0	0	0	0	1	1	0
MIRT1454592	hsa	hsa	hsa-miR-125a-3p	IGF2BP2	0	0	0	0	0	0	0	1	1	0
MIRT1455013	hsa	hsa	hsa-miR-125a-5p	IGFBP5	0	0	0	0	0	0	0	1	1	0
MIRT1455466	hsa	hsa	hsa-miR-125a-3p	IL1R1	0	0	0	0	0	0	0	1	1	0
MIRT1456583	hsa	hsa	hsa-miR-125a-5p	KIAA0319L	0	0	0	0	0	0	0	1	1	0
MIRT1457051	hsa	hsa	hsa-miR-125a-3p	KLF9	0	0	0	0	0	0	0	1	1	0
MIRT1457581	hsa	hsa	hsa-miR-125a-5p	LEPROT	0	0	0	0	0	0	0	1	1	0
MIRT1457821	hsa	hsa	hsa-miR-125a-5p	LRRC8A	0	0	0	0	0	0	0	1	1	0
MIRT1457968	hsa	hsa	hsa-miR-125a-5p	MAP4	0	0	0	0	0	0	0	1	1	0
MIRT1458888	hsa	hsa	hsa-miR-125a-5p	MMP14	0	0	0	0	0	0	0	1	1	0
MIRT1459250	hsa	hsa	hsa-miR-125a-3p	MYO5A	0	0	0	0	0	0	0	1	1	0
MIRT1459455	hsa	hsa	hsa-miR-125a-5p	NCLN	0	0	0	0	0	0	0	1	1	0
MIRT1459583	hsa	hsa	hsa-miR-125a-5p	NEU1	0	0	0	0	0	0	0	1	1	0
MIRT1459988	hsa	hsa	hsa-miR-125a-5p	NUDC	0	0	0	0	0	0	0	1	1	0
MIRT1460088	hsa	hsa	hsa-miR-125a-5p	OAZ2	0	0	0	0	0	0	0	1	1	0
MIRT1461710	hsa	hsa	hsa-miR-125a-5p	PPP1CA	0	0	0	0	0	0	0	1	1	0
MIRT1461716	hsa	hsa	hsa-miR-125a-5p	PPP1CA	0	0	0	0	0	0	0	1	1	0
MIRT1462030	hsa	hsa	hsa-miR-125a-5p	PSAP	0	0	0	0	0	0	0	1	1	0
MIRT1463248	hsa	hsa	hsa-miR-125a-5p	RHOQ	0	0	0	0	0	0	0	1	1	0
MIRT1464062	hsa	hsa	hsa-miR-125a-3p	SERPINH1	0	0	0	0	0	0	0	1	1	0
MIRT1465028	hsa	hsa	hsa-miR-125a-5p	SLC2A3	0	0	0	0	0	0	0	1	1	0
MIRT1465303	hsa	hsa	hsa-miR-125a-5p	SLC38A9	0	0	0	0	0	0	0	1	1	0
MIRT1466073	hsa	hsa	hsa-miR-125a-5p	SPARC	0	0	0	0	0	0	0	1	1	0
MIRT1467031	hsa	hsa	hsa-miR-125a-3p	TFCP2L1	0	0	0	0	0	0	0	1	1	0
MIRT1467602	hsa	hsa	hsa-miR-125a-3p	THBS1	0	0	0	0	0	0	0	1	1	0
MIRT1468496	hsa	hsa	hsa-miR-125a-5p	TMBIM6	0	0	0	0	0	0	0	1	1	0
MIRT1469287	hsa	hsa	hsa-miR-125a-5p	TOR2A	0	0	0	0	0	0	0	1	1	0
MIRT1469325	hsa	hsa	hsa-miR-125a-5p	TP53INP1	0	0	0	0	0	0	0	1	1	0
MIRT1470432	hsa	hsa	hsa-miR-125a-5p	WARS	0	0	0	0	0	0	0	1	1	0
MIRT1471200	hsa	hsa	hsa-miR-125a-5p	ZNF281	0	0	0	0	0	0	0	1	1	0
MIRT1471424	hsa	hsa	hsa-miR-125a-5p	ZNF697	0	0	0	0	0	0	0	1	1	0
MIRT1471894	hsa	hsa	hsa-miR-125a-5p	AGPAT3	0	0	0	0	0	0	0	1	1	0
MIRT1473083	hsa	hsa	hsa-miR-125a-5p	C8orf58	0	0	0	0	0	0	0	1	1	0
MIRT1473232	hsa	hsa	hsa-miR-125a-5p	CCDC124	0	0	0	0	0	0	0	1	1	0
MIRT1473388	hsa	hsa	hsa-miR-125a-5p	CD59	0	0	0	0	0	0	0	1	1	0
MIRT1473604	hsa	hsa	hsa-miR-125a-5p	CEP97	0	0	0	0	0	0	0	1	1	0
MIRT1473870	hsa	hsa	hsa-miR-125a-3p	COL6A1	0	0	0	0	0	0	0	1	1	0
MIRT1474158	hsa	hsa	hsa-miR-125a-3p	CSNK1E	0	0	0	0	0	0	0	1	1	0
MIRT1475271	hsa	hsa	hsa-miR-125a-3p	FRMD1	0	0	0	0	0	0	0	1	1	0
MIRT1475314	hsa	hsa	hsa-miR-125a-5p	FZD5	0	0	0	0	0	0	0	1	1	0
MIRT1475564	hsa	hsa	hsa-miR-125a-5p	GNB4	0	0	0	0	0	0	0	1	1	0
MIRT1475838	hsa	hsa	hsa-miR-125a-5p	HAX1	0	0	0	0	0	0	0	1	1	0
MIRT1475978	hsa	hsa	hsa-miR-125a-3p	HLA-B	0	0	0	0	0	0	0	1	1	0
MIRT1476032	hsa	hsa	hsa-miR-125a-3p	HLA-C	0	0	0	0	0	0	0	1	1	0
MIRT1476200	hsa	hsa	hsa-miR-125a-5p	HTATIP2	0	0	0	0	0	0	0	1	1	0
MIRT1476457	hsa	hsa	hsa-miR-125a-5p	IGFBP3	0	0	0	0	0	0	0	1	1	0
MIRT1477078	hsa	hsa	hsa-miR-125a-3p	LHFPL2	0	0	0	0	0	0	0	1	1	0
MIRT1477907	hsa	hsa	hsa-miR-125a-5p	MS4A3	0	0	0	0	0	0	0	1	1	0
MIRT1478059	hsa	hsa	hsa-miR-125a-5p	NBPF11	0	0	0	0	0	0	0	1	1	0
MIRT1478070	hsa	hsa	hsa-miR-125a-5p	NBPF14	0	0	0	0	0	0	0	1	1	0
MIRT1478082	hsa	hsa	hsa-miR-125a-5p	NBPF15	0	0	0	0	0	0	0	1	1	0
MIRT1478092	hsa	hsa	hsa-miR-125a-5p	NBPF16	0	0	0	0	0	0	0	1	1	0
MIRT1478249	hsa	hsa	hsa-miR-125a-5p	NOL9	0	0	0	0	0	0	0	1	1	0
MIRT1478411	hsa	hsa	hsa-miR-125a-5p	NT5E	0	0	0	0	0	0	0	1	1	0
MIRT1478713	hsa	hsa	hsa-miR-125a-3p	PAQR3	0	0	0	0	0	0	0	1	1	0
MIRT1479473	hsa	hsa	hsa-miR-125a-5p	PPP2R1A	0	0	0	0	0	0	0	1	1	0
MIRT1479571	hsa	hsa	hsa-miR-125a-5p	PRR23A	0	0	0	0	0	0	0	1	1	0
MIRT1480127	hsa	hsa	hsa-miR-125a-3p	RIPK1	0	0	0	0	0	0	0	1	1	0
MIRT1480640	hsa	hsa	hsa-miR-125a-5p	SEPN1	0	0	0	0	0	0	0	1	1	0
MIRT1481960	hsa	hsa	hsa-miR-125a-5p	TJAP1	0	0	0	0	0	0	0	1	1	0
MIRT1482110	hsa	hsa	hsa-miR-125a-3p	TMEM184B	0	0	0	0	0	0	0	1	1	0
MIRT1482222	hsa	hsa	hsa-miR-125a-5p	TNFRSF10B	0	0	0	0	0	0	0	1	1	0
MIRT1482390	hsa	hsa	hsa-miR-125a-3p	TP53BP2	0	0	0	0	0	0	0	1	1	0
MIRT1482596	hsa	hsa	hsa-miR-125a-5p	TTC30B	0	0	0	0	0	0	0	1	1	0
MIRT1483354	hsa	hsa	hsa-miR-125a-5p	YTHDC1	0	0	0	0	0	0	0	1	1	0
MIRT1483449	hsa	hsa	hsa-miR-125a-5p	ZNF100	0	0	0	0	0	0	0	1	1	0
MIRT1483602	hsa	hsa	hsa-miR-125a-5p	ZNF263	0	0	0	0	0	0	0	1	1	0
MIRT1483925	hsa	hsa	hsa-miR-125a-5p	ZNF714	0	0	0	0	0	0	0	1	1	0
MIRT1483992	hsa	hsa	hsa-miR-125a-5p	ZSWIM4	0	0	0	0	0	0	0	1	1	0
MIRT1484002	hsa	hsa	hsa-miR-125a-3p	ZSWIM4	0	0	0	0	0	0	0	1	1	0
MIRT1484169	hsa	hsa	hsa-miR-125a-5p	ANKRD50	0	0	0	0	0	0	0	1	1	0
MIRT1484349	hsa	hsa	hsa-miR-125a-3p	BCAM	0	0	0	0	0	0	0	1	1	0
MIRT1484591	hsa	hsa	hsa-miR-125a-3p	C6orf106	0	0	0	0	0	0	0	1	1	0
MIRT1485154	hsa	hsa	hsa-miR-125a-5p	ESYT1	0	0	0	0	0	0	0	1	1	0
MIRT1485696	hsa	hsa	hsa-miR-125a-5p	IGFBP5	0	0	0	0	0	0	0	1	1	0
MIRT1485779	hsa	hsa	hsa-miR-125a-3p	IRF2BP2	0	0	0	0	0	0	0	1	1	0
MIRT1486267	hsa	hsa	hsa-miR-125a-5p	MKNK2	0	0	0	0	0	0	0	1	1	0
MIRT1486834	hsa	hsa	hsa-miR-125a-5p	PSAP	0	0	0	0	0	0	0	1	1	0
MIRT1489314	hsa	hsa	hsa-miR-125a-5p	CCDC124	0	0	0	0	0	0	0	1	1	0
MIRT1490220	hsa	hsa	hsa-miR-125a-5p	FZD5	0	0	0	0	0	0	0	1	1	0
MIRT1490633	hsa	hsa	hsa-miR-125a-5p	IGFBP3	0	0	0	0	0	0	0	1	1	0
MIRT1491627	hsa	hsa	hsa-miR-125a-5p	NT5E	0	0	0	0	0	0	0	1	1	0
MIRT1492733	hsa	hsa	hsa-miR-125a-5p	SEPN1	0	0	0	0	0	0	0	1	1	0
MIRT1492769	hsa	hsa	hsa-miR-125a-3p	SERPINH1	0	0	0	0	0	0	0	1	1	0
MIRT1493303	hsa	hsa	hsa-miR-125a-3p	THBS1	0	0	0	0	0	0	0	1	1	0
MIRT1493907	hsa	hsa	hsa-miR-125a-5p	YTHDC1	0	0	0	0	0	0	0	1	1	0
MIRT1494099	hsa	hsa	hsa-miR-125a-3p	ZNF445	0	0	0	0	0	0	0	1	1	0
MIRT1494211	hsa	hsa	hsa-miR-125a-3p	ZNF850	0	0	0	0	0	0	0	1	1	0
MIRT1494235	hsa	hsa	hsa-miR-125a-5p	ZSWIM4	0	0	0	0	0	0	0	1	1	0
MIRT1494245	hsa	hsa	hsa-miR-125a-3p	ZSWIM4	0	0	0	0	0	0	0	1	1	0
MIRT1494646	hsa	hsa	hsa-miR-125a-5p	ANKRD50	0	0	0	0	0	0	0	1	1	0
MIRT1495291	hsa	hsa	hsa-miR-125a-5p	ATXN1	0	0	0	0	0	0	0	1	1	0
MIRT1495406	hsa	hsa	hsa-miR-125a-5p	BAK1	0	0	0	0	0	0	0	1	1	0
MIRT1495547	hsa	hsa	hsa-miR-125a-3p	BCAM	0	0	0	0	0	0	0	1	1	0
MIRT1495657	hsa	hsa	hsa-miR-125a-3p	BDKRB2	0	0	0	0	0	0	0	1	1	0
MIRT1495725	hsa	hsa	hsa-miR-125a-5p	BFAR	0	0	0	0	0	0	0	1	1	0
MIRT1496447	hsa	hsa	hsa-miR-125a-3p	C6orf106	0	0	0	0	0	0	0	1	1	0
MIRT1497816	hsa	hsa	hsa-miR-125a-5p	CYP26B1	0	0	0	0	0	0	0	1	1	0
MIRT1498200	hsa	hsa	hsa-miR-125a-3p	DOK4	0	0	0	0	0	0	0	1	1	0
MIRT1498346	hsa	hsa	hsa-miR-125a-5p	EEF1G	0	0	0	0	0	0	0	1	1	0
MIRT1498642	hsa	hsa	hsa-miR-125a-5p	ESYT1	0	0	0	0	0	0	0	1	1	0
MIRT1500005	hsa	hsa	hsa-miR-125a-3p	GM2A	0	0	0	0	0	0	0	1	1	0
MIRT1500307	hsa	hsa	hsa-miR-125a-3p	HCN3	0	0	0	0	0	0	0	1	1	0
MIRT1500793	hsa	hsa	hsa-miR-125a-3p	IGF2	0	0	0	0	0	0	0	1	1	0
MIRT1500806	hsa	hsa	hsa-miR-125a-3p	IGF2BP2	0	0	0	0	0	0	0	1	1	0
MIRT1501001	hsa	hsa	hsa-miR-125a-5p	IGFBP5	0	0	0	0	0	0	0	1	1	0
MIRT1501786	hsa	hsa	hsa-miR-125a-3p	KLF9	0	0	0	0	0	0	0	1	1	0
MIRT1502662	hsa	hsa	hsa-miR-125a-5p	MEGF9	0	0	0	0	0	0	0	1	1	0
MIRT1502787	hsa	hsa	hsa-miR-125a-5p	MKNK2	0	0	0	0	0	0	0	1	1	0
MIRT1502927	hsa	hsa	hsa-miR-125a-3p	MLLT1	0	0	0	0	0	0	0	1	1	0
MIRT1503288	hsa	hsa	hsa-miR-125a-3p	MYO5A	0	0	0	0	0	0	0	1	1	0
MIRT1504978	hsa	hsa	hsa-miR-125a-5p	PPP2R1A	0	0	0	0	0	0	0	1	1	0
MIRT1505218	hsa	hsa	hsa-miR-125a-5p	PSAP	0	0	0	0	0	0	0	1	1	0
MIRT1506381	hsa	hsa	hsa-miR-125a-5p	SCARB1	0	0	0	0	0	0	0	1	1	0
MIRT1506696	hsa	hsa	hsa-miR-125a-5p	SEPN1	0	0	0	0	0	0	0	1	1	0
MIRT1507752	hsa	hsa	hsa-miR-125a-5p	SPARC	0	0	0	0	0	0	0	1	1	0
MIRT1508775	hsa	hsa	hsa-miR-125a-3p	THBS1	0	0	0	0	0	0	0	1	1	0
MIRT1508978	hsa	hsa	hsa-miR-125a-5p	TMBIM6	0	0	0	0	0	0	0	1	1	0
MIRT1509405	hsa	hsa	hsa-miR-125a-3p	TNS3	0	0	0	0	0	0	0	1	1	0
MIRT1509510	hsa	hsa	hsa-miR-125a-5p	TP53INP1	0	0	0	0	0	0	0	1	1	0
MIRT1510383	hsa	hsa	hsa-miR-125a-5p	VEZF1	0	0	0	0	0	0	0	1	1	0
MIRT1510432	hsa	hsa	hsa-miR-125a-5p	VPS36	0	0	0	0	0	0	0	1	1	0
MIRT1511105	hsa	hsa	hsa-miR-125a-5p	ZNF385A	0	0	0	0	0	0	0	1	1	0
MIRT1513858	hsa	hsa	hsa-miR-125a-5p	CCDC124	0	0	0	0	0	0	0	1	1	0
MIRT1514708	hsa	hsa	hsa-miR-125a-3p	COL6A1	0	0	0	0	0	0	0	1	1	0
MIRT1515411	hsa	hsa	hsa-miR-125a-3p	DEF8	0	0	0	0	0	0	0	1	1	0
MIRT1515648	hsa	hsa	hsa-miR-125a-5p	DNAJC5	0	0	0	0	0	0	0	1	1	0
MIRT1515677	hsa	hsa	hsa-miR-125a-3p	DNAJC6	0	0	0	0	0	0	0	1	1	0
MIRT1515775	hsa	hsa	hsa-miR-125a-5p	DPM2	0	0	0	0	0	0	0	1	1	0
MIRT1515828	hsa	hsa	hsa-miR-125a-5p	DTX4	0	0	0	0	0	0	0	1	1	0
MIRT1516128	hsa	hsa	hsa-miR-125a-3p	ENAH	0	0	0	0	0	0	0	1	1	0
MIRT1517067	hsa	hsa	hsa-miR-125a-3p	FRMD1	0	0	0	0	0	0	0	1	1	0
MIRT1517126	hsa	hsa	hsa-miR-125a-5p	FZD5	0	0	0	0	0	0	0	1	1	0
MIRT1517216	hsa	hsa	hsa-miR-125a-5p	GBA2	0	0	0	0	0	0	0	1	1	0
MIRT1518014	hsa	hsa	hsa-miR-125a-3p	HLA-B	0	0	0	0	0	0	0	1	1	0
MIRT1518027	hsa	hsa	hsa-miR-125a-3p	HLA-C	0	0	0	0	0	0	0	1	1	0
MIRT1518439	hsa	hsa	hsa-miR-125a-5p	IGFBP3	0	0	0	0	0	0	0	1	1	0
MIRT1518499	hsa	hsa	hsa-miR-125a-3p	IL1R1	0	0	0	0	0	0	0	1	1	0
MIRT1519020	hsa	hsa	hsa-miR-125a-3p	KIAA0090	0	0	0	0	0	0	0	1	1	0
MIRT1520627	hsa	hsa	hsa-miR-125a-5p	MS4A3	0	0	0	0	0	0	0	1	1	0
MIRT1520778	hsa	hsa	hsa-miR-125a-3p	MUTED	0	0	0	0	0	0	0	1	1	0
MIRT1520882	hsa	hsa	hsa-miR-125a-5p	MYLK4	0	0	0	0	0	0	0	1	1	0
MIRT1521104	hsa	hsa	hsa-miR-125a-5p	NISCH	0	0	0	0	0	0	0	1	1	0
MIRT1521231	hsa	hsa	hsa-miR-125a-5p	NT5E	0	0	0	0	0	0	0	1	1	0
MIRT1521529	hsa	hsa	hsa-miR-125a-3p	OTUD4	0	0	0	0	0	0	0	1	1	0
MIRT1521676	hsa	hsa	hsa-miR-125a-5p	PCDH15	0	0	0	0	0	0	0	1	1	0
MIRT1521738	hsa	hsa	hsa-miR-125a-5p	PDAP1	0	0	0	0	0	0	0	1	1	0
MIRT1522499	hsa	hsa	hsa-miR-125a-3p	POFUT1	0	0	0	0	0	0	0	1	1	0
MIRT1524842	hsa	hsa	hsa-miR-125a-5p	SLFN5	0	0	0	0	0	0	0	1	1	0
MIRT1525237	hsa	hsa	hsa-miR-125a-5p	SRGAP3	0	0	0	0	0	0	0	1	1	0
MIRT1525547	hsa	hsa	hsa-miR-125a-5p	TAPBP	0	0	0	0	0	0	0	1	1	0
MIRT1526321	hsa	hsa	hsa-miR-125a-5p	TNFRSF10B	0	0	0	0	0	0	0	1	1	0
MIRT1527550	hsa	hsa	hsa-miR-125a-5p	YTHDC1	0	0	0	0	0	0	0	1	1	0
MIRT1527893	hsa	hsa	hsa-miR-125a-5p	ZNF263	0	0	0	0	0	0	0	1	1	0
MIRT1527969	hsa	hsa	hsa-miR-125a-3p	ZNF445	0	0	0	0	0	0	0	1	1	0
MIRT1528738	hsa	hsa	hsa-miR-125a-5p	ADCK1	0	0	0	0	0	0	0	1	1	0
MIRT1530459	hsa	hsa	hsa-miR-125a-5p	ATP13A3	0	0	0	0	0	0	0	1	1	0
MIRT1531033	hsa	hsa	hsa-miR-125a-5p	BCL2	0	0	0	0	0	0	0	1	1	0
MIRT1531623	hsa	hsa	hsa-miR-125a-5p	C15orf27	0	0	0	0	0	0	0	1	1	0
MIRT1534712	hsa	hsa	hsa-miR-125a-5p	CORO2A	0	0	0	0	0	0	0	1	1	0
MIRT1535488	hsa	hsa	hsa-miR-125a-5p	CYP26B1	0	0	0	0	0	0	0	1	1	0
MIRT1539539	hsa	hsa	hsa-miR-125a-3p	GATC	0	0	0	0	0	0	0	1	1	0
MIRT1539779	hsa	hsa	hsa-miR-125a-3p	GIGYF1	0	0	0	0	0	0	0	1	1	0
MIRT1539898	hsa	hsa	hsa-miR-125a-5p	GLB1L2	0	0	0	0	0	0	0	1	1	0
MIRT1540535	hsa	hsa	hsa-miR-125a-3p	GRIP2	0	0	0	0	0	0	0	1	1	0
MIRT1540872	hsa	hsa	hsa-miR-125a-5p	HDAC1	0	0	0	0	0	0	0	1	1	0
MIRT1541302	hsa	hsa	hsa-miR-125a-5p	HRH4	0	0	0	0	0	0	0	1	1	0
MIRT1541445	hsa	hsa	hsa-miR-125a-5p	IFFO2	0	0	0	0	0	0	0	1	1	0
MIRT1542342	hsa	hsa	hsa-miR-125a-5p	KHNYN	0	0	0	0	0	0	0	1	1	0
MIRT1543005	hsa	hsa	hsa-miR-125a-5p	LDLRAP1	0	0	0	0	0	0	0	1	1	0
MIRT1543184	hsa	hsa	hsa-miR-125a-5p	LGI3	0	0	0	0	0	0	0	1	1	0
MIRT1543607	hsa	hsa	hsa-miR-125a-3p	LPP	0	0	0	0	0	0	0	1	1	0
MIRT1544452	hsa	hsa	hsa-miR-125a-5p	MAPK1IP1L	0	0	0	0	0	0	0	1	1	0
MIRT1544506	hsa	hsa	hsa-miR-125a-5p	MAPKAPK2	0	0	0	0	0	0	0	1	1	0
MIRT1545355	hsa	hsa	hsa-miR-125a-5p	MICALL1	0	0	0	0	0	0	0	1	1	0
MIRT1546586	hsa	hsa	hsa-miR-125a-5p	N4BP3	0	0	0	0	0	0	0	1	1	0
MIRT1547295	hsa	hsa	hsa-miR-125a-5p	NKIRAS2	0	0	0	0	0	0	0	1	1	0
MIRT1548082	hsa	hsa	hsa-miR-125a-5p	OAZ2	0	0	0	0	0	0	0	1	1	0
MIRT1549091	hsa	hsa	hsa-miR-125a-3p	PDPK1	0	0	0	0	0	0	0	1	1	0
MIRT1549105	hsa	hsa	hsa-miR-125a-5p	PDPR	0	0	0	0	0	0	0	1	1	0
MIRT1549399	hsa	hsa	hsa-miR-125a-3p	PHACTR4	0	0	0	0	0	0	0	1	1	0
MIRT1551047	hsa	hsa	hsa-miR-125a-3p	PXMP4	0	0	0	0	0	0	0	1	1	0
MIRT1551237	hsa	hsa	hsa-miR-125a-3p	RAB6B	0	0	0	0	0	0	0	1	1	0
MIRT1552061	hsa	hsa	hsa-miR-125a-5p	RHOQ	0	0	0	0	0	0	0	1	1	0
MIRT1555537	hsa	hsa	hsa-miR-125a-5p	SP7	0	0	0	0	0	0	0	1	1	0
MIRT1555691	hsa	hsa	hsa-miR-125a-5p	SPNS1	0	0	0	0	0	0	0	1	1	0
MIRT1557847	hsa	hsa	hsa-miR-125a-3p	TMPRSS5	0	0	0	0	0	0	0	1	1	0
MIRT1559537	hsa	hsa	hsa-miR-125a-3p	VPS4A	0	0	0	0	0	0	0	1	1	0
MIRT1559656	hsa	hsa	hsa-miR-125a-3p	WASF2	0	0	0	0	0	0	0	1	1	0
MIRT1561650	hsa	hsa	hsa-miR-125a-5p	AATK	0	0	0	0	0	0	0	1	1	0
MIRT1563201	hsa	hsa	hsa-miR-125a-5p	AIPL1	0	0	0	0	0	0	0	1	1	0
MIRT1564036	hsa	hsa	hsa-miR-125a-3p	ANKRD36B	0	0	0	0	0	0	0	1	1	0
MIRT1564107	hsa	hsa	hsa-miR-125a-3p	ANKRD45	0	0	0	0	0	0	0	1	1	0
MIRT1565604	hsa	hsa	hsa-miR-125a-3p	ASB6	0	0	0	0	0	0	0	1	1	0
MIRT1565660	hsa	hsa	hsa-miR-125a-5p	ASTN2	0	0	0	0	0	0	0	1	1	0
MIRT1566625	hsa	hsa	hsa-miR-125a-3p	BBS5	0	0	0	0	0	0	0	1	1	0
MIRT1566759	hsa	hsa	hsa-miR-125a-3p	BCAT1	0	0	0	0	0	0	0	1	1	0
MIRT1566875	hsa	hsa	hsa-miR-125a-5p	BCL2L14	0	0	0	0	0	0	0	1	1	0
MIRT1567550	hsa	hsa	hsa-miR-125a-5p	BTN1A1	0	0	0	0	0	0	0	1	1	0
MIRT1568924	hsa	hsa	hsa-miR-125a-3p	C1orf130	0	0	0	0	0	0	0	1	1	0
MIRT1571517	hsa	hsa	hsa-miR-125a-3p	CASP10	0	0	0	0	0	0	0	1	1	0
MIRT1572565	hsa	hsa	hsa-miR-125a-5p	CD300E	0	0	0	0	0	0	0	1	1	0
MIRT1573497	hsa	hsa	hsa-miR-125a-5p	CES3	0	0	0	0	0	0	0	1	1	0
MIRT1574351	hsa	hsa	hsa-miR-125a-5p	CLDN19	0	0	0	0	0	0	0	1	1	0
MIRT1575566	hsa	hsa	hsa-miR-125a-5p	CRNKL1	0	0	0	0	0	0	0	1	1	0
MIRT1575879	hsa	hsa	hsa-miR-125a-3p	CTNNBIP1	0	0	0	0	0	0	0	1	1	0
MIRT1576920	hsa	hsa	hsa-miR-125a-3p	DBF4B	0	0	0	0	0	0	0	1	1	0
MIRT1577376	hsa	hsa	hsa-miR-125a-3p	DDX54	0	0	0	0	0	0	0	1	1	0
MIRT1577613	hsa	hsa	hsa-miR-125a-3p	DHODH	0	0	0	0	0	0	0	1	1	0
MIRT1577679	hsa	hsa	hsa-miR-125a-5p	DIDO1	0	0	0	0	0	0	0	1	1	0
MIRT1577844	hsa	hsa	hsa-miR-125a-5p	DNAH11	0	0	0	0	0	0	0	1	1	0
MIRT1579329	hsa	hsa	hsa-miR-125a-5p	EIF4E1B	0	0	0	0	0	0	0	1	1	0
MIRT1579746	hsa	hsa	hsa-miR-125a-5p	ENTPD2	0	0	0	0	0	0	0	1	1	0
MIRT1579749	hsa	hsa	hsa-miR-125a-5p	ENTPD2	0	0	0	0	0	0	0	1	1	0
MIRT1580539	hsa	hsa	hsa-miR-125a-3p	FADS6	0	0	0	0	0	0	0	1	1	0
MIRT1581346	hsa	hsa	hsa-miR-125a-5p	FAM195B	0	0	0	0	0	0	0	1	1	0
MIRT1582418	hsa	hsa	hsa-miR-125a-5p	FCHSD1	0	0	0	0	0	0	0	1	1	0
MIRT1582827	hsa	hsa	hsa-miR-125a-5p	FLII	0	0	0	0	0	0	0	1	1	0
MIRT1583699	hsa	hsa	hsa-miR-125a-3p	FZD8	0	0	0	0	0	0	0	1	1	0
MIRT1584107	hsa	hsa	hsa-miR-125a-3p	GBA2	0	0	0	0	0	0	0	1	1	0
MIRT1584113	hsa	hsa	hsa-miR-125a-5p	GBA2	0	0	0	0	0	0	0	1	1	0
MIRT1586431	hsa	hsa	hsa-miR-125a-3p	GPSM3	0	0	0	0	0	0	0	1	1	0
MIRT1587373	hsa	hsa	hsa-miR-125a-3p	HAPLN4	0	0	0	0	0	0	0	1	1	0
MIRT1587794	hsa	hsa	hsa-miR-125a-3p	HEXIM1	0	0	0	0	0	0	0	1	1	0
MIRT1588690	hsa	hsa	hsa-miR-125a-5p	HSPG2	0	0	0	0	0	0	0	1	1	0
MIRT1589496	hsa	hsa	hsa-miR-125a-5p	IL17RA	0	0	0	0	0	0	0	1	1	0
MIRT1589717	hsa	hsa	hsa-miR-125a-5p	IL4R	0	0	0	0	0	0	0	1	1	0
MIRT1591554	hsa	hsa	hsa-miR-125a-5p	KIAA0415	0	0	0	0	0	0	0	1	1	0
MIRT1591648	hsa	hsa	hsa-miR-125a-5p	KIAA0889	0	0	0	0	0	0	0	1	1	0
MIRT1592484	hsa	hsa	hsa-miR-125a-5p	KIRREL	0	0	0	0	0	0	0	1	1	0
MIRT1592726	hsa	hsa	hsa-miR-125a-5p	KLHL3	0	0	0	0	0	0	0	1	1	0
MIRT1594551	hsa	hsa	hsa-miR-125a-3p	LPIN3	0	0	0	0	0	0	0	1	1	0
MIRT1595880	hsa	hsa	hsa-miR-125a-3p	MAPK12	0	0	0	0	0	0	0	1	1	0
MIRT1595909	hsa	hsa	hsa-miR-125a-3p	MAPK15	0	0	0	0	0	0	0	1	1	0
MIRT1597649	hsa	hsa	hsa-miR-125a-5p	MMD2	0	0	0	0	0	0	0	1	1	0
MIRT1598390	hsa	hsa	hsa-miR-125a-5p	MRPL30	0	0	0	0	0	0	0	1	1	0
MIRT1598983	hsa	hsa	hsa-miR-125a-3p	MTRF1L	0	0	0	0	0	0	0	1	1	0
MIRT1599103	hsa	hsa	hsa-miR-125a-5p	MUC6	0	0	0	0	0	0	0	1	1	0
MIRT1599750	hsa	hsa	hsa-miR-125a-3p	NAT9	0	0	0	0	0	0	0	1	1	0
MIRT1602494	hsa	hsa	hsa-miR-125a-3p	ORAI2	0	0	0	0	0	0	0	1	1	0
MIRT1603361	hsa	hsa	hsa-miR-125a-3p	PAX6	0	0	0	0	0	0	0	1	1	0
MIRT1604733	hsa	hsa	hsa-miR-125a-3p	PHAX	0	0	0	0	0	0	0	1	1	0
MIRT1606691	hsa	hsa	hsa-miR-125a-3p	POLR2E	0	0	0	0	0	0	0	1	1	0
MIRT1607643	hsa	hsa	hsa-miR-125a-5p	PRKCE	0	0	0	0	0	0	0	1	1	0
MIRT1608745	hsa	hsa	hsa-miR-125a-5p	PYROXD1	0	0	0	0	0	0	0	1	1	0
MIRT1611811	hsa	hsa	hsa-miR-125a-5p	RRP15	0	0	0	0	0	0	0	1	1	0
MIRT1612225	hsa	hsa	hsa-miR-125a-5p	SAMD12	0	0	0	0	0	0	0	1	1	0
MIRT1612351	hsa	hsa	hsa-miR-125a-5p	SAP30L	0	0	0	0	0	0	0	1	1	0
MIRT1615991	hsa	hsa	hsa-miR-125a-5p	SLC37A2	0	0	0	0	0	0	0	1	1	0
MIRT1616204	hsa	hsa	hsa-miR-125a-3p	SLC4A1	0	0	0	0	0	0	0	1	1	0
MIRT1617024	hsa	hsa	hsa-miR-125a-5p	SNAI3	0	0	0	0	0	0	0	1	1	0
MIRT1617627	hsa	hsa	hsa-miR-125a-5p	SP5	0	0	0	0	0	0	0	1	1	0
MIRT1617692	hsa	hsa	hsa-miR-125a-3p	SPATA13	0	0	0	0	0	0	0	1	1	0
MIRT1619300	hsa	hsa	hsa-miR-125a-3p	SUPT7L	0	0	0	0	0	0	0	1	1	0
MIRT1620064	hsa	hsa	hsa-miR-125a-5p	TAPBP	0	0	0	0	0	0	0	1	1	0
MIRT1623194	hsa	hsa	hsa-miR-125a-5p	TPM3	0	0	0	0	0	0	0	1	1	0
MIRT1623507	hsa	hsa	hsa-miR-125a-3p	TRIM37	0	0	0	0	0	0	0	1	1	0
MIRT1624463	hsa	hsa	hsa-miR-125a-3p	TXLNA	0	0	0	0	0	0	0	1	1	0
MIRT1626197	hsa	hsa	hsa-miR-125a-5p	VTCN1	0	0	0	0	0	0	0	1	1	0
MIRT1626332	hsa	hsa	hsa-miR-125a-5p	WDR5	0	0	0	0	0	0	0	1	1	0
MIRT1627986	hsa	hsa	hsa-miR-125a-3p	ZFP14	0	0	0	0	0	0	0	1	1	0
MIRT1628200	hsa	hsa	hsa-miR-125a-5p	ZFYVE20	0	0	0	0	0	0	0	1	1	0
MIRT1629835	hsa	hsa	hsa-miR-125a-3p	ZNF518B	0	0	0	0	0	0	0	1	1	0
MIRT1630058	hsa	hsa	hsa-miR-125a-3p	ZNF549	0	0	0	0	0	0	0	1	1	0
MIRT1632218	hsa	hsa	hsa-miR-125a-5p	ZSWIM4	0	0	0	0	0	0	0	1	1	0
MIRT1632291	hsa	hsa	hsa-miR-125a-3p	ZXDC	0	0	0	0	0	0	0	1	1	0
MIRT1632593	hsa	hsa	hsa-miR-125a-5p	ADCK1	0	0	0	0	0	0	0	1	1	0
MIRT1633535	hsa	hsa	hsa-miR-125a-3p	ARPP19	0	0	0	0	0	0	0	1	1	0
MIRT1634064	hsa	hsa	hsa-miR-125a-5p	ATP13A3	0	0	0	0	0	0	0	1	1	0
MIRT1634515	hsa	hsa	hsa-miR-125a-5p	BCL2	0	0	0	0	0	0	0	1	1	0
MIRT1634915	hsa	hsa	hsa-miR-125a-5p	C15orf27	0	0	0	0	0	0	0	1	1	0
MIRT1636958	hsa	hsa	hsa-miR-125a-5p	CORO2A	0	0	0	0	0	0	0	1	1	0
MIRT1638402	hsa	hsa	hsa-miR-125a-3p	DTX4	0	0	0	0	0	0	0	1	1	0
MIRT1640356	hsa	hsa	hsa-miR-125a-3p	GATC	0	0	0	0	0	0	0	1	1	0
MIRT1640473	hsa	hsa	hsa-miR-125a-5p	GFAP	0	0	0	0	0	0	0	1	1	0
MIRT1641127	hsa	hsa	hsa-miR-125a-5p	GPR39	0	0	0	0	0	0	0	1	1	0
MIRT1641802	hsa	hsa	hsa-miR-125a-5p	HRH4	0	0	0	0	0	0	0	1	1	0
MIRT1641891	hsa	hsa	hsa-miR-125a-5p	IFFO2	0	0	0	0	0	0	0	1	1	0
MIRT1642816	hsa	hsa	hsa-miR-125a-5p	KHNYN	0	0	0	0	0	0	0	1	1	0
MIRT1643889	hsa	hsa	hsa-miR-125a-3p	LPP	0	0	0	0	0	0	0	1	1	0
MIRT1644217	hsa	hsa	hsa-miR-125a-5p	LYPLA2	0	0	0	0	0	0	0	1	1	0
MIRT1644444	hsa	hsa	hsa-miR-125a-5p	MAPKAPK2	0	0	0	0	0	0	0	1	1	0
MIRT1645146	hsa	hsa	hsa-miR-125a-5p	MICALL1	0	0	0	0	0	0	0	1	1	0
MIRT1646483	hsa	hsa	hsa-miR-125a-5p	NKIRAS2	0	0	0	0	0	0	0	1	1	0
MIRT1647515	hsa	hsa	hsa-miR-125a-3p	OXSR1	0	0	0	0	0	0	0	1	1	0
MIRT1647978	hsa	hsa	hsa-miR-125a-3p	PDPK1	0	0	0	0	0	0	0	1	1	0
MIRT1647982	hsa	hsa	hsa-miR-125a-5p	PDPR	0	0	0	0	0	0	0	1	1	0
MIRT1648263	hsa	hsa	hsa-miR-125a-3p	PHACTR4	0	0	0	0	0	0	0	1	1	0
MIRT1648327	hsa	hsa	hsa-miR-125a-3p	PHAX	0	0	0	0	0	0	0	1	1	0
MIRT1649263	hsa	hsa	hsa-miR-125a-3p	PRR11	0	0	0	0	0	0	0	1	1	0
MIRT1649662	hsa	hsa	hsa-miR-125a-5p	PYROXD1	0	0	0	0	0	0	0	1	1	0
MIRT1650563	hsa	hsa	hsa-miR-125a-5p	RHOQ	0	0	0	0	0	0	0	1	1	0
MIRT1651568	hsa	hsa	hsa-miR-125a-3p	SEMA5A	0	0	0	0	0	0	0	1	1	0
MIRT1652658	hsa	hsa	hsa-miR-125a-3p	SLC7A14	0	0	0	0	0	0	0	1	1	0
MIRT1654509	hsa	hsa	hsa-miR-125a-5p	TMEM180	0	0	0	0	0	0	0	1	1	0
MIRT1656398	hsa	hsa	hsa-miR-125a-3p	VPS4A	0	0	0	0	0	0	0	1	1	0
MIRT1656435	hsa	hsa	hsa-miR-125a-3p	VPS53	0	0	0	0	0	0	0	1	1	0
MIRT1657576	hsa	hsa	hsa-miR-125a-5p	ZNF710	0	0	0	0	0	0	0	1	1	0
MIRT1660100	hsa	hsa	hsa-miR-125a-3p	ANKRD36B	0	0	0	0	0	0	0	1	1	0
MIRT1661204	hsa	hsa	hsa-miR-125a-3p	ARSA	0	0	0	0	0	0	0	1	1	0
MIRT1661515	hsa	hsa	hsa-miR-125a-5p	ASTN2	0	0	0	0	0	0	0	1	1	0
MIRT1662337	hsa	hsa	hsa-miR-125a-3p	BCAT1	0	0	0	0	0	0	0	1	1	0
MIRT1662442	hsa	hsa	hsa-miR-125a-5p	BCL2L14	0	0	0	0	0	0	0	1	1	0
MIRT1663850	hsa	hsa	hsa-miR-125a-3p	C17orf62	0	0	0	0	0	0	0	1	1	0
MIRT1664188	hsa	hsa	hsa-miR-125a-3p	C1orf130	0	0	0	0	0	0	0	1	1	0
MIRT1666399	hsa	hsa	hsa-miR-125a-3p	CASD1	0	0	0	0	0	0	0	1	1	0
MIRT1666407	hsa	hsa	hsa-miR-125a-3p	CASP10	0	0	0	0	0	0	0	1	1	0
MIRT1666418	hsa	hsa	hsa-miR-125a-5p	CASP10	0	0	0	0	0	0	0	1	1	0
MIRT1667396	hsa	hsa	hsa-miR-125a-5p	CD300E	0	0	0	0	0	0	0	1	1	0
MIRT1667586	hsa	hsa	hsa-miR-125a-5p	CD82	0	0	0	0	0	0	0	1	1	0
MIRT1669712	hsa	hsa	hsa-miR-125a-5p	COL22A1	0	0	0	0	0	0	0	1	1	0
MIRT1670537	hsa	hsa	hsa-miR-125a-3p	CTNNBIP1	0	0	0	0	0	0	0	1	1	0
MIRT1671836	hsa	hsa	hsa-miR-125a-3p	DDX54	0	0	0	0	0	0	0	1	1	0
MIRT1672093	hsa	hsa	hsa-miR-125a-5p	DIDO1	0	0	0	0	0	0	0	1	1	0
MIRT1672448	hsa	hsa	hsa-miR-125a-3p	DNAJC22	0	0	0	0	0	0	0	1	1	0
MIRT1674044	hsa	hsa	hsa-miR-125a-5p	ENTPD2	0	0	0	0	0	0	0	1	1	0
MIRT1674047	hsa	hsa	hsa-miR-125a-5p	ENTPD2	0	0	0	0	0	0	0	1	1	0
MIRT1675576	hsa	hsa	hsa-miR-125a-5p	FAM195B	0	0	0	0	0	0	0	1	1	0
MIRT1675953	hsa	hsa	hsa-miR-125a-3p	FAM73A	0	0	0	0	0	0	0	1	1	0
MIRT1676100	hsa	hsa	hsa-miR-125a-3p	FANCC	0	0	0	0	0	0	0	1	1	0
MIRT1676686	hsa	hsa	hsa-miR-125a-5p	FCHSD1	0	0	0	0	0	0	0	1	1	0
MIRT1677134	hsa	hsa	hsa-miR-125a-5p	FLII	0	0	0	0	0	0	0	1	1	0
MIRT1677774	hsa	hsa	hsa-miR-125a-3p	FUT6	0	0	0	0	0	0	0	1	1	0
MIRT1680280	hsa	hsa	hsa-miR-125a-3p	GPSM3	0	0	0	0	0	0	0	1	1	0
MIRT1681025	hsa	hsa	hsa-miR-125a-3p	HAPLN4	0	0	0	0	0	0	0	1	1	0
MIRT1682170	hsa	hsa	hsa-miR-125a-5p	HSPG2	0	0	0	0	0	0	0	1	1	0
MIRT1682240	hsa	hsa	hsa-miR-125a-5p	HTT	0	0	0	0	0	0	0	1	1	0
MIRT1682346	hsa	hsa	hsa-miR-125a-3p	IBA57	0	0	0	0	0	0	0	1	1	0
MIRT1682966	hsa	hsa	hsa-miR-125a-5p	IL17RA	0	0	0	0	0	0	0	1	1	0
MIRT1682994	hsa	hsa	hsa-miR-125a-3p	IL17RD	0	0	0	0	0	0	0	1	1	0
MIRT1683165	hsa	hsa	hsa-miR-125a-5p	IL4R	0	0	0	0	0	0	0	1	1	0
MIRT1684756	hsa	hsa	hsa-miR-125a-5p	KIAA0415	0	0	0	0	0	0	0	1	1	0
MIRT1684833	hsa	hsa	hsa-miR-125a-5p	KIAA0889	0	0	0	0	0	0	0	1	1	0
MIRT1685595	hsa	hsa	hsa-miR-125a-5p	KIRREL	0	0	0	0	0	0	0	1	1	0
MIRT1686886	hsa	hsa	hsa-miR-125a-5p	LMLN	0	0	0	0	0	0	0	1	1	0
MIRT1687411	hsa	hsa	hsa-miR-125a-3p	LPIN3	0	0	0	0	0	0	0	1	1	0
MIRT1688668	hsa	hsa	hsa-miR-125a-3p	MAPK12	0	0	0	0	0	0	0	1	1	0
MIRT1688683	hsa	hsa	hsa-miR-125a-3p	MAPK15	0	0	0	0	0	0	0	1	1	0
MIRT1690971	hsa	hsa	hsa-miR-125a-5p	MRPL30	0	0	0	0	0	0	0	1	1	0
MIRT1691544	hsa	hsa	hsa-miR-125a-3p	MTX3	0	0	0	0	0	0	0	1	1	0
MIRT1691928	hsa	hsa	hsa-miR-125a-5p	N4BP3	0	0	0	0	0	0	0	1	1	0
MIRT1692168	hsa	hsa	hsa-miR-125a-3p	NAT9	0	0	0	0	0	0	0	1	1	0
MIRT1694492	hsa	hsa	hsa-miR-125a-3p	ORAI2	0	0	0	0	0	0	0	1	1	0
MIRT1695712	hsa	hsa	hsa-miR-125a-3p	PDDC1	0	0	0	0	0	0	0	1	1	0
MIRT1696827	hsa	hsa	hsa-miR-125a-3p	PIK3C2A	0	0	0	0	0	0	0	1	1	0
MIRT1697121	hsa	hsa	hsa-miR-125a-5p	PLA2G4E	0	0	0	0	0	0	0	1	1	0
MIRT1701545	hsa	hsa	hsa-miR-125a-3p	RGS12	0	0	0	0	0	0	0	1	1	0
MIRT1702208	hsa	hsa	hsa-miR-125a-3p	RNF185	0	0	0	0	0	0	0	1	1	0
MIRT1702750	hsa	hsa	hsa-miR-125a-5p	RRP15	0	0	0	0	0	0	0	1	1	0
MIRT1706445	hsa	hsa	hsa-miR-125a-5p	SLC37A2	0	0	0	0	0	0	0	1	1	0
MIRT1706912	hsa	hsa	hsa-miR-125a-3p	SLFN13	0	0	0	0	0	0	0	1	1	0
MIRT1707262	hsa	hsa	hsa-miR-125a-5p	SNAI3	0	0	0	0	0	0	0	1	1	0
MIRT1707837	hsa	hsa	hsa-miR-125a-3p	SPATA13	0	0	0	0	0	0	0	1	1	0
MIRT1708289	hsa	hsa	hsa-miR-125a-5p	SPNS1	0	0	0	0	0	0	0	1	1	0
MIRT1709598	hsa	hsa	hsa-miR-125a-3p	SUPT7L	0	0	0	0	0	0	0	1	1	0
MIRT1709985	hsa	hsa	hsa-miR-125a-5p	SYT15	0	0	0	0	0	0	0	1	1	0
MIRT1710240	hsa	hsa	hsa-miR-125a-5p	TAPBP	0	0	0	0	0	0	0	1	1	0
MIRT1711663	hsa	hsa	hsa-miR-125a-5p	TMEM167A	0	0	0	0	0	0	0	1	1	0
MIRT1712380	hsa	hsa	hsa-miR-125a-3p	TMPRSS5	0	0	0	0	0	0	0	1	1	0
MIRT1715106	hsa	hsa	hsa-miR-125a-5p	URB2	0	0	0	0	0	0	0	1	1	0
MIRT1715868	hsa	hsa	hsa-miR-125a-5p	WDR26	0	0	0	0	0	0	0	1	1	0
MIRT1716845	hsa	hsa	hsa-miR-125a-3p	ZAK	0	0	0	0	0	0	0	1	1	0
MIRT1717652	hsa	hsa	hsa-miR-125a-5p	ZFYVE20	0	0	0	0	0	0	0	1	1	0
MIRT1717855	hsa	hsa	hsa-miR-125a-5p	ZMYND17	0	0	0	0	0	0	0	1	1	0
MIRT1718900	hsa	hsa	hsa-miR-125a-3p	ZNF483	0	0	0	0	0	0	0	1	1	0
MIRT1719138	hsa	hsa	hsa-miR-125a-3p	ZNF518B	0	0	0	0	0	0	0	1	1	0
MIRT1721786	hsa	hsa	hsa-miR-125a-5p	ADCK1	0	0	0	0	0	0	0	1	1	0
MIRT1722585	hsa	hsa	hsa-miR-125a-5p	ATP13A3	0	0	0	0	0	0	0	1	1	0
MIRT1722832	hsa	hsa	hsa-miR-125a-5p	BCL2	0	0	0	0	0	0	0	1	1	0
MIRT1724356	hsa	hsa	hsa-miR-125a-5p	CORO2A	0	0	0	0	0	0	0	1	1	0
MIRT1725284	hsa	hsa	hsa-miR-125a-5p	ERCC6	0	0	0	0	0	0	0	1	1	0
MIRT1725518	hsa	hsa	hsa-miR-125a-3p	FBXL20	0	0	0	0	0	0	0	1	1	0
MIRT1726055	hsa	hsa	hsa-miR-125a-3p	GATC	0	0	0	0	0	0	0	1	1	0
MIRT1726104	hsa	hsa	hsa-miR-125a-5p	GBA2	0	0	0	0	0	0	0	1	1	0
MIRT1726684	hsa	hsa	hsa-miR-125a-5p	GPR39	0	0	0	0	0	0	0	1	1	0
MIRT1727056	hsa	hsa	hsa-miR-125a-5p	IFFO2	0	0	0	0	0	0	0	1	1	0
MIRT1727777	hsa	hsa	hsa-miR-125a-5p	KLF16	0	0	0	0	0	0	0	1	1	0
MIRT1728332	hsa	hsa	hsa-miR-125a-3p	LPP	0	0	0	0	0	0	0	1	1	0
MIRT1728775	hsa	hsa	hsa-miR-125a-5p	MAPKAPK2	0	0	0	0	0	0	0	1	1	0
MIRT1729667	hsa	hsa	hsa-miR-125a-5p	N4BP3	0	0	0	0	0	0	0	1	1	0
MIRT1730042	hsa	hsa	hsa-miR-125a-5p	NKIRAS2	0	0	0	0	0	0	0	1	1	0
MIRT1730470	hsa	hsa	hsa-miR-125a-3p	OXSR1	0	0	0	0	0	0	0	1	1	0
MIRT1730812	hsa	hsa	hsa-miR-125a-5p	PDPR	0	0	0	0	0	0	0	1	1	0
MIRT1731360	hsa	hsa	hsa-miR-125a-5p	PPIE	0	0	0	0	0	0	0	1	1	0
MIRT1731726	hsa	hsa	hsa-miR-125a-5p	PYROXD1	0	0	0	0	0	0	0	1	1	0
MIRT1732304	hsa	hsa	hsa-miR-125a-5p	RHOQ	0	0	0	0	0	0	0	1	1	0
MIRT1735537	hsa	hsa	hsa-miR-125a-3p	TXLNA	0	0	0	0	0	0	0	1	1	0
MIRT1735930	hsa	hsa	hsa-miR-125a-3p	VPS4A	0	0	0	0	0	0	0	1	1	0
MIRT1738337	hsa	hsa	hsa-miR-125a-3p	ANKRD36B	0	0	0	0	0	0	0	1	1	0
MIRT1739370	hsa	hsa	hsa-miR-125a-5p	ASTN2	0	0	0	0	0	0	0	1	1	0
MIRT1740214	hsa	hsa	hsa-miR-125a-5p	BCL2L14	0	0	0	0	0	0	0	1	1	0
MIRT1740277	hsa	hsa	hsa-miR-125a-5p	BDKRB2	0	0	0	0	0	0	0	1	1	0
MIRT1741385	hsa	hsa	hsa-miR-125a-3p	C17orf62	0	0	0	0	0	0	0	1	1	0
MIRT1741525	hsa	hsa	hsa-miR-125a-3p	C19orf25	0	0	0	0	0	0	0	1	1	0
MIRT1743378	hsa	hsa	hsa-miR-125a-3p	CASD1	0	0	0	0	0	0	0	1	1	0
MIRT1744143	hsa	hsa	hsa-miR-125a-5p	CD82	0	0	0	0	0	0	0	1	1	0
MIRT1744771	hsa	hsa	hsa-miR-125a-5p	CES3	0	0	0	0	0	0	0	1	1	0
MIRT1745091	hsa	hsa	hsa-miR-125a-3p	CHRNB1	0	0	0	0	0	0	0	1	1	0
MIRT1746243	hsa	hsa	hsa-miR-125a-5p	CRB2	0	0	0	0	0	0	0	1	1	0
MIRT1746537	hsa	hsa	hsa-miR-125a-3p	CTNNBIP1	0	0	0	0	0	0	0	1	1	0
MIRT1746863	hsa	hsa	hsa-miR-125a-3p	CXorf38	0	0	0	0	0	0	0	1	1	0
MIRT1747639	hsa	hsa	hsa-miR-125a-3p	DDX54	0	0	0	0	0	0	0	1	1	0
MIRT1747904	hsa	hsa	hsa-miR-125a-5p	DIDO1	0	0	0	0	0	0	0	1	1	0
MIRT1749618	hsa	hsa	hsa-miR-125a-5p	ENTPD2	0	0	0	0	0	0	0	1	1	0
MIRT1749791	hsa	hsa	hsa-miR-125a-5p	EPN3	0	0	0	0	0	0	0	1	1	0
MIRT1751564	hsa	hsa	hsa-miR-125a-5p	FCHSD1	0	0	0	0	0	0	0	1	1	0
MIRT1756950	hsa	hsa	hsa-miR-125a-5p	JMJD4	0	0	0	0	0	0	0	1	1	0
MIRT1757152	hsa	hsa	hsa-miR-125a-5p	KBTBD2	0	0	0	0	0	0	0	1	1	0
MIRT1757592	hsa	hsa	hsa-miR-125a-5p	KIAA0415	0	0	0	0	0	0	0	1	1	0
MIRT1759161	hsa	hsa	hsa-miR-125a-5p	LMLN	0	0	0	0	0	0	0	1	1	0
MIRT1759406	hsa	hsa	hsa-miR-125a-3p	LOC646851	0	0	0	0	0	0	0	1	1	0
MIRT1761290	hsa	hsa	hsa-miR-125a-3p	METTL2B	0	0	0	0	0	0	0	1	1	0
MIRT1763749	hsa	hsa	hsa-miR-125a-3p	NFATC4	0	0	0	0	0	0	0	1	1	0
MIRT1765364	hsa	hsa	hsa-miR-125a-3p	ORAI2	0	0	0	0	0	0	0	1	1	0
MIRT1767065	hsa	hsa	hsa-miR-125a-3p	PHACTR4	0	0	0	0	0	0	0	1	1	0
MIRT1767370	hsa	hsa	hsa-miR-125a-3p	PIK3C2A	0	0	0	0	0	0	0	1	1	0
MIRT1768183	hsa	hsa	hsa-miR-125a-5p	PNMAL2	0	0	0	0	0	0	0	1	1	0
MIRT1770922	hsa	hsa	hsa-miR-125a-3p	RGS12	0	0	0	0	0	0	0	1	1	0
MIRT1771105	hsa	hsa	hsa-miR-125a-3p	RINL	0	0	0	0	0	0	0	1	1	0
MIRT1771472	hsa	hsa	hsa-miR-125a-3p	RNF185	0	0	0	0	0	0	0	1	1	0
MIRT1771882	hsa	hsa	hsa-miR-125a-5p	RRP15	0	0	0	0	0	0	0	1	1	0
MIRT1772198	hsa	hsa	hsa-miR-125a-5p	SAP30L	0	0	0	0	0	0	0	1	1	0
MIRT1772585	hsa	hsa	hsa-miR-125a-5p	SEC16A	0	0	0	0	0	0	0	1	1	0
MIRT1775390	hsa	hsa	hsa-miR-125a-5p	SNAI3	0	0	0	0	0	0	0	1	1	0
MIRT1775599	hsa	hsa	hsa-miR-125a-5p	SNX8	0	0	0	0	0	0	0	1	1	0
MIRT1779039	hsa	hsa	hsa-miR-125a-3p	TMPRSS5	0	0	0	0	0	0	0	1	1	0
MIRT1782351	hsa	hsa	hsa-miR-125a-3p	ZAK	0	0	0	0	0	0	0	1	1	0
MIRT1784197	hsa	hsa	hsa-miR-125a-3p	ZNF518B	0	0	0	0	0	0	0	1	1	0
MIRT1787349	hsa	hsa	hsa-miR-125a-3p	GATC	0	0	0	0	0	0	0	1	1	0
MIRT1788014	hsa	hsa	hsa-miR-125a-3p	LPP	0	0	0	0	0	0	0	1	1	0
MIRT1788660	hsa	hsa	hsa-miR-125a-5p	PDPR	0	0	0	0	0	0	0	1	1	0
MIRT1792915	hsa	hsa	hsa-miR-125a-5p	CES3	0	0	0	0	0	0	0	1	1	0
MIRT1793512	hsa	hsa	hsa-miR-125a-3p	CTNNBIP1	0	0	0	0	0	0	0	1	1	0
MIRT1796728	hsa	hsa	hsa-miR-125a-3p	HAPLN4	0	0	0	0	0	0	0	1	1	0
MIRT1797687	hsa	hsa	hsa-miR-125a-5p	KIAA0415	0	0	0	0	0	0	0	1	1	0
MIRT1797840	hsa	hsa	hsa-miR-125a-3p	KIAA1644	0	0	0	0	0	0	0	1	1	0
MIRT1799991	hsa	hsa	hsa-miR-125a-3p	NFATC4	0	0	0	0	0	0	0	1	1	0
MIRT1803214	hsa	hsa	hsa-miR-125a-5p	RRP15	0	0	0	0	0	0	0	1	1	0
MIRT1804411	hsa	hsa	hsa-miR-125a-3p	SLC6A17	0	0	0	0	0	0	0	1	1	0
MIRT1805125	hsa	hsa	hsa-miR-125a-3p	SUPT7L	0	0	0	0	0	0	0	1	1	0
MIRT1806076	hsa	hsa	hsa-miR-125a-5p	TPM3	0	0	0	0	0	0	0	1	1	0
MIRT1807110	hsa	hsa	hsa-miR-125a-3p	ZAK	0	0	0	0	0	0	0	1	1	0
MIRT1809602	hsa	hsa	hsa-miR-125a-5p	ABCC5	0	0	0	0	0	0	0	1	1	0
MIRT1810612	hsa	hsa	hsa-miR-125a-3p	ABHD4	0	0	0	0	0	0	0	1	1	0
MIRT1813644	hsa	hsa	hsa-miR-125a-3p	ACP2	0	0	0	0	0	0	0	1	1	0
MIRT1814713	hsa	hsa	hsa-miR-125a-3p	ACTR1A	0	0	0	0	0	0	0	1	1	0
MIRT1814753	hsa	hsa	hsa-miR-125a-5p	ACTR1B	0	0	0	0	0	0	0	1	1	0
MIRT1815113	hsa	hsa	hsa-miR-125a-3p	ACVR1B	0	0	0	0	0	0	0	1	1	0
MIRT1815893	hsa	hsa	hsa-miR-125a-5p	ADAM19	0	0	0	0	0	0	0	1	1	0
MIRT1818100	hsa	hsa	hsa-miR-125a-3p	AEBP2	0	0	0	0	0	0	0	1	1	0
MIRT1818484	hsa	hsa	hsa-miR-125a-5p	AFAP1	0	0	0	0	0	0	0	1	1	0
MIRT1819779	hsa	hsa	hsa-miR-125a-5p	AGPAT3	0	0	0	0	0	0	0	1	1	0
MIRT1820230	hsa	hsa	hsa-miR-125a-3p	AGT	0	0	0	0	0	0	0	1	1	0
MIRT1820462	hsa	hsa	hsa-miR-125a-3p	AHCYL1	0	0	0	0	0	0	0	1	1	0
MIRT1820998	hsa	hsa	hsa-miR-125a-3p	AIFM2	0	0	0	0	0	0	0	1	1	0
MIRT1823193	hsa	hsa	hsa-miR-125a-3p	ALDH3A2	0	0	0	0	0	0	0	1	1	0
MIRT1824041	hsa	hsa	hsa-miR-125a-3p	ALKBH5	0	0	0	0	0	0	0	1	1	0
MIRT1824192	hsa	hsa	hsa-miR-125a-5p	AMBRA1	0	0	0	0	0	0	0	1	1	0
MIRT1824755	hsa	hsa	hsa-miR-125a-3p	AMOTL1	0	0	0	0	0	0	0	1	1	0
MIRT1825138	hsa	hsa	hsa-miR-125a-5p	ANAPC16	0	0	0	0	0	0	0	1	1	0
MIRT1826244	hsa	hsa	hsa-miR-125a-3p	ANKHD1	0	0	0	0	0	0	0	1	1	0
MIRT1826303	hsa	hsa	hsa-miR-125a-5p	ANKHD1-EIF4EBP3	0	0	0	0	0	0	0	1	1	0
MIRT1827126	hsa	hsa	hsa-miR-125a-5p	ANKRD33B	0	0	0	0	0	0	0	1	1	0
MIRT1827137	hsa	hsa	hsa-miR-125a-3p	ANKRD33B	0	0	0	0	0	0	0	1	1	0
MIRT1831456	hsa	hsa	hsa-miR-125a-3p	APOL6	0	0	0	0	0	0	0	1	1	0
MIRT1831837	hsa	hsa	hsa-miR-125a-5p	APOL6	0	0	0	0	0	0	0	1	1	0
MIRT1832307	hsa	hsa	hsa-miR-125a-5p	APPBP2	0	0	0	0	0	0	0	1	1	0
MIRT1833088	hsa	hsa	hsa-miR-125a-5p	ARCN1	0	0	0	0	0	0	0	1	1	0
MIRT1833952	hsa	hsa	hsa-miR-125a-5p	ARFGAP2	0	0	0	0	0	0	0	1	1	0
MIRT1836587	hsa	hsa	hsa-miR-125a-3p	ARID1A	0	0	0	0	0	0	0	1	1	0
MIRT1837843	hsa	hsa	hsa-miR-125a-3p	ARL1	0	0	0	0	0	0	0	1	1	0
MIRT1839504	hsa	hsa	hsa-miR-125a-3p	ARPC5	0	0	0	0	0	0	0	1	1	0
MIRT1839799	hsa	hsa	hsa-miR-125a-5p	ARRB1	0	0	0	0	0	0	0	1	1	0
MIRT1840675	hsa	hsa	hsa-miR-125a-5p	ASAP3	0	0	0	0	0	0	0	1	1	0
MIRT1840991	hsa	hsa	hsa-miR-125a-3p	ASB8	0	0	0	0	0	0	0	1	1	0
MIRT1841375	hsa	hsa	hsa-miR-125a-3p	ASPHD2	0	0	0	0	0	0	0	1	1	0
MIRT1843269	hsa	hsa	hsa-miR-125a-3p	ATG9A	0	0	0	0	0	0	0	1	1	0
MIRT1844993	hsa	hsa	hsa-miR-125a-3p	ATP6V0D1	0	0	0	0	0	0	0	1	1	0
MIRT1845400	hsa	hsa	hsa-miR-125a-3p	ATP6V1A	0	0	0	0	0	0	0	1	1	0
MIRT1848610	hsa	hsa	hsa-miR-125a-5p	B3GALTL	0	0	0	0	0	0	0	1	1	0
MIRT1848758	hsa	hsa	hsa-miR-125a-5p	B3GNT1	0	0	0	0	0	0	0	1	1	0
MIRT1848912	hsa	hsa	hsa-miR-125a-5p	B4GALT1	0	0	0	0	0	0	0	1	1	0
MIRT1849028	hsa	hsa	hsa-miR-125a-5p	B4GALT3	0	0	0	0	0	0	0	1	1	0
MIRT1849141	hsa	hsa	hsa-miR-125a-3p	B4GALT5	0	0	0	0	0	0	0	1	1	0
MIRT1850307	hsa	hsa	hsa-miR-125a-5p	BAK1	0	0	0	0	0	0	0	1	1	0
MIRT1850355	hsa	hsa	hsa-miR-125a-5p	BAK1	0	0	0	0	0	0	0	1	1	0
MIRT1850392	hsa	hsa	hsa-miR-125a-3p	BAK1	0	0	0	0	0	0	0	1	1	0
MIRT1851466	hsa	hsa	hsa-miR-125a-5p	BCAP29	0	0	0	0	0	0	0	1	1	0
MIRT1851678	hsa	hsa	hsa-miR-125a-3p	BCAT1	0	0	0	0	0	0	0	1	1	0
MIRT1852435	hsa	hsa	hsa-miR-125a-5p	BCL2L13	0	0	0	0	0	0	0	1	1	0
MIRT1852580	hsa	hsa	hsa-miR-125a-3p	BCL2L15	0	0	0	0	0	0	0	1	1	0
MIRT1852975	hsa	hsa	hsa-miR-125a-5p	BCL9L	0	0	0	0	0	0	0	1	1	0
MIRT1853179	hsa	hsa	hsa-miR-125a-3p	BDKRB2	0	0	0	0	0	0	0	1	1	0
MIRT1853322	hsa	hsa	hsa-miR-125a-5p	BDKRB2	0	0	0	0	0	0	0	1	1	0
MIRT1853456	hsa	hsa	hsa-miR-125a-3p	BDNF	0	0	0	0	0	0	0	1	1	0
MIRT1853838	hsa	hsa	hsa-miR-125a-3p	BHLHB9	0	0	0	0	0	0	0	1	1	0
MIRT1855882	hsa	hsa	hsa-miR-125a-5p	BRCC3	0	0	0	0	0	0	0	1	1	0
MIRT1856408	hsa	hsa	hsa-miR-125a-5p	BRMS1	0	0	0	0	0	0	0	1	1	0
MIRT1856768	hsa	hsa	hsa-miR-125a-3p	BSCL2	0	0	0	0	0	0	0	1	1	0
MIRT1856932	hsa	hsa	hsa-miR-125a-5p	BSDC1	0	0	0	0	0	0	0	1	1	0
MIRT1857011	hsa	hsa	hsa-miR-125a-5p	BSG	0	0	0	0	0	0	0	1	1	0
MIRT1860574	hsa	hsa	hsa-miR-125a-5p	C12orf41	0	0	0	0	0	0	0	1	1	0
MIRT1861137	hsa	hsa	hsa-miR-125a-3p	C12orf62	0	0	0	0	0	0	0	1	1	0
MIRT1861383	hsa	hsa	hsa-miR-125a-3p	C12orf76	0	0	0	0	0	0	0	1	1	0
MIRT1861475	hsa	hsa	hsa-miR-125a-5p	C13orf31	0	0	0	0	0	0	0	1	1	0
MIRT1862993	hsa	hsa	hsa-miR-125a-3p	C15orf41	0	0	0	0	0	0	0	1	1	0
MIRT1863562	hsa	hsa	hsa-miR-125a-3p	C16orf5	0	0	0	0	0	0	0	1	1	0
MIRT1864245	hsa	hsa	hsa-miR-125a-5p	C16orf88	0	0	0	0	0	0	0	1	1	0
MIRT1864327	hsa	hsa	hsa-miR-125a-5p	C17orf103	0	0	0	0	0	0	0	1	1	0
MIRT1865867	hsa	hsa	hsa-miR-125a-3p	C1orf123	0	0	0	0	0	0	0	1	1	0
MIRT1866391	hsa	hsa	hsa-miR-125a-3p	C1orf151	0	0	0	0	0	0	0	1	1	0
MIRT1867290	hsa	hsa	hsa-miR-125a-3p	C1orf43	0	0	0	0	0	0	0	1	1	0
MIRT1868288	hsa	hsa	hsa-miR-125a-3p	C20orf112	0	0	0	0	0	0	0	1	1	0
MIRT1868329	hsa	hsa	hsa-miR-125a-5p	C20orf112	0	0	0	0	0	0	0	1	1	0
MIRT1868616	hsa	hsa	hsa-miR-125a-3p	C20orf177	0	0	0	0	0	0	0	1	1	0
MIRT1868643	hsa	hsa	hsa-miR-125a-3p	C20orf194	0	0	0	0	0	0	0	1	1	0
MIRT1869238	hsa	hsa	hsa-miR-125a-3p	C22orf13	0	0	0	0	0	0	0	1	1	0
MIRT1869344	hsa	hsa	hsa-miR-125a-5p	C22orf29	0	0	0	0	0	0	0	1	1	0
MIRT1870197	hsa	hsa	hsa-miR-125a-3p	C2orf68	0	0	0	0	0	0	0	1	1	0
MIRT1873044	hsa	hsa	hsa-miR-125a-3p	C5orf62	0	0	0	0	0	0	0	1	1	0
MIRT1873321	hsa	hsa	hsa-miR-125a-3p	C6orf106	0	0	0	0	0	0	0	1	1	0
MIRT1874182	hsa	hsa	hsa-miR-125a-5p	C6orf35	0	0	0	0	0	0	0	1	1	0
MIRT1874597	hsa	hsa	hsa-miR-125a-3p	C6orf89	0	0	0	0	0	0	0	1	1	0
MIRT1875078	hsa	hsa	hsa-miR-125a-3p	C7orf68	0	0	0	0	0	0	0	1	1	0
MIRT1875888	hsa	hsa	hsa-miR-125a-3p	C9orf5	0	0	0	0	0	0	0	1	1	0
MIRT1876852	hsa	hsa	hsa-miR-125a-5p	CAB39L	0	0	0	0	0	0	0	1	1	0
MIRT1877083	hsa	hsa	hsa-miR-125a-5p	CACNB2	0	0	0	0	0	0	0	1	1	0
MIRT1877241	hsa	hsa	hsa-miR-125a-3p	CALCOCO2	0	0	0	0	0	0	0	1	1	0
MIRT1879478	hsa	hsa	hsa-miR-125a-3p	CAP1	0	0	0	0	0	0	0	1	1	0
MIRT1879518	hsa	hsa	hsa-miR-125a-5p	CAPN1	0	0	0	0	0	0	0	1	1	0
MIRT1879755	hsa	hsa	hsa-miR-125a-5p	CAPRIN1	0	0	0	0	0	0	0	1	1	0
MIRT1880109	hsa	hsa	hsa-miR-125a-3p	CAPZA2	0	0	0	0	0	0	0	1	1	0
MIRT1880414	hsa	hsa	hsa-miR-125a-5p	CASC3	0	0	0	0	0	0	0	1	1	0
MIRT1882778	hsa	hsa	hsa-miR-125a-3p	CBX5	0	0	0	0	0	0	0	1	1	0
MIRT1883536	hsa	hsa	hsa-miR-125a-5p	CCDC113	0	0	0	0	0	0	0	1	1	0
MIRT1883879	hsa	hsa	hsa-miR-125a-3p	CCDC142	0	0	0	0	0	0	0	1	1	0
MIRT1885088	hsa	hsa	hsa-miR-125a-5p	CCDC93	0	0	0	0	0	0	0	1	1	0
MIRT1886992	hsa	hsa	hsa-miR-125a-5p	CD248	0	0	0	0	0	0	0	1	1	0
MIRT1887953	hsa	hsa	hsa-miR-125a-3p	CD47	0	0	0	0	0	0	0	1	1	0
MIRT1888076	hsa	hsa	hsa-miR-125a-5p	CD59	0	0	0	0	0	0	0	1	1	0
MIRT1888447	hsa	hsa	hsa-miR-125a-3p	CD84	0	0	0	0	0	0	0	1	1	0
MIRT1888633	hsa	hsa	hsa-miR-125a-3p	CD99L2	0	0	0	0	0	0	0	1	1	0
MIRT1889559	hsa	hsa	hsa-miR-125a-3p	CDC42SE1	0	0	0	0	0	0	0	1	1	0
MIRT1890018	hsa	hsa	hsa-miR-125a-5p	CDH6	0	0	0	0	0	0	0	1	1	0
MIRT1890118	hsa	hsa	hsa-miR-125a-3p	CDH6	0	0	0	0	0	0	0	1	1	0
MIRT1890528	hsa	hsa	hsa-miR-125a-3p	CDK16	0	0	0	0	0	0	0	1	1	0
MIRT1891853	hsa	hsa	hsa-miR-125a-5p	CDR2L	0	0	0	0	0	0	0	1	1	0
MIRT1892185	hsa	hsa	hsa-miR-125a-5p	CDS2	0	0	0	0	0	0	0	1	1	0
MIRT1892730	hsa	hsa	hsa-miR-125a-5p	CELF1	0	0	0	0	0	0	0	1	1	0
MIRT1892928	hsa	hsa	hsa-miR-125a-3p	CENPBD1	0	0	0	0	0	0	0	1	1	0
MIRT1894247	hsa	hsa	hsa-miR-125a-3p	CFL2	0	0	0	0	0	0	0	1	1	0
MIRT1894699	hsa	hsa	hsa-miR-125a-5p	CHCHD3	0	0	0	0	0	0	0	1	1	0
MIRT1895396	hsa	hsa	hsa-miR-125a-3p	CHI3L1	0	0	0	0	0	0	0	1	1	0
MIRT1896449	hsa	hsa	hsa-miR-125a-3p	CHRNB1	0	0	0	0	0	0	0	1	1	0
MIRT1896725	hsa	hsa	hsa-miR-125a-3p	CHST3	0	0	0	0	0	0	0	1	1	0
MIRT1896881	hsa	hsa	hsa-miR-125a-5p	CHTF8	0	0	0	0	0	0	0	1	1	0
MIRT1897244	hsa	hsa	hsa-miR-125a-5p	CIAO1	0	0	0	0	0	0	0	1	1	0
MIRT1897276	hsa	hsa	hsa-miR-125a-3p	CIAO1	0	0	0	0	0	0	0	1	1	0
MIRT1897591	hsa	hsa	hsa-miR-125a-3p	CISD2	0	0	0	0	0	0	0	1	1	0
MIRT1898477	hsa	hsa	hsa-miR-125a-3p	CLCN6	0	0	0	0	0	0	0	1	1	0
MIRT1898845	hsa	hsa	hsa-miR-125a-5p	CLDN12	0	0	0	0	0	0	0	1	1	0
MIRT1899109	hsa	hsa	hsa-miR-125a-5p	CLEC2D	0	0	0	0	0	0	0	1	1	0
MIRT1899383	hsa	hsa	hsa-miR-125a-3p	CLIC4	0	0	0	0	0	0	0	1	1	0
MIRT1900887	hsa	hsa	hsa-miR-125a-5p	CMTM3	0	0	0	0	0	0	0	1	1	0
MIRT1902722	hsa	hsa	hsa-miR-125a-3p	COA5	0	0	0	0	0	0	0	1	1	0
MIRT1905442	hsa	hsa	hsa-miR-125a-5p	COPS7B	0	0	0	0	0	0	0	1	1	0
MIRT1905695	hsa	hsa	hsa-miR-125a-5p	COPZ1	0	0	0	0	0	0	0	1	1	0
MIRT1906177	hsa	hsa	hsa-miR-125a-3p	COQ9	0	0	0	0	0	0	0	1	1	0
MIRT1906315	hsa	hsa	hsa-miR-125a-3p	CORO1C	0	0	0	0	0	0	0	1	1	0
MIRT1906892	hsa	hsa	hsa-miR-125a-5p	COX7A2L	0	0	0	0	0	0	0	1	1	0
MIRT1908118	hsa	hsa	hsa-miR-125a-3p	CPSF6	0	0	0	0	0	0	0	1	1	0
MIRT1908649	hsa	hsa	hsa-miR-125a-3p	CRAMP1L	0	0	0	0	0	0	0	1	1	0
MIRT1908920	hsa	hsa	hsa-miR-125a-5p	CRCP	0	0	0	0	0	0	0	1	1	0
MIRT1909052	hsa	hsa	hsa-miR-125a-3p	CREB1	0	0	0	0	0	0	0	1	1	0
MIRT1909151	hsa	hsa	hsa-miR-125a-5p	CREB1	0	0	0	0	0	0	0	1	1	0
MIRT1909301	hsa	hsa	hsa-miR-125a-5p	CREB3L2	0	0	0	0	0	0	0	1	1	0
MIRT1909729	hsa	hsa	hsa-miR-125a-3p	CRIP2	0	0	0	0	0	0	0	1	1	0
MIRT1910269	hsa	hsa	hsa-miR-125a-3p	CRKL	0	0	0	0	0	0	0	1	1	0
MIRT1911100	hsa	hsa	hsa-miR-125a-5p	CSF1	0	0	0	0	0	0	0	1	1	0
MIRT1911207	hsa	hsa	hsa-miR-125a-3p	CSGALNACT2	0	0	0	0	0	0	0	1	1	0
MIRT1911558	hsa	hsa	hsa-miR-125a-5p	CSNK1E	0	0	0	0	0	0	0	1	1	0
MIRT1911612	hsa	hsa	hsa-miR-125a-3p	CSNK1E	0	0	0	0	0	0	0	1	1	0
MIRT1911813	hsa	hsa	hsa-miR-125a-5p	CSNK1G1	0	0	0	0	0	0	0	1	1	0
MIRT1912010	hsa	hsa	hsa-miR-125a-5p	CSNK2A1	0	0	0	0	0	0	0	1	1	0
MIRT1912406	hsa	hsa	hsa-miR-125a-3p	CSRP1	0	0	0	0	0	0	0	1	1	0
MIRT1913137	hsa	hsa	hsa-miR-125a-3p	CTDSPL2	0	0	0	0	0	0	0	1	1	0
MIRT1914013	hsa	hsa	hsa-miR-125a-3p	CTSB	0	0	0	0	0	0	0	1	1	0
MIRT1915949	hsa	hsa	hsa-miR-125a-3p	CXorf38	0	0	0	0	0	0	0	1	1	0
MIRT1916624	hsa	hsa	hsa-miR-125a-5p	CYB5D1	0	0	0	0	0	0	0	1	1	0
MIRT1917362	hsa	hsa	hsa-miR-125a-3p	CYCS	0	0	0	0	0	0	0	1	1	0
MIRT1917474	hsa	hsa	hsa-miR-125a-5p	CYFIP2	0	0	0	0	0	0	0	1	1	0
MIRT1918079	hsa	hsa	hsa-miR-125a-3p	CYP20A1	0	0	0	0	0	0	0	1	1	0
MIRT1918391	hsa	hsa	hsa-miR-125a-5p	CYP26B1	0	0	0	0	0	0	0	1	1	0
MIRT1918775	hsa	hsa	hsa-miR-125a-5p	CYP4V2	0	0	0	0	0	0	0	1	1	0
MIRT1919420	hsa	hsa	hsa-miR-125a-5p	DAZAP2	0	0	0	0	0	0	0	1	1	0
MIRT1919755	hsa	hsa	hsa-miR-125a-3p	DBT	0	0	0	0	0	0	0	1	1	0
MIRT1919797	hsa	hsa	hsa-miR-125a-3p	DCAF10	0	0	0	0	0	0	0	1	1	0
MIRT1920670	hsa	hsa	hsa-miR-125a-5p	DCAF7	0	0	0	0	0	0	0	1	1	0
MIRT1920710	hsa	hsa	hsa-miR-125a-3p	DCAF7	0	0	0	0	0	0	0	1	1	0
MIRT1921428	hsa	hsa	hsa-miR-125a-5p	DCLK1	0	0	0	0	0	0	0	1	1	0
MIRT1922334	hsa	hsa	hsa-miR-125a-3p	DCTN4	0	0	0	0	0	0	0	1	1	0
MIRT1923015	hsa	hsa	hsa-miR-125a-3p	DCUN1D2	0	0	0	0	0	0	0	1	1	0
MIRT1924773	hsa	hsa	hsa-miR-125a-3p	DDX21	0	0	0	0	0	0	0	1	1	0
MIRT1925763	hsa	hsa	hsa-miR-125a-3p	DEDD2	0	0	0	0	0	0	0	1	1	0
MIRT1926923	hsa	hsa	hsa-miR-125a-3p	DGAT1	0	0	0	0	0	0	0	1	1	0
MIRT1927010	hsa	hsa	hsa-miR-125a-3p	DGKD	0	0	0	0	0	0	0	1	1	0
MIRT1927653	hsa	hsa	hsa-miR-125a-5p	DHCR7	0	0	0	0	0	0	0	1	1	0
MIRT1927776	hsa	hsa	hsa-miR-125a-3p	DHODH	0	0	0	0	0	0	0	1	1	0
MIRT1927988	hsa	hsa	hsa-miR-125a-3p	DHTKD1	0	0	0	0	0	0	0	1	1	0
MIRT1928429	hsa	hsa	hsa-miR-125a-3p	DHX57	0	0	0	0	0	0	0	1	1	0
MIRT1931256	hsa	hsa	hsa-miR-125a-3p	DNAJA4	0	0	0	0	0	0	0	1	1	0
MIRT1933538	hsa	hsa	hsa-miR-125a-3p	DNAJC6	0	0	0	0	0	0	0	1	1	0
MIRT1933728	hsa	hsa	hsa-miR-125a-3p	DNAJC9	0	0	0	0	0	0	0	1	1	0
MIRT1934125	hsa	hsa	hsa-miR-125a-3p	DNM1L	0	0	0	0	0	0	0	1	1	0
MIRT1934353	hsa	hsa	hsa-miR-125a-3p	DNPEP	0	0	0	0	0	0	0	1	1	0
MIRT1935816	hsa	hsa	hsa-miR-125a-3p	DPYSL2	0	0	0	0	0	0	0	1	1	0
MIRT1935987	hsa	hsa	hsa-miR-125a-3p	DRAM1	0	0	0	0	0	0	0	1	1	0
MIRT1937983	hsa	hsa	hsa-miR-125a-5p	DUSP6	0	0	0	0	0	0	0	1	1	0
MIRT1938210	hsa	hsa	hsa-miR-125a-3p	DVL3	0	0	0	0	0	0	0	1	1	0
MIRT1939074	hsa	hsa	hsa-miR-125a-5p	E2F3	0	0	0	0	0	0	0	1	1	0
MIRT1939398	hsa	hsa	hsa-miR-125a-5p	EAF1	0	0	0	0	0	0	0	1	1	0
MIRT1940235	hsa	hsa	hsa-miR-125a-5p	EDEM1	0	0	0	0	0	0	0	1	1	0
MIRT1940790	hsa	hsa	hsa-miR-125a-5p	EEF1G	0	0	0	0	0	0	0	1	1	0
MIRT1941575	hsa	hsa	hsa-miR-125a-3p	EFR3A	0	0	0	0	0	0	0	1	1	0
MIRT1941624	hsa	hsa	hsa-miR-125a-3p	EFR3B	0	0	0	0	0	0	0	1	1	0
MIRT1942581	hsa	hsa	hsa-miR-125a-3p	EIF1	0	0	0	0	0	0	0	1	1	0
MIRT1943667	hsa	hsa	hsa-miR-125a-5p	EIF2S3	0	0	0	0	0	0	0	1	1	0
MIRT1944772	hsa	hsa	hsa-miR-125a-5p	EIF4EBP3	0	0	0	0	0	0	0	1	1	0
MIRT1946652	hsa	hsa	hsa-miR-125a-5p	ELMO2	0	0	0	0	0	0	0	1	1	0
MIRT1947122	hsa	hsa	hsa-miR-125a-5p	ELOVL1	0	0	0	0	0	0	0	1	1	0
MIRT1947985	hsa	hsa	hsa-miR-125a-3p	EMP2	0	0	0	0	0	0	0	1	1	0
MIRT1948373	hsa	hsa	hsa-miR-125a-3p	ENAH	0	0	0	0	0	0	0	1	1	0
MIRT1948559	hsa	hsa	hsa-miR-125a-3p	ENO1	0	0	0	0	0	0	0	1	1	0
MIRT1948910	hsa	hsa	hsa-miR-125a-5p	ENPP1	0	0	0	0	0	0	0	1	1	0
MIRT1951712	hsa	hsa	hsa-miR-125a-5p	EREG	0	0	0	0	0	0	0	1	1	0
MIRT1952425	hsa	hsa	hsa-miR-125a-3p	ERLIN2	0	0	0	0	0	0	0	1	1	0
MIRT1952617	hsa	hsa	hsa-miR-125a-5p	ERO1LB	0	0	0	0	0	0	0	1	1	0
MIRT1952875	hsa	hsa	hsa-miR-125a-5p	ESYT1	0	0	0	0	0	0	0	1	1	0
MIRT1953348	hsa	hsa	hsa-miR-125a-3p	ETNK1	0	0	0	0	0	0	0	1	1	0
MIRT1953981	hsa	hsa	hsa-miR-125a-5p	ETV6	0	0	0	0	0	0	0	1	1	0
MIRT1954745	hsa	hsa	hsa-miR-125a-5p	EXOC8	0	0	0	0	0	0	0	1	1	0
MIRT1954956	hsa	hsa	hsa-miR-125a-3p	EXOSC2	0	0	0	0	0	0	0	1	1	0
MIRT1956394	hsa	hsa	hsa-miR-125a-3p	FADS1	0	0	0	0	0	0	0	1	1	0
MIRT1956513	hsa	hsa	hsa-miR-125a-5p	FADS2	0	0	0	0	0	0	0	1	1	0
MIRT1956564	hsa	hsa	hsa-miR-125a-3p	FADS6	0	0	0	0	0	0	0	1	1	0
MIRT1957045	hsa	hsa	hsa-miR-125a-3p	FAM101B	0	0	0	0	0	0	0	1	1	0
MIRT1957127	hsa	hsa	hsa-miR-125a-5p	FAM102A	0	0	0	0	0	0	0	1	1	0
MIRT1959406	hsa	hsa	hsa-miR-125a-5p	FAM134C	0	0	0	0	0	0	0	1	1	0
MIRT1959582	hsa	hsa	hsa-miR-125a-5p	FAM134C	0	0	0	0	0	0	0	1	1	0
MIRT1960374	hsa	hsa	hsa-miR-125a-3p	FAM168B	0	0	0	0	0	0	0	1	1	0
MIRT1960651	hsa	hsa	hsa-miR-125a-5p	FAM176A	0	0	0	0	0	0	0	1	1	0
MIRT1960748	hsa	hsa	hsa-miR-125a-3p	FAM178A	0	0	0	0	0	0	0	1	1	0
MIRT1962385	hsa	hsa	hsa-miR-125a-5p	FAM20B	0	0	0	0	0	0	0	1	1	0
MIRT1962638	hsa	hsa	hsa-miR-125a-5p	FAM32A	0	0	0	0	0	0	0	1	1	0
MIRT1963148	hsa	hsa	hsa-miR-125a-3p	FAM46A	0	0	0	0	0	0	0	1	1	0
MIRT1963732	hsa	hsa	hsa-miR-125a-3p	FAM55C	0	0	0	0	0	0	0	1	1	0
MIRT1963912	hsa	hsa	hsa-miR-125a-5p	FAM63B	0	0	0	0	0	0	0	1	1	0
MIRT1965137	hsa	hsa	hsa-miR-125a-3p	FARP1	0	0	0	0	0	0	0	1	1	0
MIRT1966398	hsa	hsa	hsa-miR-125a-5p	FBXO10	0	0	0	0	0	0	0	1	1	0
MIRT1966660	hsa	hsa	hsa-miR-125a-3p	FBXO21	0	0	0	0	0	0	0	1	1	0
MIRT1966958	hsa	hsa	hsa-miR-125a-3p	FBXO31	0	0	0	0	0	0	0	1	1	0
MIRT1969637	hsa	hsa	hsa-miR-125a-3p	FGF7	0	0	0	0	0	0	0	1	1	0
MIRT1969771	hsa	hsa	hsa-miR-125a-5p	FGFR1	0	0	0	0	0	0	0	1	1	0
MIRT1970112	hsa	hsa	hsa-miR-125a-3p	FIBIN	0	0	0	0	0	0	0	1	1	0
MIRT1971120	hsa	hsa	hsa-miR-125a-5p	FLNC	0	0	0	0	0	0	0	1	1	0
MIRT1971573	hsa	hsa	hsa-miR-125a-5p	FMR1	0	0	0	0	0	0	0	1	1	0
MIRT1972434	hsa	hsa	hsa-miR-125a-3p	FNDC4	0	0	0	0	0	0	0	1	1	0
MIRT1974855	hsa	hsa	hsa-miR-125a-3p	FRMD6	0	0	0	0	0	0	0	1	1	0
MIRT1975192	hsa	hsa	hsa-miR-125a-3p	FRY	0	0	0	0	0	0	0	1	1	0
MIRT1978419	hsa	hsa	hsa-miR-125a-3p	GALNT1	0	0	0	0	0	0	0	1	1	0
MIRT1978914	hsa	hsa	hsa-miR-125a-3p	GALNTL2	0	0	0	0	0	0	0	1	1	0
MIRT1979312	hsa	hsa	hsa-miR-125a-5p	GAS7	0	0	0	0	0	0	0	1	1	0
MIRT1980038	hsa	hsa	hsa-miR-125a-5p	GATAD2B	0	0	0	0	0	0	0	1	1	0
MIRT1980200	hsa	hsa	hsa-miR-125a-3p	GATC	0	0	0	0	0	0	0	1	1	0
MIRT1980374	hsa	hsa	hsa-miR-125a-3p	GBA2	0	0	0	0	0	0	0	1	1	0
MIRT1980380	hsa	hsa	hsa-miR-125a-5p	GBA2	0	0	0	0	0	0	0	1	1	0
MIRT1983136	hsa	hsa	hsa-miR-125a-3p	GIT1	0	0	0	0	0	0	0	1	1	0
MIRT1983428	hsa	hsa	hsa-miR-125a-3p	GK	0	0	0	0	0	0	0	1	1	0
MIRT1983463	hsa	hsa	hsa-miR-125a-3p	GLB1	0	0	0	0	0	0	0	1	1	0
MIRT1983478	hsa	hsa	hsa-miR-125a-5p	GLB1	0	0	0	0	0	0	0	1	1	0
MIRT1984083	hsa	hsa	hsa-miR-125a-3p	GLG1	0	0	0	0	0	0	0	1	1	0
MIRT1984398	hsa	hsa	hsa-miR-125a-5p	GLIPR1	0	0	0	0	0	0	0	1	1	0
MIRT1985141	hsa	hsa	hsa-miR-125a-3p	GLT25D1	0	0	0	0	0	0	0	1	1	0
MIRT1985534	hsa	hsa	hsa-miR-125a-5p	GLYR1	0	0	0	0	0	0	0	1	1	0
MIRT1985717	hsa	hsa	hsa-miR-125a-3p	GM2A	0	0	0	0	0	0	0	1	1	0
MIRT1986714	hsa	hsa	hsa-miR-125a-5p	GNB4	0	0	0	0	0	0	0	1	1	0
MIRT1987670	hsa	hsa	hsa-miR-125a-3p	GNL3L	0	0	0	0	0	0	0	1	1	0
MIRT1988698	hsa	hsa	hsa-miR-125a-5p	GOLGA1	0	0	0	0	0	0	0	1	1	0
MIRT1991979	hsa	hsa	hsa-miR-125a-5p	GPR107	0	0	0	0	0	0	0	1	1	0
MIRT1992592	hsa	hsa	hsa-miR-125a-3p	GPRC5A	0	0	0	0	0	0	0	1	1	0
MIRT1992643	hsa	hsa	hsa-miR-125a-3p	GPT2	0	0	0	0	0	0	0	1	1	0
MIRT1993313	hsa	hsa	hsa-miR-125a-5p	GRB2	0	0	0	0	0	0	0	1	1	0
MIRT1993584	hsa	hsa	hsa-miR-125a-5p	GRHL1	0	0	0	0	0	0	0	1	1	0
MIRT1994441	hsa	hsa	hsa-miR-125a-5p	GSS	0	0	0	0	0	0	0	1	1	0
MIRT1994554	hsa	hsa	hsa-miR-125a-3p	GSTCD	0	0	0	0	0	0	0	1	1	0
MIRT1996937	hsa	hsa	hsa-miR-125a-5p	HAX1	0	0	0	0	0	0	0	1	1	0
MIRT1997117	hsa	hsa	hsa-miR-125a-5p	HDAC1	0	0	0	0	0	0	0	1	1	0
MIRT1998412	hsa	hsa	hsa-miR-125a-5p	HECTD3	0	0	0	0	0	0	0	1	1	0
MIRT1998481	hsa	hsa	hsa-miR-125a-3p	HEG1	0	0	0	0	0	0	0	1	1	0
MIRT1999100	hsa	hsa	hsa-miR-125a-3p	HEXIM1	0	0	0	0	0	0	0	1	1	0
MIRT2000065	hsa	hsa	hsa-miR-125a-3p	HIGD1A	0	0	0	0	0	0	0	1	1	0
MIRT2000298	hsa	hsa	hsa-miR-125a-3p	HIPK2	0	0	0	0	0	0	0	1	1	0
MIRT2001500	hsa	hsa	hsa-miR-125a-3p	HMG20A	0	0	0	0	0	0	0	1	1	0
MIRT2001704	hsa	hsa	hsa-miR-125a-5p	HMGB3	0	0	0	0	0	0	0	1	1	0
MIRT2001897	hsa	hsa	hsa-miR-125a-5p	HMGCR	0	0	0	0	0	0	0	1	1	0
MIRT2004071	hsa	hsa	hsa-miR-125a-3p	HOOK3	0	0	0	0	0	0	0	1	1	0
MIRT2007027	hsa	hsa	hsa-miR-125a-3p	HSPE1-MOBKL3	0	0	0	0	0	0	0	1	1	0
MIRT2008892	hsa	hsa	hsa-miR-125a-5p	IER3IP1	0	0	0	0	0	0	0	1	1	0
MIRT2008899	hsa	hsa	hsa-miR-125a-5p	IER3IP1	0	0	0	0	0	0	0	1	1	0
MIRT2009010	hsa	hsa	hsa-miR-125a-5p	IFFO1	0	0	0	0	0	0	0	1	1	0
MIRT2009338	hsa	hsa	hsa-miR-125a-3p	IFIT2	0	0	0	0	0	0	0	1	1	0
MIRT2009500	hsa	hsa	hsa-miR-125a-5p	IFIT5	0	0	0	0	0	0	0	1	1	0
MIRT2009879	hsa	hsa	hsa-miR-125a-5p	IFRD2	0	0	0	0	0	0	0	1	1	0
MIRT2010742	hsa	hsa	hsa-miR-125a-3p	IGF2BP2	0	0	0	0	0	0	0	1	1	0
MIRT2011074	hsa	hsa	hsa-miR-125a-5p	IGFBP3	0	0	0	0	0	0	0	1	1	0
MIRT2011589	hsa	hsa	hsa-miR-125a-5p	IKZF4	0	0	0	0	0	0	0	1	1	0
MIRT2011960	hsa	hsa	hsa-miR-125a-3p	IL1R1	0	0	0	0	0	0	0	1	1	0
MIRT2012476	hsa	hsa	hsa-miR-125a-3p	IL33	0	0	0	0	0	0	0	1	1	0
MIRT2012873	hsa	hsa	hsa-miR-125a-5p	IL6ST	0	0	0	0	0	0	0	1	1	0
MIRT2013726	hsa	hsa	hsa-miR-125a-5p	ING4	0	0	0	0	0	0	0	1	1	0
MIRT2014764	hsa	hsa	hsa-miR-125a-5p	INSR	0	0	0	0	0	0	0	1	1	0
MIRT2014802	hsa	hsa	hsa-miR-125a-3p	INSR	0	0	0	0	0	0	0	1	1	0
MIRT2014976	hsa	hsa	hsa-miR-125a-5p	IP6K1	0	0	0	0	0	0	0	1	1	0
MIRT2015027	hsa	hsa	hsa-miR-125a-5p	IP6K1	0	0	0	0	0	0	0	1	1	0
MIRT2016333	hsa	hsa	hsa-miR-125a-5p	IRF1	0	0	0	0	0	0	0	1	1	0
MIRT2016455	hsa	hsa	hsa-miR-125a-3p	IRF1	0	0	0	0	0	0	0	1	1	0
MIRT2016667	hsa	hsa	hsa-miR-125a-3p	IRF2BP2	0	0	0	0	0	0	0	1	1	0
MIRT2017510	hsa	hsa	hsa-miR-125a-3p	ISG20L2	0	0	0	0	0	0	0	1	1	0
MIRT2017568	hsa	hsa	hsa-miR-125a-5p	ISLR	0	0	0	0	0	0	0	1	1	0
MIRT2017718	hsa	hsa	hsa-miR-125a-5p	ITCH	0	0	0	0	0	0	0	1	1	0
MIRT2018405	hsa	hsa	hsa-miR-125a-3p	ITGA6	0	0	0	0	0	0	0	1	1	0
MIRT2018494	hsa	hsa	hsa-miR-125a-3p	ITGAV	0	0	0	0	0	0	0	1	1	0
MIRT2018798	hsa	hsa	hsa-miR-125a-5p	ITGB3	0	0	0	0	0	0	0	1	1	0
MIRT2018856	hsa	hsa	hsa-miR-125a-3p	ITGB5	0	0	0	0	0	0	0	1	1	0
MIRT2020146	hsa	hsa	hsa-miR-125a-3p	JAK1	0	0	0	0	0	0	0	1	1	0
MIRT2020432	hsa	hsa	hsa-miR-125a-5p	JHDM1D	0	0	0	0	0	0	0	1	1	0
MIRT2022163	hsa	hsa	hsa-miR-125a-5p	KCNJ9	0	0	0	0	0	0	0	1	1	0
MIRT2022784	hsa	hsa	hsa-miR-125a-3p	KCTD20	0	0	0	0	0	0	0	1	1	0
MIRT2024316	hsa	hsa	hsa-miR-125a-3p	KIAA0090	0	0	0	0	0	0	0	1	1	0
MIRT2024464	hsa	hsa	hsa-miR-125a-5p	KIAA0174	0	0	0	0	0	0	0	1	1	0
MIRT2024825	hsa	hsa	hsa-miR-125a-3p	KIAA0226	0	0	0	0	0	0	0	1	1	0
MIRT2025441	hsa	hsa	hsa-miR-125a-3p	KIAA0317	0	0	0	0	0	0	0	1	1	0
MIRT2025604	hsa	hsa	hsa-miR-125a-5p	KIAA0319L	0	0	0	0	0	0	0	1	1	0
MIRT2025770	hsa	hsa	hsa-miR-125a-3p	KIAA0355	0	0	0	0	0	0	0	1	1	0
MIRT2025964	hsa	hsa	hsa-miR-125a-3p	KIAA0430	0	0	0	0	0	0	0	1	1	0
MIRT2026193	hsa	hsa	hsa-miR-125a-5p	KIAA0513	0	0	0	0	0	0	0	1	1	0
MIRT2027343	hsa	hsa	hsa-miR-125a-3p	KIAA1310	0	0	0	0	0	0	0	1	1	0
MIRT2027762	hsa	hsa	hsa-miR-125a-3p	KIAA1539	0	0	0	0	0	0	0	1	1	0
MIRT2027963	hsa	hsa	hsa-miR-125a-3p	KIAA1609	0	0	0	0	0	0	0	1	1	0
MIRT2029808	hsa	hsa	hsa-miR-125a-5p	KIF5C	0	0	0	0	0	0	0	1	1	0
MIRT2029905	hsa	hsa	hsa-miR-125a-5p	KIRREL	0	0	0	0	0	0	0	1	1	0
MIRT2030663	hsa	hsa	hsa-miR-125a-5p	KLF3	0	0	0	0	0	0	0	1	1	0
MIRT2030952	hsa	hsa	hsa-miR-125a-3p	KLF6	0	0	0	0	0	0	0	1	1	0
MIRT2031930	hsa	hsa	hsa-miR-125a-3p	KLHL28	0	0	0	0	0	0	0	1	1	0
MIRT2033046	hsa	hsa	hsa-miR-125a-5p	KPNA6	0	0	0	0	0	0	0	1	1	0
MIRT2033626	hsa	hsa	hsa-miR-125a-5p	KPNB1	0	0	0	0	0	0	0	1	1	0
MIRT2033851	hsa	hsa	hsa-miR-125a-3p	KREMEN1	0	0	0	0	0	0	0	1	1	0
MIRT2036259	hsa	hsa	hsa-miR-125a-3p	LBH	0	0	0	0	0	0	0	1	1	0
MIRT2037639	hsa	hsa	hsa-miR-125a-3p	LEPREL4	0	0	0	0	0	0	0	1	1	0
MIRT2037707	hsa	hsa	hsa-miR-125a-3p	LEPROT	0	0	0	0	0	0	0	1	1	0
MIRT2037794	hsa	hsa	hsa-miR-125a-5p	LEPROT	0	0	0	0	0	0	0	1	1	0
MIRT2038120	hsa	hsa	hsa-miR-125a-3p	LGALS3BP	0	0	0	0	0	0	0	1	1	0
MIRT2038596	hsa	hsa	hsa-miR-125a-3p	LHFPL2	0	0	0	0	0	0	0	1	1	0
MIRT2040391	hsa	hsa	hsa-miR-125a-5p	LMLN	0	0	0	0	0	0	0	1	1	0
MIRT2040839	hsa	hsa	hsa-miR-125a-3p	LOC400950	0	0	0	0	0	0	0	1	1	0
MIRT2042034	hsa	hsa	hsa-miR-125a-5p	LPIN2	0	0	0	0	0	0	0	1	1	0
MIRT2042377	hsa	hsa	hsa-miR-125a-3p	LPP	0	0	0	0	0	0	0	1	1	0
MIRT2042913	hsa	hsa	hsa-miR-125a-5p	LRP1	0	0	0	0	0	0	0	1	1	0
MIRT2042970	hsa	hsa	hsa-miR-125a-3p	LRP12	0	0	0	0	0	0	0	1	1	0
MIRT2044063	hsa	hsa	hsa-miR-125a-5p	LRRC8A	0	0	0	0	0	0	0	1	1	0
MIRT2046083	hsa	hsa	hsa-miR-125a-5p	LYPLA2	0	0	0	0	0	0	0	1	1	0
MIRT2046683	hsa	hsa	hsa-miR-125a-3p	LYRM7	0	0	0	0	0	0	0	1	1	0
MIRT2047647	hsa	hsa	hsa-miR-125a-5p	MADD	0	0	0	0	0	0	0	1	1	0
MIRT2048907	hsa	hsa	hsa-miR-125a-5p	MANBAL	0	0	0	0	0	0	0	1	1	0
MIRT2048950	hsa	hsa	hsa-miR-125a-3p	MANBAL	0	0	0	0	0	0	0	1	1	0
MIRT2049018	hsa	hsa	hsa-miR-125a-3p	MANF	0	0	0	0	0	0	0	1	1	0
MIRT2049491	hsa	hsa	hsa-miR-125a-3p	MAP1B	0	0	0	0	0	0	0	1	1	0
MIRT2049740	hsa	hsa	hsa-miR-125a-3p	MAP1LC3B	0	0	0	0	0	0	0	1	1	0
MIRT2050966	hsa	hsa	hsa-miR-125a-5p	MAP4	0	0	0	0	0	0	0	1	1	0
MIRT2050995	hsa	hsa	hsa-miR-125a-3p	MAP4	0	0	0	0	0	0	0	1	1	0
MIRT2051959	hsa	hsa	hsa-miR-125a-5p	MAPK12	0	0	0	0	0	0	0	1	1	0
MIRT2052422	hsa	hsa	hsa-miR-125a-5p	MAPK1IP1L	0	0	0	0	0	0	0	1	1	0
MIRT2052563	hsa	hsa	hsa-miR-125a-3p	MAPK9	0	0	0	0	0	0	0	1	1	0
MIRT2052805	hsa	hsa	hsa-miR-125a-5p	MAPKAPK2	0	0	0	0	0	0	0	1	1	0
MIRT2052925	hsa	hsa	hsa-miR-125a-3p	MAPRE1	0	0	0	0	0	0	0	1	1	0
MIRT2053062	hsa	hsa	hsa-miR-125a-5p	MAPRE2	0	0	0	0	0	0	0	1	1	0
MIRT2053148	hsa	hsa	hsa-miR-125a-3p	MAPRE2	0	0	0	0	0	0	0	1	1	0
MIRT2054033	hsa	hsa	hsa-miR-125a-3p	MAST3	0	0	0	0	0	0	0	1	1	0
MIRT2054709	hsa	hsa	hsa-miR-125a-5p	MAVS	0	0	0	0	0	0	0	1	1	0
MIRT2055605	hsa	hsa	hsa-miR-125a-3p	MBNL2	0	0	0	0	0	0	0	1	1	0
MIRT2056039	hsa	hsa	hsa-miR-125a-5p	MCAM	0	0	0	0	0	0	0	1	1	0
MIRT2056193	hsa	hsa	hsa-miR-125a-3p	MCC	0	0	0	0	0	0	0	1	1	0
MIRT2056550	hsa	hsa	hsa-miR-125a-3p	MCFD2	0	0	0	0	0	0	0	1	1	0
MIRT2056851	hsa	hsa	hsa-miR-125a-5p	MCL1	0	0	0	0	0	0	0	1	1	0
MIRT2058470	hsa	hsa	hsa-miR-125a-3p	MEAF6	0	0	0	0	0	0	0	1	1	0
MIRT2058501	hsa	hsa	hsa-miR-125a-3p	MEAF6	0	0	0	0	0	0	0	1	1	0
MIRT2058630	hsa	hsa	hsa-miR-125a-5p	MED1	0	0	0	0	0	0	0	1	1	0
MIRT2060129	hsa	hsa	hsa-miR-125a-5p	MEGF9	0	0	0	0	0	0	0	1	1	0
MIRT2060967	hsa	hsa	hsa-miR-125a-5p	METTL15	0	0	0	0	0	0	0	1	1	0
MIRT2061283	hsa	hsa	hsa-miR-125a-3p	METTL7A	0	0	0	0	0	0	0	1	1	0
MIRT2062508	hsa	hsa	hsa-miR-125a-5p	MFN2	0	0	0	0	0	0	0	1	1	0
MIRT2062667	hsa	hsa	hsa-miR-125a-3p	MFSD11	0	0	0	0	0	0	0	1	1	0
MIRT2063120	hsa	hsa	hsa-miR-125a-3p	MGEA5	0	0	0	0	0	0	0	1	1	0
MIRT2063358	hsa	hsa	hsa-miR-125a-3p	MGP	0	0	0	0	0	0	0	1	1	0
MIRT2063670	hsa	hsa	hsa-miR-125a-5p	MIB1	0	0	0	0	0	0	0	1	1	0
MIRT2064663	hsa	hsa	hsa-miR-125a-3p	MKL2	0	0	0	0	0	0	0	1	1	0
MIRT2067262	hsa	hsa	hsa-miR-125a-5p	MMP14	0	0	0	0	0	0	0	1	1	0
MIRT2067633	hsa	hsa	hsa-miR-125a-5p	MMP2	0	0	0	0	0	0	0	1	1	0
MIRT2068400	hsa	hsa	hsa-miR-125a-3p	MOBKL3	0	0	0	0	0	0	0	1	1	0
MIRT2069380	hsa	hsa	hsa-miR-125a-3p	MPP2	0	0	0	0	0	0	0	1	1	0
MIRT2069681	hsa	hsa	hsa-miR-125a-3p	MPRIP	0	0	0	0	0	0	0	1	1	0
MIRT2073149	hsa	hsa	hsa-miR-125a-5p	MTF1	0	0	0	0	0	0	0	1	1	0
MIRT2073713	hsa	hsa	hsa-miR-125a-3p	MTHFR	0	0	0	0	0	0	0	1	1	0
MIRT2075018	hsa	hsa	hsa-miR-125a-5p	MTUS1	0	0	0	0	0	0	0	1	1	0
MIRT2075239	hsa	hsa	hsa-miR-125a-3p	MTX3	0	0	0	0	0	0	0	1	1	0
MIRT2075470	hsa	hsa	hsa-miR-125a-5p	MUS81	0	0	0	0	0	0	0	1	1	0
MIRT2077090	hsa	hsa	hsa-miR-125a-5p	MYO1E	0	0	0	0	0	0	0	1	1	0
MIRT2077456	hsa	hsa	hsa-miR-125a-3p	MYSM1	0	0	0	0	0	0	0	1	1	0
MIRT2077701	hsa	hsa	hsa-miR-125a-5p	NAA15	0	0	0	0	0	0	0	1	1	0
MIRT2077843	hsa	hsa	hsa-miR-125a-5p	NAA25	0	0	0	0	0	0	0	1	1	0
MIRT2080033	hsa	hsa	hsa-miR-125a-3p	NARS	0	0	0	0	0	0	0	1	1	0
MIRT2080305	hsa	hsa	hsa-miR-125a-5p	NAT9	0	0	0	0	0	0	0	1	1	0
MIRT2080330	hsa	hsa	hsa-miR-125a-3p	NAT9	0	0	0	0	0	0	0	1	1	0
MIRT2080389	hsa	hsa	hsa-miR-125a-5p	NAV1	0	0	0	0	0	0	0	1	1	0
MIRT2082211	hsa	hsa	hsa-miR-125a-3p	NCOA2	0	0	0	0	0	0	0	1	1	0
MIRT2083880	hsa	hsa	hsa-miR-125a-3p	NDUFA6	0	0	0	0	0	0	0	1	1	0
MIRT2084460	hsa	hsa	hsa-miR-125a-3p	NEDD4	0	0	0	0	0	0	0	1	1	0
MIRT2085115	hsa	hsa	hsa-miR-125a-5p	NEU1	0	0	0	0	0	0	0	1	1	0
MIRT2087787	hsa	hsa	hsa-miR-125a-3p	NICN1	0	0	0	0	0	0	0	1	1	0
MIRT2088586	hsa	hsa	hsa-miR-125a-3p	NIT1	0	0	0	0	0	0	0	1	1	0
MIRT2088588	hsa	hsa	hsa-miR-125a-3p	NIT1	0	0	0	0	0	0	0	1	1	0
MIRT2089286	hsa	hsa	hsa-miR-125a-5p	NMT1	0	0	0	0	0	0	0	1	1	0
MIRT2090256	hsa	hsa	hsa-miR-125a-3p	NOTCH2	0	0	0	0	0	0	0	1	1	0
MIRT2091098	hsa	hsa	hsa-miR-125a-3p	NPLOC4	0	0	0	0	0	0	0	1	1	0
MIRT2093580	hsa	hsa	hsa-miR-125a-5p	NSL1	0	0	0	0	0	0	0	1	1	0
MIRT2094203	hsa	hsa	hsa-miR-125a-5p	NT5E	0	0	0	0	0	0	0	1	1	0
MIRT2095610	hsa	hsa	hsa-miR-125a-3p	NUDT4	0	0	0	0	0	0	0	1	1	0
MIRT2095794	hsa	hsa	hsa-miR-125a-3p	NUFIP2	0	0	0	0	0	0	0	1	1	0
MIRT2095972	hsa	hsa	hsa-miR-125a-3p	NUMB	0	0	0	0	0	0	0	1	1	0
MIRT2096069	hsa	hsa	hsa-miR-125a-3p	NUP133	0	0	0	0	0	0	0	1	1	0
MIRT2096259	hsa	hsa	hsa-miR-125a-5p	NUP50	0	0	0	0	0	0	0	1	1	0
MIRT2096588	hsa	hsa	hsa-miR-125a-3p	NUPL1	0	0	0	0	0	0	0	1	1	0
MIRT2096991	hsa	hsa	hsa-miR-125a-5p	NXF1	0	0	0	0	0	0	0	1	1	0
MIRT2097290	hsa	hsa	hsa-miR-125a-5p	OAS3	0	0	0	0	0	0	0	1	1	0
MIRT2097584	hsa	hsa	hsa-miR-125a-5p	OAZ2	0	0	0	0	0	0	0	1	1	0
MIRT2098100	hsa	hsa	hsa-miR-125a-3p	OGFOD1	0	0	0	0	0	0	0	1	1	0
MIRT2098913	hsa	hsa	hsa-miR-125a-5p	ORAI2	0	0	0	0	0	0	0	1	1	0
MIRT2099061	hsa	hsa	hsa-miR-125a-3p	ORAI2	0	0	0	0	0	0	0	1	1	0
MIRT2100156	hsa	hsa	hsa-miR-125a-5p	OSBPL9	0	0	0	0	0	0	0	1	1	0
MIRT2100295	hsa	hsa	hsa-miR-125a-3p	OSMR	0	0	0	0	0	0	0	1	1	0
MIRT2102145	hsa	hsa	hsa-miR-125a-3p	PAFAH1B2	0	0	0	0	0	0	0	1	1	0
MIRT2103303	hsa	hsa	hsa-miR-125a-3p	PALM2	0	0	0	0	0	0	0	1	1	0
MIRT2103696	hsa	hsa	hsa-miR-125a-5p	PAN2	0	0	0	0	0	0	0	1	1	0
MIRT2103785	hsa	hsa	hsa-miR-125a-3p	PAN3	0	0	0	0	0	0	0	1	1	0
MIRT2104032	hsa	hsa	hsa-miR-125a-3p	PANX1	0	0	0	0	0	0	0	1	1	0
MIRT2104990	hsa	hsa	hsa-miR-125a-3p	PAPSS2	0	0	0	0	0	0	0	1	1	0
MIRT2105035	hsa	hsa	hsa-miR-125a-3p	PAQR3	0	0	0	0	0	0	0	1	1	0
MIRT2105422	hsa	hsa	hsa-miR-125a-3p	PARD6B	0	0	0	0	0	0	0	1	1	0
MIRT2105619	hsa	hsa	hsa-miR-125a-5p	PARM1	0	0	0	0	0	0	0	1	1	0
MIRT2105683	hsa	hsa	hsa-miR-125a-3p	PARP1	0	0	0	0	0	0	0	1	1	0
MIRT2106243	hsa	hsa	hsa-miR-125a-3p	PARP9	0	0	0	0	0	0	0	1	1	0
MIRT2106942	hsa	hsa	hsa-miR-125a-3p	PBX1	0	0	0	0	0	0	0	1	1	0
MIRT2108525	hsa	hsa	hsa-miR-125a-3p	PCSK1	0	0	0	0	0	0	0	1	1	0
MIRT2108645	hsa	hsa	hsa-miR-125a-3p	PCYOX1	0	0	0	0	0	0	0	1	1	0
MIRT2108922	hsa	hsa	hsa-miR-125a-3p	PDAP1	0	0	0	0	0	0	0	1	1	0
MIRT2109765	hsa	hsa	hsa-miR-125a-3p	PDE4DIP	0	0	0	0	0	0	0	1	1	0
MIRT2110882	hsa	hsa	hsa-miR-125a-5p	PDIA3	0	0	0	0	0	0	0	1	1	0
MIRT2113906	hsa	hsa	hsa-miR-125a-3p	PEX13	0	0	0	0	0	0	0	1	1	0
MIRT2115656	hsa	hsa	hsa-miR-125a-3p	PGM3	0	0	0	0	0	0	0	1	1	0
MIRT2115782	hsa	hsa	hsa-miR-125a-5p	PGRMC2	0	0	0	0	0	0	0	1	1	0
MIRT2116031	hsa	hsa	hsa-miR-125a-3p	PHACTR4	0	0	0	0	0	0	0	1	1	0
MIRT2116242	hsa	hsa	hsa-miR-125a-3p	PHAX	0	0	0	0	0	0	0	1	1	0
MIRT2117154	hsa	hsa	hsa-miR-125a-3p	PHF20	0	0	0	0	0	0	0	1	1	0
MIRT2117908	hsa	hsa	hsa-miR-125a-5p	PHLDA3	0	0	0	0	0	0	0	1	1	0
MIRT2119327	hsa	hsa	hsa-miR-125a-3p	PIGS	0	0	0	0	0	0	0	1	1	0
MIRT2120378	hsa	hsa	hsa-miR-125a-5p	PIP4K2B	0	0	0	0	0	0	0	1	1	0
MIRT2120675	hsa	hsa	hsa-miR-125a-3p	PISD	0	0	0	0	0	0	0	1	1	0
MIRT2121764	hsa	hsa	hsa-miR-125a-5p	PKIA	0	0	0	0	0	0	0	1	1	0
MIRT2122193	hsa	hsa	hsa-miR-125a-5p	PKP4	0	0	0	0	0	0	0	1	1	0
MIRT2123285	hsa	hsa	hsa-miR-125a-5p	PLBD2	0	0	0	0	0	0	0	1	1	0
MIRT2123394	hsa	hsa	hsa-miR-125a-5p	PLCB1	0	0	0	0	0	0	0	1	1	0
MIRT2123732	hsa	hsa	hsa-miR-125a-5p	PLD1	0	0	0	0	0	0	0	1	1	0
MIRT2124071	hsa	hsa	hsa-miR-125a-3p	PLEKHA2	0	0	0	0	0	0	0	1	1	0
MIRT2125437	hsa	hsa	hsa-miR-125a-5p	PLS3	0	0	0	0	0	0	0	1	1	0
MIRT2125512	hsa	hsa	hsa-miR-125a-3p	PLS3	0	0	0	0	0	0	0	1	1	0
MIRT2126298	hsa	hsa	hsa-miR-125a-5p	PMM2	0	0	0	0	0	0	0	1	1	0
MIRT2127306	hsa	hsa	hsa-miR-125a-3p	POFUT1	0	0	0	0	0	0	0	1	1	0
MIRT2128306	hsa	hsa	hsa-miR-125a-3p	POLH	0	0	0	0	0	0	0	1	1	0
MIRT2129093	hsa	hsa	hsa-miR-125a-3p	POLR3A	0	0	0	0	0	0	0	1	1	0
MIRT2129723	hsa	hsa	hsa-miR-125a-3p	POMP	0	0	0	0	0	0	0	1	1	0
MIRT2130612	hsa	hsa	hsa-miR-125a-5p	PPAT	0	0	0	0	0	0	0	1	1	0
MIRT2130980	hsa	hsa	hsa-miR-125a-3p	PPIA	0	0	0	0	0	0	0	1	1	0
MIRT2131798	hsa	hsa	hsa-miR-125a-5p	PPM1F	0	0	0	0	0	0	0	1	1	0
MIRT2131948	hsa	hsa	hsa-miR-125a-3p	PPM1H	0	0	0	0	0	0	0	1	1	0
MIRT2133547	hsa	hsa	hsa-miR-125a-3p	PPP1R3B	0	0	0	0	0	0	0	1	1	0
MIRT2133895	hsa	hsa	hsa-miR-125a-5p	PPP2CA	0	0	0	0	0	0	0	1	1	0
MIRT2134091	hsa	hsa	hsa-miR-125a-5p	PPP2R1A	0	0	0	0	0	0	0	1	1	0
MIRT2134286	hsa	hsa	hsa-miR-125a-5p	PPP2R4	0	0	0	0	0	0	0	1	1	0
MIRT2135231	hsa	hsa	hsa-miR-125a-5p	PPP6R3	0	0	0	0	0	0	0	1	1	0
MIRT2135613	hsa	hsa	hsa-miR-125a-5p	PPT1	0	0	0	0	0	0	0	1	1	0
MIRT2136640	hsa	hsa	hsa-miR-125a-3p	PRIC285	0	0	0	0	0	0	0	1	1	0
MIRT2138418	hsa	hsa	hsa-miR-125a-3p	PRKAG1	0	0	0	0	0	0	0	1	1	0
MIRT2138997	hsa	hsa	hsa-miR-125a-5p	PRKCE	0	0	0	0	0	0	0	1	1	0
MIRT2139262	hsa	hsa	hsa-miR-125a-3p	PRKCI	0	0	0	0	0	0	0	1	1	0
MIRT2139897	hsa	hsa	hsa-miR-125a-3p	PROCR	0	0	0	0	0	0	0	1	1	0
MIRT2140103	hsa	hsa	hsa-miR-125a-3p	PRPF38A	0	0	0	0	0	0	0	1	1	0
MIRT2140786	hsa	hsa	hsa-miR-125a-3p	PRR13	0	0	0	0	0	0	0	1	1	0
MIRT2141433	hsa	hsa	hsa-miR-125a-3p	PRRC2B	0	0	0	0	0	0	0	1	1	0
MIRT2141669	hsa	hsa	hsa-miR-125a-3p	PRRG1	0	0	0	0	0	0	0	1	1	0
MIRT2142439	hsa	hsa	hsa-miR-125a-5p	PSAP	0	0	0	0	0	0	0	1	1	0
MIRT2143529	hsa	hsa	hsa-miR-125a-5p	PSMB9	0	0	0	0	0	0	0	1	1	0
MIRT2143747	hsa	hsa	hsa-miR-125a-5p	PSMD13	0	0	0	0	0	0	0	1	1	0
MIRT2143948	hsa	hsa	hsa-miR-125a-5p	PSMD9	0	0	0	0	0	0	0	1	1	0
MIRT2144235	hsa	hsa	hsa-miR-125a-5p	PSMF1	0	0	0	0	0	0	0	1	1	0
MIRT2144285	hsa	hsa	hsa-miR-125a-5p	PSMG3	0	0	0	0	0	0	0	1	1	0
MIRT2144537	hsa	hsa	hsa-miR-125a-3p	PTAFR	0	0	0	0	0	0	0	1	1	0
MIRT2145894	hsa	hsa	hsa-miR-125a-3p	PTGFR	0	0	0	0	0	0	0	1	1	0
MIRT2145947	hsa	hsa	hsa-miR-125a-5p	PTGFRN	0	0	0	0	0	0	0	1	1	0
MIRT2146148	hsa	hsa	hsa-miR-125a-3p	PTGFRN	0	0	0	0	0	0	0	1	1	0
MIRT2146724	hsa	hsa	hsa-miR-125a-3p	PTGS1	0	0	0	0	0	0	0	1	1	0
MIRT2147836	hsa	hsa	hsa-miR-125a-5p	PTPN14	0	0	0	0	0	0	0	1	1	0
MIRT2148139	hsa	hsa	hsa-miR-125a-5p	PTPRF	0	0	0	0	0	0	0	1	1	0
MIRT2148434	hsa	hsa	hsa-miR-125a-5p	PTPRS	0	0	0	0	0	0	0	1	1	0
MIRT2148514	hsa	hsa	hsa-miR-125a-5p	PTPRT	0	0	0	0	0	0	0	1	1	0
MIRT2149640	hsa	hsa	hsa-miR-125a-3p	PXMP4	0	0	0	0	0	0	0	1	1	0
MIRT2149907	hsa	hsa	hsa-miR-125a-5p	PYROXD1	0	0	0	0	0	0	0	1	1	0
MIRT2151817	hsa	hsa	hsa-miR-125a-5p	RAB1B	0	0	0	0	0	0	0	1	1	0
MIRT2152579	hsa	hsa	hsa-miR-125a-3p	RAB2B	0	0	0	0	0	0	0	1	1	0
MIRT2152664	hsa	hsa	hsa-miR-125a-5p	RAB2B	0	0	0	0	0	0	0	1	1	0
MIRT2152759	hsa	hsa	hsa-miR-125a-3p	RAB31	0	0	0	0	0	0	0	1	1	0
MIRT2152875	hsa	hsa	hsa-miR-125a-5p	RAB34	0	0	0	0	0	0	0	1	1	0
MIRT2153093	hsa	hsa	hsa-miR-125a-3p	RAB3B	0	0	0	0	0	0	0	1	1	0
MIRT2154377	hsa	hsa	hsa-miR-125a-3p	RAB7L1	0	0	0	0	0	0	0	1	1	0
MIRT2158343	hsa	hsa	hsa-miR-125a-5p	RASSF1	0	0	0	0	0	0	0	1	1	0
MIRT2158887	hsa	hsa	hsa-miR-125a-5p	RBBP4	0	0	0	0	0	0	0	1	1	0
MIRT2159697	hsa	hsa	hsa-miR-125a-5p	RBFOX2	0	0	0	0	0	0	0	1	1	0
MIRT2161668	hsa	hsa	hsa-miR-125a-5p	RC3H1	0	0	0	0	0	0	0	1	1	0
MIRT2163483	hsa	hsa	hsa-miR-125a-5p	REEP3	0	0	0	0	0	0	0	1	1	0
MIRT2163705	hsa	hsa	hsa-miR-125a-3p	RELL1	0	0	0	0	0	0	0	1	1	0
MIRT2164651	hsa	hsa	hsa-miR-125a-3p	RFTN1	0	0	0	0	0	0	0	1	1	0
MIRT2165658	hsa	hsa	hsa-miR-125a-3p	RHBDD1	0	0	0	0	0	0	0	1	1	0
MIRT2166146	hsa	hsa	hsa-miR-125a-3p	RHOA	0	0	0	0	0	0	0	1	1	0
MIRT2166606	hsa	hsa	hsa-miR-125a-5p	RHOC	0	0	0	0	0	0	0	1	1	0
MIRT2166671	hsa	hsa	hsa-miR-125a-5p	RHOQ	0	0	0	0	0	0	0	1	1	0
MIRT2166862	hsa	hsa	hsa-miR-125a-5p	RHOT2	0	0	0	0	0	0	0	1	1	0
MIRT2168167	hsa	hsa	hsa-miR-125a-5p	RMND5A	0	0	0	0	0	0	0	1	1	0
MIRT2169049	hsa	hsa	hsa-miR-125a-3p	RNF114	0	0	0	0	0	0	0	1	1	0
MIRT2170014	hsa	hsa	hsa-miR-125a-5p	RNF157	0	0	0	0	0	0	0	1	1	0
MIRT2171007	hsa	hsa	hsa-miR-125a-3p	RNF20	0	0	0	0	0	0	0	1	1	0
MIRT2171756	hsa	hsa	hsa-miR-125a-3p	RNF26	0	0	0	0	0	0	0	1	1	0
MIRT2172604	hsa	hsa	hsa-miR-125a-3p	RNGTT	0	0	0	0	0	0	0	1	1	0
MIRT2172731	hsa	hsa	hsa-miR-125a-5p	RNMT	0	0	0	0	0	0	0	1	1	0
MIRT2174709	hsa	hsa	hsa-miR-125a-3p	RPRD1A	0	0	0	0	0	0	0	1	1	0
MIRT2175751	hsa	hsa	hsa-miR-125a-5p	RRM2B	0	0	0	0	0	0	0	1	1	0
MIRT2176456	hsa	hsa	hsa-miR-125a-5p	RSAD2	0	0	0	0	0	0	0	1	1	0
MIRT2176724	hsa	hsa	hsa-miR-125a-3p	RSPO3	0	0	0	0	0	0	0	1	1	0
MIRT2176922	hsa	hsa	hsa-miR-125a-3p	RTCD1	0	0	0	0	0	0	0	1	1	0
MIRT2176926	hsa	hsa	hsa-miR-125a-5p	RTCD1	0	0	0	0	0	0	0	1	1	0
MIRT2177150	hsa	hsa	hsa-miR-125a-3p	RTF1	0	0	0	0	0	0	0	1	1	0
MIRT2177315	hsa	hsa	hsa-miR-125a-5p	RTN4	0	0	0	0	0	0	0	1	1	0
MIRT2178086	hsa	hsa	hsa-miR-125a-3p	RYBP	0	0	0	0	0	0	0	1	1	0
MIRT2178267	hsa	hsa	hsa-miR-125a-3p	S100A16	0	0	0	0	0	0	0	1	1	0
MIRT2178861	hsa	hsa	hsa-miR-125a-3p	SALL2	0	0	0	0	0	0	0	1	1	0
MIRT2179773	hsa	hsa	hsa-miR-125a-3p	SAP30BP	0	0	0	0	0	0	0	1	1	0
MIRT2179902	hsa	hsa	hsa-miR-125a-3p	SAR1A	0	0	0	0	0	0	0	1	1	0
MIRT2180495	hsa	hsa	hsa-miR-125a-5p	SAR1B	0	0	0	0	0	0	0	1	1	0
MIRT2180539	hsa	hsa	hsa-miR-125a-3p	SAR1B	0	0	0	0	0	0	0	1	1	0
MIRT2180885	hsa	hsa	hsa-miR-125a-5p	SASH1	0	0	0	0	0	0	0	1	1	0
MIRT2183177	hsa	hsa	hsa-miR-125a-5p	SCD	0	0	0	0	0	0	0	1	1	0
MIRT2183436	hsa	hsa	hsa-miR-125a-3p	SCD	0	0	0	0	0	0	0	1	1	0
MIRT2183698	hsa	hsa	hsa-miR-125a-3p	SCD5	0	0	0	0	0	0	0	1	1	0
MIRT2184414	hsa	hsa	hsa-miR-125a-3p	SCRN1	0	0	0	0	0	0	0	1	1	0
MIRT2184984	hsa	hsa	hsa-miR-125a-5p	SDCCAG3	0	0	0	0	0	0	0	1	1	0
MIRT2186576	hsa	hsa	hsa-miR-125a-5p	SEL1L	0	0	0	0	0	0	0	1	1	0
MIRT2187678	hsa	hsa	hsa-miR-125a-3p	SEMA5A	0	0	0	0	0	0	0	1	1	0
MIRT2188403	hsa	hsa	hsa-miR-125a-5p	SEPN1	0	0	0	0	0	0	0	1	1	0
MIRT2190390	hsa	hsa	hsa-miR-125a-3p	SERPINH1	0	0	0	0	0	0	0	1	1	0
MIRT2191186	hsa	hsa	hsa-miR-125a-5p	SET	0	0	0	0	0	0	0	1	1	0
MIRT2191964	hsa	hsa	hsa-miR-125a-3p	SF1	0	0	0	0	0	0	0	1	1	0
MIRT2192147	hsa	hsa	hsa-miR-125a-5p	SF3A3	0	0	0	0	0	0	0	1	1	0
MIRT2193191	hsa	hsa	hsa-miR-125a-5p	SGCB	0	0	0	0	0	0	0	1	1	0
MIRT2193517	hsa	hsa	hsa-miR-125a-3p	SGPL1	0	0	0	0	0	0	0	1	1	0
MIRT2193569	hsa	hsa	hsa-miR-125a-5p	SGPL1	0	0	0	0	0	0	0	1	1	0
MIRT2194303	hsa	hsa	hsa-miR-125a-3p	SH3BGRL3	0	0	0	0	0	0	0	1	1	0
MIRT2195291	hsa	hsa	hsa-miR-125a-3p	SHC1	0	0	0	0	0	0	0	1	1	0
MIRT2197819	hsa	hsa	hsa-miR-125a-3p	SLC11A2	0	0	0	0	0	0	0	1	1	0
MIRT2198677	hsa	hsa	hsa-miR-125a-5p	SLC16A6	0	0	0	0	0	0	0	1	1	0
MIRT2199089	hsa	hsa	hsa-miR-125a-5p	SLC1A5	0	0	0	0	0	0	0	1	1	0
MIRT2199647	hsa	hsa	hsa-miR-125a-3p	SLC23A2	0	0	0	0	0	0	0	1	1	0
MIRT2201589	hsa	hsa	hsa-miR-125a-5p	SLC2A3	0	0	0	0	0	0	0	1	1	0
MIRT2202103	hsa	hsa	hsa-miR-125a-5p	SLC30A7	0	0	0	0	0	0	0	1	1	0
MIRT2202369	hsa	hsa	hsa-miR-125a-3p	SLC30A9	0	0	0	0	0	0	0	1	1	0
MIRT2202536	hsa	hsa	hsa-miR-125a-3p	SLC31A1	0	0	0	0	0	0	0	1	1	0
MIRT2202563	hsa	hsa	hsa-miR-125a-5p	SLC31A1	0	0	0	0	0	0	0	1	1	0
MIRT2202906	hsa	hsa	hsa-miR-125a-5p	SLC35A5	0	0	0	0	0	0	0	1	1	0
MIRT2204435	hsa	hsa	hsa-miR-125a-3p	SLC35E4	0	0	0	0	0	0	0	1	1	0
MIRT2205654	hsa	hsa	hsa-miR-125a-5p	SLC38A9	0	0	0	0	0	0	0	1	1	0
MIRT2206129	hsa	hsa	hsa-miR-125a-5p	SLC39A8	0	0	0	0	0	0	0	1	1	0
MIRT2206972	hsa	hsa	hsa-miR-125a-5p	SLC48A1	0	0	0	0	0	0	0	1	1	0
MIRT2207274	hsa	hsa	hsa-miR-125a-5p	SLC4A8	0	0	0	0	0	0	0	1	1	0
MIRT2207585	hsa	hsa	hsa-miR-125a-3p	SLC6A6	0	0	0	0	0	0	0	1	1	0
MIRT2207833	hsa	hsa	hsa-miR-125a-3p	SLC7A14	0	0	0	0	0	0	0	1	1	0
MIRT2207948	hsa	hsa	hsa-miR-125a-3p	SLC7A6	0	0	0	0	0	0	0	1	1	0
MIRT2208859	hsa	hsa	hsa-miR-125a-5p	SLCO2B1	0	0	0	0	0	0	0	1	1	0
MIRT2208925	hsa	hsa	hsa-miR-125a-5p	SLFN5	0	0	0	0	0	0	0	1	1	0
MIRT2209265	hsa	hsa	hsa-miR-125a-3p	SLMO2	0	0	0	0	0	0	0	1	1	0
MIRT2210547	hsa	hsa	hsa-miR-125a-3p	SMAP1	0	0	0	0	0	0	0	1	1	0
MIRT2211438	hsa	hsa	hsa-miR-125a-5p	SMC1A	0	0	0	0	0	0	0	1	1	0
MIRT2211661	hsa	hsa	hsa-miR-125a-5p	SMEK1	0	0	0	0	0	0	0	1	1	0
MIRT2212550	hsa	hsa	hsa-miR-125a-3p	SMYD4	0	0	0	0	0	0	0	1	1	0
MIRT2213567	hsa	hsa	hsa-miR-125a-5p	SNRPB	0	0	0	0	0	0	0	1	1	0
MIRT2214634	hsa	hsa	hsa-miR-125a-5p	SNX24	0	0	0	0	0	0	0	1	1	0
MIRT2214957	hsa	hsa	hsa-miR-125a-5p	SNX27	0	0	0	0	0	0	0	1	1	0
MIRT2215527	hsa	hsa	hsa-miR-125a-3p	SNX33	0	0	0	0	0	0	0	1	1	0
MIRT2215663	hsa	hsa	hsa-miR-125a-3p	SNX5	0	0	0	0	0	0	0	1	1	0
MIRT2215670	hsa	hsa	hsa-miR-125a-5p	SNX5	0	0	0	0	0	0	0	1	1	0
MIRT2216856	hsa	hsa	hsa-miR-125a-5p	SORT1	0	0	0	0	0	0	0	1	1	0
MIRT2217692	hsa	hsa	hsa-miR-125a-5p	SP7	0	0	0	0	0	0	0	1	1	0
MIRT2218057	hsa	hsa	hsa-miR-125a-5p	SPARC	0	0	0	0	0	0	0	1	1	0
MIRT2218428	hsa	hsa	hsa-miR-125a-3p	SPATA13	0	0	0	0	0	0	0	1	1	0
MIRT2218509	hsa	hsa	hsa-miR-125a-5p	SPATA13	0	0	0	0	0	0	0	1	1	0
MIRT2218581	hsa	hsa	hsa-miR-125a-3p	SPATA5	0	0	0	0	0	0	0	1	1	0
MIRT2220159	hsa	hsa	hsa-miR-125a-3p	SPN	0	0	0	0	0	0	0	1	1	0
MIRT2220616	hsa	hsa	hsa-miR-125a-5p	SPON1	0	0	0	0	0	0	0	1	1	0
MIRT2222515	hsa	hsa	hsa-miR-125a-3p	SREK1IP1	0	0	0	0	0	0	0	1	1	0
MIRT2224132	hsa	hsa	hsa-miR-125a-3p	SRPRB	0	0	0	0	0	0	0	1	1	0
MIRT2224854	hsa	hsa	hsa-miR-125a-5p	SRSF3	0	0	0	0	0	0	0	1	1	0
MIRT2225841	hsa	hsa	hsa-miR-125a-3p	SSH1	0	0	0	0	0	0	0	1	1	0
MIRT2226483	hsa	hsa	hsa-miR-125a-5p	SSR2	0	0	0	0	0	0	0	1	1	0
MIRT2226974	hsa	hsa	hsa-miR-125a-3p	ST3GAL1	0	0	0	0	0	0	0	1	1	0
MIRT2227506	hsa	hsa	hsa-miR-125a-3p	ST6GALNAC6	0	0	0	0	0	0	0	1	1	0
MIRT2228480	hsa	hsa	hsa-miR-125a-5p	STARD7	0	0	0	0	0	0	0	1	1	0
MIRT2229848	hsa	hsa	hsa-miR-125a-3p	STK10	0	0	0	0	0	0	0	1	1	0
MIRT2231186	hsa	hsa	hsa-miR-125a-3p	STK4	0	0	0	0	0	0	0	1	1	0
MIRT2232683	hsa	hsa	hsa-miR-125a-5p	STX18	0	0	0	0	0	0	0	1	1	0
MIRT2233295	hsa	hsa	hsa-miR-125a-3p	STX7	0	0	0	0	0	0	0	1	1	0
MIRT2234231	hsa	hsa	hsa-miR-125a-3p	SUDS3	0	0	0	0	0	0	0	1	1	0
MIRT2234934	hsa	hsa	hsa-miR-125a-5p	SUN1	0	0	0	0	0	0	0	1	1	0
MIRT2235510	hsa	hsa	hsa-miR-125a-3p	SURF4	0	0	0	0	0	0	0	1	1	0
MIRT2236501	hsa	hsa	hsa-miR-125a-5p	SYNGR1	0	0	0	0	0	0	0	1	1	0
MIRT2239254	hsa	hsa	hsa-miR-125a-5p	TANC2	0	0	0	0	0	0	0	1	1	0
MIRT2239403	hsa	hsa	hsa-miR-125a-3p	TAOK1	0	0	0	0	0	0	0	1	1	0
MIRT2239942	hsa	hsa	hsa-miR-125a-5p	TAPBP	0	0	0	0	0	0	0	1	1	0
MIRT2241254	hsa	hsa	hsa-miR-125a-3p	TBC1D2B	0	0	0	0	0	0	0	1	1	0
MIRT2242780	hsa	hsa	hsa-miR-125a-3p	TBX15	0	0	0	0	0	0	0	1	1	0
MIRT2243633	hsa	hsa	hsa-miR-125a-5p	TCEB3	0	0	0	0	0	0	0	1	1	0
MIRT2244807	hsa	hsa	hsa-miR-125a-3p	TEAD3	0	0	0	0	0	0	0	1	1	0
MIRT2245785	hsa	hsa	hsa-miR-125a-3p	TFCP2L1	0	0	0	0	0	0	0	1	1	0
MIRT2247436	hsa	hsa	hsa-miR-125a-5p	TGIF2	0	0	0	0	0	0	0	1	1	0
MIRT2247783	hsa	hsa	hsa-miR-125a-5p	TGOLN2	0	0	0	0	0	0	0	1	1	0
MIRT2248550	hsa	hsa	hsa-miR-125a-3p	THBS1	0	0	0	0	0	0	0	1	1	0
MIRT2249363	hsa	hsa	hsa-miR-125a-3p	THRB	0	0	0	0	0	0	0	1	1	0
MIRT2250536	hsa	hsa	hsa-miR-125a-3p	TIMP3	0	0	0	0	0	0	0	1	1	0
MIRT2250686	hsa	hsa	hsa-miR-125a-3p	TIMP4	0	0	0	0	0	0	0	1	1	0
MIRT2250776	hsa	hsa	hsa-miR-125a-5p	TJAP1	0	0	0	0	0	0	0	1	1	0
MIRT2250867	hsa	hsa	hsa-miR-125a-3p	TK2	0	0	0	0	0	0	0	1	1	0
MIRT2251775	hsa	hsa	hsa-miR-125a-3p	TM7SF3	0	0	0	0	0	0	0	1	1	0
MIRT2251943	hsa	hsa	hsa-miR-125a-5p	TM9SF4	0	0	0	0	0	0	0	1	1	0
MIRT2251973	hsa	hsa	hsa-miR-125a-3p	TM9SF4	0	0	0	0	0	0	0	1	1	0
MIRT2252182	hsa	hsa	hsa-miR-125a-5p	TMBIM6	0	0	0	0	0	0	0	1	1	0
MIRT2253616	hsa	hsa	hsa-miR-125a-5p	TMED9	0	0	0	0	0	0	0	1	1	0
MIRT2253797	hsa	hsa	hsa-miR-125a-5p	TMEM101	0	0	0	0	0	0	0	1	1	0
MIRT2254127	hsa	hsa	hsa-miR-125a-3p	TMEM110	0	0	0	0	0	0	0	1	1	0
MIRT2254134	hsa	hsa	hsa-miR-125a-5p	TMEM110	0	0	0	0	0	0	0	1	1	0
MIRT2254202	hsa	hsa	hsa-miR-125a-5p	TMEM116	0	0	0	0	0	0	0	1	1	0
MIRT2255079	hsa	hsa	hsa-miR-125a-3p	TMEM135	0	0	0	0	0	0	0	1	1	0
MIRT2255088	hsa	hsa	hsa-miR-125a-5p	TMEM135	0	0	0	0	0	0	0	1	1	0
MIRT2255515	hsa	hsa	hsa-miR-125a-5p	TMEM161B	0	0	0	0	0	0	0	1	1	0
MIRT2255720	hsa	hsa	hsa-miR-125a-5p	TMEM167A	0	0	0	0	0	0	0	1	1	0
MIRT2256454	hsa	hsa	hsa-miR-125a-5p	TMEM180	0	0	0	0	0	0	0	1	1	0
MIRT2257480	hsa	hsa	hsa-miR-125a-3p	TMEM192	0	0	0	0	0	0	0	1	1	0
MIRT2258096	hsa	hsa	hsa-miR-125a-3p	TMEM203	0	0	0	0	0	0	0	1	1	0
MIRT2258371	hsa	hsa	hsa-miR-125a-3p	TMEM222	0	0	0	0	0	0	0	1	1	0
MIRT2258440	hsa	hsa	hsa-miR-125a-5p	TMEM222	0	0	0	0	0	0	0	1	1	0
MIRT2258537	hsa	hsa	hsa-miR-125a-5p	TMEM231	0	0	0	0	0	0	0	1	1	0
MIRT2259837	hsa	hsa	hsa-miR-125a-5p	TMEM50A	0	0	0	0	0	0	0	1	1	0
MIRT2260433	hsa	hsa	hsa-miR-125a-5p	TMEM87A	0	0	0	0	0	0	0	1	1	0
MIRT2260679	hsa	hsa	hsa-miR-125a-3p	TMEM9	0	0	0	0	0	0	0	1	1	0
MIRT2260782	hsa	hsa	hsa-miR-125a-3p	TMEM97	0	0	0	0	0	0	0	1	1	0
MIRT2261090	hsa	hsa	hsa-miR-125a-3p	TMF1	0	0	0	0	0	0	0	1	1	0
MIRT2261138	hsa	hsa	hsa-miR-125a-5p	TMF1	0	0	0	0	0	0	0	1	1	0
MIRT2262240	hsa	hsa	hsa-miR-125a-5p	TMTC3	0	0	0	0	0	0	0	1	1	0
MIRT2263335	hsa	hsa	hsa-miR-125a-3p	TNFRSF19	0	0	0	0	0	0	0	1	1	0
MIRT2263507	hsa	hsa	hsa-miR-125a-3p	TNFSF14	0	0	0	0	0	0	0	1	1	0
MIRT2265666	hsa	hsa	hsa-miR-125a-3p	TOB2	0	0	0	0	0	0	0	1	1	0
MIRT2265777	hsa	hsa	hsa-miR-125a-5p	TOB2	0	0	0	0	0	0	0	1	1	0
MIRT2270294	hsa	hsa	hsa-miR-125a-3p	TRAM2	0	0	0	0	0	0	0	1	1	0
MIRT2270824	hsa	hsa	hsa-miR-125a-5p	TRDMT1	0	0	0	0	0	0	0	1	1	0
MIRT2270993	hsa	hsa	hsa-miR-125a-3p	TRIAP1	0	0	0	0	0	0	0	1	1	0
MIRT2271041	hsa	hsa	hsa-miR-125a-5p	TRIAP1	0	0	0	0	0	0	0	1	1	0
MIRT2272020	hsa	hsa	hsa-miR-125a-3p	TRIM25	0	0	0	0	0	0	0	1	1	0
MIRT2273135	hsa	hsa	hsa-miR-125a-5p	TRIM62	0	0	0	0	0	0	0	1	1	0
[truncated: 4,467 more rows]

## Sheet: hsa-mir-125b-2
ID	Species(miRNA)	Species(Target)	miRNA	Target	Reporter assay	Western blot	qPCR	Microarray	NGS	pSILAC	Other	CLIP-Seq	Sum	Number of paper
[truncated: 270 more rows]

[truncated: 3 more sheets: hsa-mir-223, hsa-mir-520f, hsa-mir-520h]
