# Supplementary material for: Exploration of the Shared Gene and Molecular Mechanisms Between Endometriosis and Recurrent Pregnancy Loss
Source: Front Vet Sci. 2022 May 6;9:867405. doi: 10.3389/fvets.2022.867405 (PMC9120926; doi:10.3389/fvets.2022.867405)
Supplement: Supplementary Table 9 — MiRNAs-mRNAs regulatory network. [file Table_9.XLSX]

## Sheet: Sheet1
hsa-miR-16	AP3M1
hsa-miR-16	CBX6
hsa-miR-16	CSRNP1
hsa-miR-16	ENPP4
hsa-miR-16	IKBIP
hsa-miR-16	LYAR
hsa-miR-16	MOCS1
hsa-miR-16	PIM3
hsa-miR-16	YIPF2
hsa-miR-16	GALM
hsa-miR-16	ITGB4
hsa-miR-16	SLC25A29
hsa-miR-16	SLIRP
hsa-miR-16	STIM1
hsa-miR-16	EMILIN3
hsa-miR-16	LPHN1
hsa-miR-16	SLITRK4
hsa-miR-16	ZNF362
hsa-mir-23a	MEF2C
hsa-mir-23a	RAB8B
hsa-mir-23a	CD109
hsa-mir-23a	LDHB
hsa-mir-23a	TMEM64
hsa-mir-23a	TRIM59
hsa-mir-23a	METAP1
hsa-mir-23a	CMIP
hsa-mir-100	AP3M1
hsa-mir-100	IFIT3
hsa-mir-100	LDHB
hsa-mir-125a	BAIAP2
hsa-mir-125a	CBX6
hsa-mir-125a	CRIP2
hsa-mir-125a	MCC
hsa-mir-125a	SLFN11
hsa-mir-125a	SUGT1
hsa-mir-125a	TTC8
hsa-mir-125a	ENTPD2
hsa-mir-125a	FAM174B
hsa-mir-125b-2	SUGT1
hsa-mir-223	AP3M1
hsa-mir-223	EML1
hsa-mir-223	MEF2C
hsa-mir-223	PLXDC2
hsa-mir-223	STIM1
hsa-mir-223	TMEM64
hsa-mir-223	PDZD8
hsa-mir-223	SLITRK4
hsa-mir-520f	HPS5
hsa-mir-520f	RAB8B
hsa-mir-520f	TTC8
hsa-mir-520f	GALM
hsa-mir-520f	METAP1
hsa-mir-520h	GNAQ
hsa-mir-520h	GYS1
hsa-mir-520h	IFIT3
hsa-mir-520h	IKBIP
hsa-mir-520h	PRRX1
hsa-mir-520h	ZNF670
hsa-mir-520h	GALM
hsa-mir-520h	SYT1
