# Supplementary material for: Exploration of the Shared Gene and Molecular Mechanisms Between Endometriosis and Recurrent Pregnancy Loss
Source: Front Vet Sci. 2022 May 6;9:867405. doi: 10.3389/fvets.2022.867405 (PMC9120926; doi:10.3389/fvets.2022.867405)
Supplement: Supplementary Table 10 — KEGG pathway enrichment analysis results of shared miRNAs. [file Table_10.XLSX]

## Sheet: Sheet1
Steroid biosynthesis
ogenic right ventricular cardiomyopathy (ARVC)
ECM-receptor interaction
Adherens junction
Thyroid cancer
Fatty acid biosynthesis
SNARE interactions in vesicular transport
N-Glycan biosynthesis
Prion diseases
Chronic myeloid leukemia
MicroRNAs in cancer
Phosphatidylinositol signaling system
Estrogen signaling pathway
Small cell lung cancer
Protein processing in endoplasmic reticulum
Non-small cell lung cancer
Endometrial cancer
Ether lipid metabolism
Mucin type O-Glycan biosynthesis
HIF-1 signaling pathway
Thyroid hormone signaling pathway
Signaling pathways regulating pluripotency of stem cells
Glycosaminoglycan biosynthesis - chondroitin sulfate / dermatan sulfate
Bacterial invasion of epithelial cells
RNA degradation
TGF-beta signaling pathway
Lysine degradation
p53 signaling pathway
Cell cycle
Transcriptional misregulation in cancer
ErbB signaling pathway
Pancreatic cancer
Colorectal cancer
Platelet activation
Glioma
Bladder cancer
Antigen processing and presentation
Central carbon metabolism in cancer
Epstein-Barr virus infection
Pathways in cancer
Proteoglycans in cancer
Viral carcinogenesis
Renal cell carcinoma
Hepatitis B
FoxO signaling pathway
Focal adhesion
Prostate cancer
PI3K-Akt signaling pathway
mTOR signaling pathway
